# Supplementary material for: Fzr regulates silk gland growth by promoting endoreplication and protein synthesis in the silkworm
Source: PLoS Genet. 2023 Jan 18;19(1):e1010602. doi: 10.1371/journal.pgen.1010602 (PMC9886304; doi:10.1371/journal.pgen.1010602)
Supplement: S1 Table — (XLSX) [file pgen.1010602.s007.xlsx]

## Sheet: peptides
S1 Table. The list of identified peptides
Sequence	Length	Missed cleavages	Mass	Proteins	Unique (Groups)	LFQ intensity Ctrl-1	LFQ intensity Ctrl-2	LFQ intensity Ctrl-3	LFQ intensity ΔFzr-1	LFQ intensity ΔFzr-2	LFQ intensity ΔFzr-3
AAAAAAAGAVLR	12	0	1011.58	H9JKW4	yes	0	0	0	0	0	0
AAAAAAALPGVR	12	0	1037.6	H9JE23	yes	137750000	69505000	139370000	48638000	66522000	32718000
AAAAAALLTTLGSR	14	0	1285.74	H9JQ69	yes	115820000	93616000	82852000	0	53838000	0
AAAAAAPEDTGAK	13	0	1142.56	H9J3L5	yes	0	35200000	42710000	80042000	50025000	63734000
AAAAAATAAASMIDFPGAHYR	21	0	2032.98	H9JX54	yes	0	85677000	48186000	0	40183000	0
AAAAAQLEELGAAVSAAR	18	0	1668.88	H9JK64	yes	90259000	0	0	0	0	0
AAAACYIDLVVK	12	0	1292.68	A0A023SG69;H9JW04	yes	100960000	67805000	85578000	0	39688000	0
AAAAECELR	9	0	989.46	H9JI39;A0A1L7NVA6	yes	0	0	0	0	0	0
AAAAEQLPDISDR	13	0	1355.67	H9JQ36	yes	90446000	66262000	83609000	81868000	51613000	72206000
AAAAHGAVDAQVVQAR	16	0	1533.8	H9IVU1	yes	0	58771000	68125000	52265000	60610000	0
AAAAPAASASSTK	13	0	1102.56	H9JBE0;Q5UAR5	yes	0	340990000	294910000	299380000	0	262820000
AAAAPAASASSTKPASAK	18	1	1556.82	H9JBE0;Q5UAR5	yes	7507100000	7592400000	11608000000	5201500000	5196800000	4483800000
AAAASASSPSK	11	0	946.472	H9JYF8	yes	509890000	516310000	897930000	102130000	3962500	955260000
AAADASNAVTCTVDNTLK	18	0	1820.86	H9JK82	yes	57673000	45689000	21440000	210070000	92862000	137550000
AAADASNAVTCTVDNTLKR	19	1	1976.96	H9JK82	yes	0	0	0	18820000	0	0
AAADDLIEIISR	12	0	1285.69	H9IXK1	yes	67453000	0	25167000	0	0	0
AAADFCAAYDK	11	0	1201.51	H9JXM7	yes	70325000	0	0	0	0	0
AAADLDAANR	10	0	986.478	H9IXN5	yes	0	50469000	62655000	96513000	41756000	65938000
AAADLPLR	8	0	825.471	H9J502	yes	0	0	0	0	0	0
AAADSELK	8	0	803.403	H9JBH1	yes	0	0	0	136470000	3265600	163770000
AAAEIVTGYK	10	0	1021.54	H9J5L9	yes	0	0	0	43437000	33704000	53306000
AAAEPFIYGEEPSK	14	0	1507.72	H9JIP5	yes	0	0	20535000	22385000	0	0
AAAGDEWLVSPITGEK	16	0	1642.82	H9JVN1	yes	138260000	129290000	96427000	0	56304000	0
AAAGEGMLAMR	11	0	1076.51	H9J4W0	yes	0	0	0	49043000	38298000	29491000
AAAGGFAQQDASECWTEIVR	20	0	2165.98	H9IZS4	yes	213460000	124240000	48398000	15371000	38939000	0
AAAGLLDLPNLPK	13	0	1291.75	G1UIS8;H9JUX8	no	74319000	57509000	68318000	0	86511000	17056000
AAAGQDWKPGAK	12	1	1198.61	H9J6H5	yes	90565000	97031000	88743000	129530000	79497000	154520000
AAAGQDWKPGAKPAPPQQAAPPAADPNVAELASQIEAQGDK	41	2	4061.02	H9J6H5	yes	63568000	0	0	0	0	0
AAAGRPAK	8	1	740.429	H9J470	yes	52111000	0	0	0	0	0
AAAGYLYPLDK	11	0	1180.61	H9J6Z6	yes	0	0	0	76929000	0	79360000
AAAHMSLGK	9	0	884.454	H9J5L7	yes	0	0	0	0	33202000	0
AAAHSDALHIQK	12	0	1260.66	H9JAW0	yes	0	0	0	45495000	0	63305000
AAAIAEAR	8	0	771.424	H9JU13	yes	242580000	218160000	261640000	239920000	302240000	291860000
AAAKPAAAPAGAVTK	15	1	1293.74	H9JU64	yes	6360400000	5897200000	6673000000	1209200000	2763400000	1400900000
AAALATECHLAGVTPLHK	18	0	1858.97	H9JAF0	yes	43609000	41400000	38055000	0	0	0
AAALDLVVLR	10	0	1039.64	H9JCZ3	yes	0	0	0	0	13932000	0
AAALLAMAPPATDDSQHVASCR	22	0	2252.07	H9JEM8	yes	0	0	0	0	0	0
AAALLNSVTCR	11	0	1174.61	H9JJD5	yes	0	0	0	30990000	0	31241000
AAALPLWVMAR	11	0	1197.67	H9J323	yes	112790000	96660000	36909000	0	17530000	0
AAALSLAAR	9	0	842.497	H9JSW7	yes	0	0	0	0	0	0
AAAMEEDSADKKPELR	16	2	1759.84	H9JY83	yes	74807000	97993000	115230000	0	49561000	71134000
AAAMGYEDPTCENVDATTASFHK	23	0	2485.05	H9JUM2	yes	462130000	446230000	372940000	62323000	180350000	20145000
AAAMPINPK	9	0	911.49	Q1HPQ7	yes	320880000	178050000	242420000	243650000	343540000	266280000
AAAMPINPKPFLNSLTGK	18	1	1869.02	Q1HPQ7	yes	1200000000	311920000	278670000	123190000	82084000	83054000
AAAPAAK	7	0	598.344	H9JAR8	yes	0	0	0	0	0	359010000
AAAPAPK	7	0	624.36	H9JBE0;Q5UAR5	yes	517770000	1714500000	107420000	0	1623200000	0
AAAPAPKPAAPAPK	14	1	1256.72	H9JBE0;Q5UAR5	yes	1650400000	1652800000	2234200000	1119000000	671780000	889850000
AAAPAPKPAAPAPKPAAPAPK	21	2	1889.09	H9JBE0;Q5UAR5	yes	1814900000	1574200000	3633900000	1042800000	0	186970000
AAAPELPAEPFLSTK	15	0	1540.81	H9JM75	yes	0	16725000	0	0	0	0
AAAPILDVANSHQNIK	16	0	1660.89	H9JIL2	yes	171360000	244740000	114200000	112090000	95949000	0
AAAQAAESAEVR	12	0	1172.58	H9IVU1	yes	0	0	0	76539000	0	53594000
AAAQALADQSEAQILVER	18	0	1882.97	H9JVE9	yes	0	0	0	0	0	0
AAAQPDAALQFSPAER	16	0	1641.81	A5JPM0;H9JMT7	yes	224950000	154010000	155410000	154680000	178070000	89844000
AAASAPKPAAPAPK	14	1	1246.7	H9JBE0;Q5UAR5	yes	853330000	1035900000	1504700000	280600000	0	129860000
AAASPTNAIFECR	13	0	1406.66	H9J714	yes	0	0	0	15240000	0	15367000
AAASSEALPADLHATQTAQK	20	0	1979.99	H9JRL1	yes	0	0	0	46552000	53299000	0
AAATAAESAGAQAEGAPLPHQALAAIWTK	29	0	2772.42	H9J2R9	yes	0	0	0	0	22452000	0
AAATAAK	7	0	602.339	H9JBE0;Q5UAR5	yes	90289000	250060000	0	1005000000	0	2219300000
AAATADSDAAAASTSALQLLQSAYDDNEK	29	0	2868.33	H9J1G3	yes	61977000	0	42552000	0	0	0
AAATGALVDAALER	14	0	1327.71	H9J2L6	yes	54287000	72578000	55682000	65223000	40949000	45475000
AAATGYDTAYQAAAATQAAAHAHAHAAVAAASAYDASK	38	0	3586.68	H9JS78	yes	183740000	166120000	120480000	0	106910000	0
AAATSLNSK	9	0	861.456	H9JMB3;Q2F6C4	no	262730000	386470000	335910000	365770000	390350000	441680000
AAATSTASAPPTDEAAAGEVVSSQTISSK	29	0	2704.3	H9JHX3	yes	0	0	0	31848000	51541000	34178000
AAAVDVEPYWPGLFAK	16	0	1732.88	H9J1M5;Q70YK7;Q5UAU0	no	10792000000	5000800000	3392800000	0	2020400000	0
AAAVLIQR	8	0	840.518	H9J0K7	yes	0	0	0	0	0	0
AAAVSAVAQFGAQVPELLPNIK	22	0	2193.22	Q9NKX2;H9JNS6	yes	96565000	63525000	65587000	0	71134000	0
AAAVSAVAR	9	0	814.466	Q9NKX3;H9ITA4	yes	360150000	362790000	342880000	865580000	154650000	178460000
AAAVSCVEAWCR	12	0	1378.61	H9JJ33	yes	39057000	52991000	0	19254000	34148000	4036300
AAAVVSGK	8	0	701.407	Q5UAM2	yes	4438800000	3449900000	467030000	579820000	1525200000	379540000
AAAVVSGKDIEKPQAEVSPIHR	22	2	2301.24	Q5UAM2	yes	69670000	51541000	35213000	0	0	0
AAAWGPCPVCGPAHR	15	0	1605.73	H2E289	yes	0	62509000	35313000	127530000	197890000	86629000
AACDAAIR	8	0	846.402	H9JSF9	yes	32510000	68966000	59528000	125530000	63858000	93340000
AACDTSLAQATSNLEPIGR	19	0	1973.95	Q1HPN1;H9J536	yes	145160000	100680000	60731000	145470000	44432000	113920000
AACLVECIPR	10	0	1187.58	H9IU36	yes	0	0	0	0	0	0
AACPAAAPHDPCADLAWLR	19	0	2061.95	H9J5Z1	yes	964160000	783520000	217370000	54471000	236390000	79145000
AACQVLSK	8	0	875.453	H9JEH2	yes	186970000	133340000	97775000	181220000	132990000	207750000
AACSHLCLVVPGGR	14	0	1495.74	H9JR22	yes	31412000	82589000	44501000	0	0	0
AACVESLSPYR	11	0	1251.59	H9J0H1	yes	0	0	0	15734000	0	0
AADAHSR	7	0	726.341	H9J2C3	yes	0	0	0	0	0	14782000
AADCDAATLAK	11	0	1105.51	H9J3T9	yes	0	50497000	59079000	0	50177000	0
AADCPHAAPFLR	12	0	1324.63	H9ISA1	yes	65319000	0	41785000	0	35570000	0
AADDVFNK	8	0	878.413	D2Y062	yes	223150000	142940000	121130000	131340000	159160000	0
AADEAAVQASQAALER	16	0	1599.79	H9J8V4	yes	0	0	0	27449000	15575000	19772000
AADFAGIQTLPTFK	14	0	1478.78	H9ITT1	yes	282890000	278110000	368450000	21023000	273460000	0
AADGDEVISDQEK	13	0	1375.61	H9JT03	yes	104300000	83907000	69923000	104350000	59671000	98503000
AADGEFVQPAAALR	14	0	1414.72	B6ZL90;A0A2S1ZNV3	yes	0	0	0	14502000	0	0
AADGGGDVDLLDSNVR	16	0	1572.74	H9JTQ6	yes	0	0	19783000	26422000	0	14060000
AADLEQEAK	9	0	973.472	H9JHB4	yes	0	0	0	0	0	0
AADNMQLTR	9	0	1018.49	H9IXY1	yes	0	0	19871000	0	0	62048000
AADREIAAEDSIR	13	1	1415.7	A1E129;H9JBB4	no	128890000	75176000	140920000	26450000	0	0
AADSCDFAR	9	0	1011.41	H9JK40	yes	0	0	0	0	0	0
AADSISIGDMVSAR	14	0	1391.67	H9J1D1	yes	0	0	0	0	0	0
AADTAGQLFVFHTTLPTYNAPGK	23	0	2419.22	H9JUY0	yes	215680000	135400000	31269000	0	144320000	46403000
AADVLLAAHHASEAALR	17	0	1714.91	H9IZ08	yes	996340000	1127700000	340480000	0	466690000	0
AADVNSLLLVAENPVVSR	18	0	1866.02	H9JVS4	yes	50480000	13540000	18374000	0	0	0
AADVYLEQFAR	11	0	1281.64	H9JM75	yes	0	19213000	18408000	0	0	0
AADWNLQEPQWTGR	14	0	1670.78	H9JBN7	yes	166650000	252470000	198040000	31412000	48299000	43488000
AAEAFLHR	8	0	913.477	H9JI59	yes	52902000	113880000	51000000	0	98994000	20702000
AAEASAVLTR	10	0	987.535	H9JRL1	yes	68119000	0	63231000	80669000	72327000	57201000
AAEAVASLDR	10	0	1001.51	H9J2V4	yes	0	0	76878000	81187000	62765000	53723000
AAEAVVQHNTEAVR	14	0	1493.76	C0H6G0;H9JJS5	yes	0	0	0	0	0	37020000
AAEDYLEEYEIPIKK	15	1	1809.9	H9JX78	yes	38578000	37825000	25906000	0	0	0
AAEEALR	7	0	758.392	H9JL27	yes	166490000	0	151600000	268770000	0	332840000
AAEELIFGPEK	11	0	1202.62	H9J129	yes	89286000	46550000	0	0	32776000	16337000
AAEFNFR	7	0	853.408	Q5FYZ4;H9IUV1	yes	0	0	0	0	0	30857000
AAEGLADSGYTADSAK	16	0	1525.69	H9JCR7	yes	71747000	58813000	69983000	147890000	101630000	202030000
AAEGLFVTIDEMER	14	0	1579.76	Q27452;Q9GU90;Q9BLG6	yes	0	0	0	0	29395000	41332000
AAEHLPPAPADAVAAR	16	0	1555.81	H9JV06	yes	0	25796000	36607000	22915000	21778000	13532000
AAEHLYSIIDGKPK	14	1	1540.82	Q2F695;H9IV88	yes	91520000	91127000	0	0	0	0
AAEIDKENNFK	11	1	1277.63	B5UB85	yes	0	0	0	0	0	0
AAEIKPAPR	9	1	951.55	H9J0K5	yes	220090000	331940000	195110000	259470000	0	139930000
AAEILDR	7	0	786.424	H9J5Z8	yes	126300000	89841000	0	0	146090000	107560000
AAEILDRIEK	10	1	1156.65	H9J5Z8	yes	0	0	0	0	0	0
AAEISTILEER	11	0	1230.65	Q2F5T3	yes	3073300000	3017100000	2643600000	1352300000	1866900000	1039100000
AAELDLDRPVDLK	13	1	1453.78	H9JCU8	yes	189870000	216050000	197650000	31522000	72897000	0
AAELHGALNQPQR	13	0	1403.73	H9JX92	yes	28466000	55955000	126160000	0	0	0
AAELNNLHEER	11	0	1294.63	H9J1T0	yes	0	0	0	0	0	0
AAELYSGEAVGVER	14	0	1449.71	H9J051	yes	0	0	0	0	0	0
AAEMLYLQDPINTR	14	0	1633.81	Q0N2S0	yes	139170000	174380000	124220000	0	42770000	0
AAEPDVYYER	10	0	1211.55	H9JX90	yes	152440000	212840000	198150000	172880000	135880000	125420000
AAEQFAAADK	10	0	1020.49	I6XKQ0	yes	425890000	439360000	364510000	626010000	320620000	427860000
AAEQLAGESVTEQQK	15	0	1587.77	H9IWS5	yes	1276000000	1437000000	1452800000	1257200000	1174900000	1051700000
AAEQQAELLIQADR	14	0	1554.8	H9J3A2	yes	48775000	56970000	0	0	0	0
AAESAAK	7	0	646.329	D9N4J4;H9JUW5	no	0	198710000	0	267970000	0	171270000
AAESAINTAK	10	0	974.503	H9JK82	yes	0	0	0	194040000	0	179520000
AAESLLACFR	10	0	1136.56	H9J548	yes	58092000	0	0	0	0	0
AAESMVPLEDVSK	13	0	1374.67	H9JNB0	yes	260360000	155040000	0	0	63599000	0
AAESSLLAK	9	0	888.492	Q1HQ90;H9J0T2	yes	120070000	64166000	61571000	89951000	44133000	65978000
AAEVIQQQIDTNPTVK	16	0	1753.92	H9JB10	yes	0	0	28304000	21062000	19973000	15487000
AAEVSMEDVK	10	0	1077.5	H9IX18	yes	0	0	0	37138000	38181000	0
AAEVSMEDVKK	11	1	1205.6	H9IX18	yes	174790000	193210000	130850000	183570000	56759000	117870000
AAEVVLAPR	9	0	924.539	A0A023SG69;H9JW04;D2Y4R3	yes	608660000	387380000	293950000	245890000	180630000	175070000
AAEWNCSIFR	10	0	1252.57	H9J9P0	yes	0	0	0	0	0	0
AAEWNLTK	8	0	931.476	H9J9G9	yes	44232000	18353000	0	0	0	0
AAFALPTFVK	10	0	1063.61	H9J8Q5	yes	119350000	0	0	0	0	0
AAFDDAIAELDTLSEESYK	19	0	2086.96	Q1HPT4;H9JUI8	yes	878880000	644300000	708630000	239320000	756790000	276620000
AAFDDAIAELDTLSEESYKDSTLIMQLLR	29	1	3257.6	Q1HPT4;H9JUI8	yes	0	0	0	0	0	65536000
AAFDLDGLYAECK	13	0	1471.67	H9JRL2	yes	66688000	0	42439000	0	17666000	0
AAFGDITNAYNK	12	0	1283.61	H9J2P0;A8HI21	yes	0	0	0	36975000	28507000	25876000
AAFGLVQEGFK	11	0	1165.61	H9JHK2	yes	124970000	134470000	106000000	0	60319000	17870000
AAFHYCNTNNDVHEYIDK	18	0	2209.95	H9J192	yes	0	0	0	0	0	0
AAFITALMPSTQQQK	15	0	1633.85	H9JRS0	yes	0	0	13503000	0	0	0
AAFMGTLK	8	0	837.442	H9JVK4;Q5UAT8	no	4326000000	3181000000	4252200000	1491700000	2019500000	1712800000
AAFMGTLKK	9	1	965.537	H9JVK4;Q5UAT8	no	0	46914000	54078000	0	0	0
AAFNGLLMQGK	11	0	1148.6	H9JFI7	yes	0	103210000	62033000	28404000	0	0
AAFSIIPDR	9	0	988.534	H9JDC2	yes	0	0	0	0	0	0
AAFTAFEQINLPR	13	0	1476.77	H9JVF1	yes	0	30391000	0	0	0	0
AAFVVER	7	0	790.434	Q2F5N1	yes	539530000	465490000	361400000	201860000	370160000	299450000
AAGAALR	7	0	628.366	H9JEK1	yes	0	0	0	87455000	0	148310000
AAGAHGAAAALAATGIAGTAPEPTGEK	27	0	2331.18	H9JL48	yes	142710000	119470000	124150000	0	93635000	0
AAGALPLAVTNVPEINK	17	0	1676.95	H9JCU8	yes	149750000	128600000	86108000	57233000	87601000	0
AAGAPALHGALR	12	0	1103.62	H9J323	yes	100500000	0	0	0	0	0
AAGDIVTTASWLR	13	0	1359.71	H9JDI5;A0A024BUM0	yes	0	0	28231000	0	0	0
AAGDSTLVSK	10	0	947.492	H9JJS9	yes	0	0	0	97305000	0	0
AAGDTNGQDENGKIEETAPK	20	1	2043.93	H9IV44	yes	88120000	81959000	0	0	0	0
AAGGGEGAGGGAAAR	15	0	1128.53	H9JBV5	yes	0	0	0	94590000	0	137510000
AAGGPGGPTAVANAYSTGR	19	0	1673.81	H9IZ80	yes	149750000	120050000	91583000	379390000	198970000	267250000
AAGIDLMSAYDYTVPAR	17	0	1812.87	H9JKV3	yes	341770000	197260000	48915000	50390000	112050000	45316000
AAGKPLELNQLAK	13	1	1351.78	H9JDH4	yes	375260000	220790000	140110000	108150000	71959000	31687000
AAGLAEPPAPR	11	0	1048.57	H9JC85	yes	0	0	0	0	0	25951000
AAGLAPLFAPPPAPAPTPDEQR	22	0	2183.14	H9JRE0	yes	0	0	0	0	0	0
AAGLDVTSPEPLPLDNPLFK	20	0	2093.1	H9JHQ4;Q1HPN4	yes	396550000	92021000	100530000	0	0	0
AAGLEFTENLPDIEER	16	0	1802.87	A0A0B6VIJ0;A0A0B6VHE3;H9JS23	yes	0	0	0	0	20333000	0
AAGLNPVFAR	10	0	1014.56	Q5UAS6	yes	7783500000	4655600000	6425500000	3256000000	3449500000	2347000000
AAGLSECCPPPVLPK	15	0	1594.78	H9JI75	yes	0	0	0	0	0	0
AAGMQVVMVPDPR	13	0	1369.68	H9JL37;H9JL36	no	0	43915000	47878000	22785000	34079000	53998000
AAGPIAER	8	0	783.424	Q0ZAL1	yes	0	0	0	47249000	26930000	0
AAGVASTASVPAGATSAVTSAVTSGVTSGVTSGAVR	36	0	3104.59	L8B3Q2;A1E131;H9J8D5	yes	144120000	75931000	88469000	72276000	42808000	62281000
AAGVAVPPELLLSVR	15	0	1490.88	H9J622	yes	58761000	41307000	27455000	0	40123000	0
AAGVCELVR	9	0	973.501	H9JIX0	yes	0	0	0	0	0	0
AAGVLYTYPENFR	13	0	1499.74	Q9BPS3	yes	9192900000	7604200000	7061300000	3194800000	3487000000	2940400000
AAHAAGAGGGAGVNVR	16	0	1334.68	H9JMB3;Q2F6C4	no	420730000	296160000	280070000	224570000	282810000	262100000
AAHIVSGTEK	10	0	1011.53	Q5UAR8	yes	48853000	24055000	39789000	36216000	0	0
AAHIVSGTEKPVLLAPIPYEFVA	23	1	2421.33	Q5UAR8	yes	3057000000	1123900000	1338700000	0	1760700000	260610000
AAHSTQLSALR	11	0	1153.62	A1E129;H9JBB4	no	0	0	0	0	0	41541000
AAIAGHDGNVWAK	13	0	1308.66	Q68HB4;A1E8I8	yes	5331100000	4035900000	2049600000	1370600000	2219400000	3031800000
AAIAQMIHK	9	0	981.543	B1AAB5	yes	0	0	0	0	0	0
AAIEAYHK	8	0	901.466	H9IS77	yes	135140000	312870000	230360000	0	287310000	21453000
AAIEEGYFPK	10	0	1123.56	H9JTA1;Q27451	yes	0	0	0	212580000	0	204980000
AAIFSSTER	9	0	980.493	H9JRL1	yes	0	0	0	61574000	60731000	38981000
AAIRDQEDDLCPTQLSK	17	1	1958.94	H9JV91	yes	89437000	62298000	143330000	32435000	0	0
AAISGEAVK	9	0	844.465	Q9NKX3;H9ITA4	yes	0	246760000	250590000	0	75078000	0
AAISLLNPK	9	0	925.56	Q2F6C3	yes	737320000	675810000	609780000	458820000	405670000	404570000
AAISNQTNAK	10	0	1016.53	Q1HQ66;A1YM13	yes	130940000	187330000	179770000	362970000	168940000	415410000
AAIVEASSLVK	11	0	1086.63	H9JN38	yes	200960000	0	236660000	99871000	222910000	129160000
AAIYGDMGNK	10	0	1038.48	H9JFJ6	yes	0	0	0	103840000	66039000	0
AAKDETPLPEEDVNK	15	1	1654.81	Q9GV27	yes	239320000	251810000	305840000	319490000	122800000	335070000
AALAAAVAATGVPALVQAR	19	0	1720	Q5UAT7;H9IX17	yes	8282300000	5293100000	9574600000	960760000	2674300000	684070000
AALAACAVWPQYSAQR	16	0	1761.86	H9J3Q0	yes	0	0	0	0	0	0
AALAEIPGFLDR	12	0	1271.69	H9JFZ6	yes	29501000	0	0	0	0	0
AALAIQQACNLLADPASNQQQVLSAATVIAK	31	0	3177.68	H9IVU1	yes	58132000	0	0	37777000	31465000	0
AALALLTAGPYR	12	0	1215.7	H9J1T3	yes	0	0	0	0	0	0
AALAVAAGDIPDAALIHAAR	20	0	1886.04	H9J1P8	yes	14028000	0	0	0	0	0
AALCAFR	7	0	807.406	I6W7L0;I6VP81;H9J079	yes	103180000	0	0	0	0	0
AALCVTSDPEMDK	13	0	1435.63	H9IU96	yes	42727000	44458000	0	79001000	59828000	75517000
AALDALTR	8	0	829.466	H9JCL3	yes	0	0	0	101810000	58736000	95216000
AALDDAVAK	9	0	872.46	H9J5Z8	yes	0	0	0	0	66716000	0
AALDDAVAKDPLNPR	15	1	1564.82	H9J5Z8	yes	101670000	156350000	136160000	41482000	65016000	0
AALDEPQLQSESTLLNNR	18	0	1998	H9JE53	yes	0	0	0	0	0	0
AALDQFTR	8	0	920.472	H9JEZ9	yes	73951000	70260000	77241000	0	0	19798000
AALDSHSR	8	0	855.42	H9JX93	yes	0	0	0	66764000	0	0
AALDTLR	7	0	758.429	H9JBZ0	yes	17555000	98887000	96476000	0	19079000	46425000
AALEAAGMPVPEANPDAVFLRPPLPIQR	28	1	2939.57	D2Y4R2;H9JMH2	yes	466590000	133940000	189030000	0	149690000	0
AALEACHK	8	0	898.433	Q1HQD0;G0T422;G0T414;H9JQW6;G0T410	yes	249930000	340510000	245940000	0	144280000	0
AALEATPGMIGYGMAK	16	0	1579.77	H9J3A0	yes	196030000	264790000	0	147300000	140060000	103670000
AALEESTPLAPLKEIEEDDNEQK	23	1	2568.24	H9JPM7	yes	46925000	0	44852000	0	45996000	0
AALEEYTANLEAR	13	0	1449.71	H9J0T8	yes	0	0	17552000	0	11054000	0
AALGLDDVLPADALPK	16	0	1577.87	H9JT08	yes	168620000	51423000	71971000	46100000	91368000	0
AALGTNPLSVVAPASK	16	0	1494.84	H9J3A2	yes	86746000	58231000	68597000	0	20478000	11784000
AALHACR	7	0	797.397	Q2F5S6;H9J8F1	yes	381980000	255680000	171760000	229450000	167940000	340420000
AALIVQNLK	9	0	968.602	Q2F640	yes	701640000	648320000	596310000	383550000	392010000	398160000
AALKDHTIYSASK	13	1	1403.74	H9JCL3	yes	67470000	123870000	66911000	0	0	13577000
AALLAAGNDLR	11	0	1083.6	Q2F5J5;H9JG95	yes	286080000	48456000	37032000	129460000	175560000	125000000
AALLDFNSPEK	11	0	1203.61	C0J8G3	yes	0	0	0	17073000	17890000	16174000
AALLECPMR	9	0	1059.52	H9JEN0	yes	0	84051000	53089000	0	44600000	59657000
AALLESLSQVQATPEEVK	18	0	1912.02	H9JTT4	yes	42735000	28829000	21965000	0	0	0
AALLHEK	7	0	780.449	Q9BPS1	yes	4014700000	2139600000	1617800000	1796100000	1040700000	1493700000
AALLNQYYQQAFHGK	15	0	1750.88	H9J6H4	yes	267620000	276860000	78546000	0	129920000	0
AALNAFLYR	9	0	1037.57	H9ITG2	yes	64390000	68459000	48541000	0	48292000	0
AALNLYTNSLGFK	13	0	1410.75	H9JQL8	yes	109150000	131230000	52008000	0	30695000	0
AALNVLVNCVCAPVHR	16	0	1791.92	H9J2T5	yes	0	0	37582000	0	17634000	0
AALPAEEAAR	10	0	997.519	H9JXZ5	yes	36982000	32353000	0	0	0	0
AALPELAK	8	0	811.48	H9JU51	yes	621830000	521250000	579840000	437200000	333960000	447800000
AALSADTLSK	10	0	975.524	L8B4H3;H9JWK8	yes	0	0	0	58668000	52673000	58185000
AALSTQQAQR	10	0	1072.56	H9JSF9	yes	96698000	46221000	44377000	107000000	76266000	47747000
AALTPADPQLDEK	13	0	1367.69	H9JK24	yes	120200000	81412000	91584000	112270000	83774000	116340000
AALTTGNHQIVEMCYQR	17	0	1990.94	D2Y4R2;H9JMH2	yes	202960000	117000000	69631000	0	89972000	0
AALVETAIADYDSTK	15	0	1566.78	H9JQQ1	yes	83707000	67740000	61741000	0	46380000	0
AALVLLDAVR	10	0	1039.64	H9JDC2	yes	0	0	0	0	0	0
AALVVQSR	8	0	842.497	H9IWA8	yes	0	0	0	0	0	26728000
AALYDQDLFDHGDLSG	16	0	1735.77	H9JS77	yes	0	46046000	47141000	0	17349000	0
AALYSAAK	8	0	793.433	H9JWI1;Q1HQ82	no	89853000	36322000	72845000	80682000	37976000	43199000
AALYVLDAGGR	11	0	1104.59	H9JK06	yes	45681000	57989000	35361000	5560200	25934000	14075000
AALYYSSSIPLLEK	14	0	1553.83	H9JDB6	yes	63276000	63087000	43358000	0	73439000	0
AAMDQTTEAVESR	13	0	1407.63	H9JW92	yes	140780000	143380000	107760000	47988000	60476000	49437000
AAMGVVAR	8	0	773.422	H9J1T1	yes	187960000	143090000	264140000	180320000	290930000	176650000
AAMIENMICR	10	0	1207.55	A0FDQ0	yes	0	0	178310000	41095000	83028000	32206000
AAMVQYYHENK	11	0	1352.62	H9JU13	yes	214630000	515060000	425340000	45044000	372800000	146440000
AANAAEACDTFGLTQSDVGAAASAVCEHLGMPK	33	0	3319.49	Q9NKX3;H9ITA4	yes	547190000	307280000	319480000	0	131160000	0
AANAHNLDMALSDLAPSAATASK	23	0	2239.09	H9JQ89	yes	113900000	296970000	186710000	0	68492000	0
AANAPPEIIEPLKDK	15	1	1604.88	H9ITP2;Q8T103	yes	0	39606000	34125000	17692000	0	0
AANAVTPTVELR	12	0	1240.68	Q2QEH2;H9JU99	yes	2573800000	2557400000	2404100000	1514900000	787240000	1539600000
AANAVTPTVELRK	13	1	1368.77	Q2QEH2;H9JU99	yes	361000000	0	0	99385000	0	43907000
AANDAHIALTTGPQESDPMYEVMIGGWGNAK	31	0	3243.5	H9IZB9;A0A0U1UCD0	yes	28271000	0	0	0	268120000	120650000
AANEEAFDQFEK	12	0	1397.61	H6VTR3;H9JSW5	yes	163230000	59167000	74681000	50718000	54352000	43813000
AANILHGLGFTK	12	0	1240.69	Q1HQD2;H9IXM1	yes	162250000	0	0	0	0	0
AANLDSSMLSVK	12	0	1234.62	Q5TLD3	no	0	0	93073000	153010000	72073000	97964000
AANLEYAVER	10	0	1134.57	H9JRR3	yes	0	0	0	0	0	18731000
AANLYYSDPDAEFLDYVNAPVGK	23	0	2531.19	H9IZI9	yes	0	0	23282000	0	97540000	0
AANNGAYPPDLSLICSGR	18	0	1874.89	Q1HQ62;H9JQ13	yes	0	0	0	0	0	0
AANPGAELCDFVR	13	0	1418.66	H9J0J8	yes	0	41791000	32263000	0	0	0
AANPSDYILR	10	0	1118.57	H9JKW4	yes	0	0	0	10197000	13283000	0
AANSLLR	7	0	743.429	H9IWI4	yes	2558500000	0	0	1218100000	0	975490000
AANTTILPIK	10	0	1040.62	H9IYH6	yes	113850000	0	0	50674000	47054000	23515000
AANVLLSEMGDVK	13	0	1345.69	H9J909	yes	50095000	48282000	68341000	0	36858000	0
AANVNGPHR	9	0	934.473	H9JMB3;Q2F6C4	no	0	60006000	0	0	0	0
AANVPEANDTFVLSQTDVGDAAK	23	0	2332.12	Q9NKX2;H9JNS6	yes	193540000	113980000	95168000	72740000	55886000	89191000
AAPAAPVEPTK	11	0	1050.57	Q5UAQ3	yes	4100600000	5031000000	7209100000	2378200000	4043100000	2449800000
AAPAGFCLLNNAALAAR	17	0	1699.88	H9J8B7	yes	0	37068000	21159000	0	0	0
AAPAPSTLSATPVDLSAPLDLSEAQDR	27	0	2692.36	H9J8T3	yes	37413000	0	0	0	0	0
AAPATLSDFDVQHK	14	0	1498.74	H9JPF8;D2Y061	yes	785000000	538220000	504160000	324010000	199480000	130390000
AAPAYIGTSSCHGMGNSQLFR	21	0	2224.02	L7WM53;H9JLX1	yes	0	53474000	55964000	0	42895000	0
AAPEMISLIK	10	0	1071.6	H9J7F2	yes	0	0	39562000	0	26879000	14818000
AAPESDNSALK	11	0	1101.53	E9JEI6	yes	0	31008000	33013000	190830000	37776000	0
AAPGTGWK	8	0	786.402	H9JS78	yes	0	135020000	139330000	108910000	148110000	85053000
AAPGYFIAK	9	0	936.507	H9JLG0;B2CMB5	yes	0	0	0	0	0	46494000
AAPITFVDDAGNER	14	0	1474.71	H9J5X0	yes	1198600000	797360000	752930000	286920000	210690000	192360000
AAPLDPWALPHPDTR	15	0	1655.84	H9J858	yes	130320000	58711000	53467000	0	42982000	0
AAPLLDACLDALDAPTPTPHR	21	0	2214.11	H9JKW4	yes	0	36022000	27361000	0	0	0
AAPLPALAPPVR	12	0	1171.71	H9J2H1	yes	0	0	0	0	0	0
AAPPALPLHYR	11	0	1204.67	H9JVZ1	yes	0	0	0	0	0	0
AAPPDPLPLPAPPAPR	16	0	1575.88	H9J980	yes	0	0	0	0	0	0
AAPPPAPAPAPDTSEEQTLKR	21	1	2143.09	H9J265	yes	0	0	0	0	0	0
AAPPPPPPPR	10	0	995.555	H9JL27	yes	0	90204000	114730000	0	0	0
AAPPPSNVPAR	11	0	1075.58	Q1HPH7	yes	69948000	113500000	88273000	0	78512000	0
AAPPTEQTLVK	11	0	1153.63	H9JPC6	yes	68243000	45687000	54147000	47642000	39162000	29475000
AAPSAQSVHAFESDNTK	17	0	1758.82	H9JSD7	yes	266660000	164250000	147390000	179360000	172380000	183060000
AAPSLDTGVNQTR	13	0	1328.67	H9JF53	yes	0	0	26734000	0	0	0
AAPTLLWPK	9	0	995.58	H9JCS8	yes	0	26953000	0	27880000	0	21098000
AAPTPASAPAAEVQ	14	0	1279.64	H9IYG2	yes	109690000	104470000	127350000	100890000	125290000	135700000
AAPVVQK	7	0	711.428	H9JTI9;Q0ZB76	yes	83421000	66683000	96172000	1814900000	111920000	1440900000
AAPVVQKEENGVAPR	15	1	1563.84	H9JTI9;Q0ZB76	yes	0	72679000	0	0	0	0
AAQALAVNISAAK	13	0	1226.7	Q2F6C3	yes	639630000	681140000	665790000	238870000	557280000	170710000
AAQDEAYAESLAADQEK	17	0	1808.81	H9JH77	yes	41608000	59809000	0	59540000	23280000	50161000
AAQDEAYAESLAADQEKER	19	1	2093.95	H9JH77	yes	82642000	59724000	74270000	26526000	0	0
AAQEHAK	7	0	753.377	D9N4J4;H9JUW5	no	0	0	0	0	0	0
AAQEQDYADDEEPHDIAASMK	21	0	2332.98	H9IUH6	yes	65843000	67458000	88650000	20757000	0	16845000
AAQEYFGDAN	10	0	1084.45	Q6T3A7	yes	0	0	225680000	726360000	284000000	522700000
AAQFDDISK	9	0	993.477	H9JLR9	yes	0	0	0	45380000	37302000	0
AAQIAHAAAFANAGQCCCAGTR	22	0	2276	Q2F5Y9	yes	110130000	113850000	85905000	22450000	31824000	0
AAQKPDWAK	9	1	1013.53	H9J780	yes	86420000	105870000	0	169060000	86896000	130480000
AAQLDPENESYR	12	0	1391.63	H9JKE9	yes	34989000	45171000	56711000	0	28831000	38557000
AAQLFNR	7	0	818.44	Q2F5J2	yes	410140000	517290000	576350000	680620000	345580000	412990000
AAQLGSAHEVQR	12	0	1265.65	H9JEK1	yes	345800000	566560000	533610000	632570000	142110000	729530000
AAQMQPTVDK	10	0	1087.53	H9J1G0	yes	0	0	0	0	0	44846000
AAQNEDDNVDEEEKPEPK	18	1	2055.89	H9IV44	yes	130980000	142010000	150990000	178200000	252100000	248190000
AAQNEDDNVDEEEKPEPKPAK	21	2	2352.07	H9IV44	yes	571150000	594420000	505970000	606910000	366490000	595790000
AAQPMDGPVLDVAWHDDGTK	20	0	2121.98	Q2F5M2	yes	162120000	92640000	56655000	0	56891000	0
AAQPPPVQQ	9	0	934.487	H9ITD6	yes	0	54816000	51094000	115480000	66753000	98915000
AAQQISIEEQK	11	0	1243.64	H9J428	yes	0	40996000	0	0	0	0
AAQSAVTLDETQPVTTLQFR	20	0	2175.12	H9JW60	yes	294420000	221900000	168430000	125770000	118110000	100660000
AAQSISR	7	0	731.393	Q2F5N1	yes	194810000	307430000	224250000	0	360670000	0
AAQSTAMNR	9	0	948.445	H9IT68	yes	0	28840000	41498000	0	0	0
AAQSVATR	8	0	802.43	H9IS05	yes	0	0	0	151000000	0	112780000
AAQTMFWTELAR	12	0	1423.69	Q2F5Y0;H9J337	yes	0	68775000	32319000	0	38319000	0
AAQVQEAGGQR	11	0	1113.55	H9JX09	yes	0	0	0	0	0	0
AARPVEISLK	10	1	1082.64	H9JND0	yes	69415000	87068000	65636000	35501000	40604000	24749000
AARPYGEGAVQFYER	15	1	1712.83	Q1HPX4	yes	348390000	193730000	219510000	0	134960000	0
AASAAYQENVGR	12	0	1235.59	H9JSK3	yes	0	37647000	76451000	89865000	0	41017000
AASACCATCR	10	0	1126.43	Q5NTZ1	no	0	42938000	0	0	0	0
AASAEETEIGR	11	0	1132.54	H9JXF1	yes	0	339990000	378340000	558370000	362360000	417390000
AASAGCLESGDTAGNVLDAAR	21	0	2004.92	H9J5B4	yes	28677000	0	0	0	0	0
AASALYEKDEQK	12	1	1351.66	H9JBR7	yes	0	0	40528000	0	0	0
AASCPPALVTLSYAAPAAAR	20	0	1957.01	H9JHZ0	yes	433240000	304910000	73336000	54475000	71310000	61696000
AASDHMR	7	0	786.344	Q2F5P8;H9JLM2;B3TGZ5	yes	0	0	0	0	0	95324000
AASDIAMTELPPTHPIR	17	0	1818.93	Q1HPT4;H9JUI8	yes	2371500000	1964800000	1158200000	857170000	506560000	568150000
AASDVFSK	8	0	823.408	H9J4H6	yes	0	0	0	1137000000	0	0
AASESELEGDMWR	13	0	1479.63	H9JJ16	yes	0	0	0	0	0	0
AASGAAQPVQQSLQDELSK	19	0	1926.96	H9JI59	yes	149900000	134390000	161340000	54169000	70407000	49538000
AASGSDVLK	9	0	846.445	H9IWK6	yes	71466000	101000000	120450000	0	0	0
AASIVVPGTGTLVR	14	0	1339.78	H9JQI5	yes	107330000	96434000	106530000	33523000	29429000	34531000
AASLATGYK	9	0	880.465	H9JGA4;A0A1L6UW57	yes	163290000	134620000	119520000	161400000	97666000	105850000
AASLDHIMDFTR	12	0	1375.66	H9IWB5	yes	68641000	52099000	0	0	28301000	0
AASLNLVDR	9	0	957.524	H9J2F7	yes	0	28589000	0	0	0	0
AASLQTQLEDVAAQLGDAR	19	0	1955.99	H9JJY4	yes	125510000	25793000	42870000	0	16530000	0
AASLSPELSCWR	12	0	1375.66	H9IU96	yes	60963000	40116000	65383000	37659000	75016000	29008000
AASSQSEVVELAR	13	0	1345.68	H9JQT2	yes	0	29859000	29681000	35608000	38514000	43811000
AASTLIDGNVDDLK	14	0	1430.73	H9JUA5	yes	89233000	66999000	63453000	178990000	99224000	118720000
AASVGNLCHSFQSFNTCYK	19	0	2189.96	H9IZ97	yes	103290000	719270000	262340000	0	211400000	0
AASVYAIGATK	11	0	1050.57	A8WFD8	yes	0	63618000	75474000	76722000	49526000	59556000
AATAALVEK	9	0	872.497	H9J384	yes	34367000	51950000	47816000	0	29872000	0
AATADGLEHK	10	0	1011.5	H9JN38	yes	113110000	83849000	0	0	0	88698000
AATADQQLQR	10	0	1100.56	H9JLR9	yes	0	0	0	0	0	44654000
AATAHSELSVAELK	14	0	1425.75	H9JSX8	yes	152680000	0	19727000	12544000	0	0
AATDAVQVFGGNGFNTEYPVEK	22	0	2313.09	H9ITY5	yes	59092000	42401000	0	0	0	0
AATDDWEQAWER	12	0	1476.63	Q9NKX3;H9ITA4	yes	164490000	174920000	177100000	32678000	81903000	39508000
AATDELQLK	9	0	987.524	H9JLF1	yes	0	55351000	41430000	74508000	0	44107000
AATDVAQAIGGDVK	14	0	1314.68	H9J249	yes	119490000	97043000	78964000	80516000	47593000	59581000
AATELLALAENK	12	0	1242.68	H9J5Z1	yes	430290000	389620000	437790000	154350000	24528000	56150000
AATFEELR	8	0	935.471	H9JCZ3	yes	97245000	67252000	71075000	74355000	73316000	63285000
AATGEEVPQSIVITTR	16	0	1670.88	H9JND0	yes	46812000	0	0	15077000	23232000	21768000
AATGESVSAEDLGGADLHCR	20	0	2014.9	H9J3Q3	yes	172010000	138720000	123830000	39263000	69334000	0
AATGQDWKPGSAPAAMATPAPSNDVTALDR	30	1	2966.42	H9J6H5	yes	0	36582000	46872000	0	35282000	0
AATGQDWKPGSAPAAMATPAPSNDVTALDRDVTAQGDLVR	40	2	4020.96	H9J6H5	yes	179890000	0	0	0	35251000	0
AATLAMHALPSRPDLLK	17	1	1804	H9J3T1	yes	61248000	69340000	38985000	0	0	0
AATLHALGR	9	0	908.519	H9JCF1	yes	0	0	0	0	0	0
AATLKPYLTAVR	12	1	1302.77	Q1HPT2	yes	149950000	147990000	106630000	0	171150000	0
AATLQSCVIIIR	12	0	1343.76	H9JS78	yes	0	0	0	0	0	0
AATLSMLASSGQSAR	15	0	1449.72	H9JLR9	yes	0	28075000	0	22543000	47679000	0
AATPVTDGIIMYCAESSR	18	0	1940.9	H9JRT0	yes	197640000	242170000	15566000	145350000	49794000	228690000
AATQCICNLLQSEEVVK	17	0	1961.95	H9JUD3	yes	29808000	50799000	48295000	0	0	17588000
AATQLHVTK	9	0	967.545	H9JU69	yes	43916000	0	21534000	48910000	0	0
AATSIHEFTVK	11	0	1202.63	Q4H1F9	yes	963870000	601440000	425390000	407200000	651860000	83120000
AATSPALFNR	10	0	1046.55	H9IWB5	yes	68580000	122250000	0	651320000	0	843510000
AATTDPMLTCLQTK	14	0	1549.75	H9JEN0	yes	0	0	105280000	68050000	51366000	46268000
AATVSVEGMMQR	12	0	1278.61	H9J6M6	yes	112280000	37168000	0	0	11227000	0
AATVTAFEK	9	0	936.492	H9J4K7	yes	56872000	53063000	49627000	42963000	26847000	15351000
AAVAPTPQSPQIQENAALKEEQER	24	1	2604.31	H9JC04	yes	0	0	0	0	36461000	0
AAVCTDSPQCSQIGR	15	0	1648.73	H9J706	yes	0	0	0	0	0	0
AAVDNVVAGMR	11	0	1101.56	H9JMY5	yes	0	0	0	0	0	27889000
AAVEEACDVLPDALNGECK	19	0	2059.92	H9JXF5	yes	125650000	87000000	75067000	49016000	75370000	0
AAVEEGIVPGGGSALLR	17	0	1594.87	H9JCV2	yes	2877100000	2073900000	1752300000	823480000	700850000	672530000
AAVELATR	8	0	829.466	H9IY55;H6VTR0	yes	220910000	0	0	112890000	0	0
AAVELENPEDAR	12	0	1312.63	H9JHB4	yes	0	42816000	54185000	0	65508000	48982000
AAVFVPWGGTTYK	13	0	1395.72	H9IZC0	yes	0	95930000	75245000	0	37072000	0
AAVGIHNK	8	0	808.456	D9N4J4;H9JUW5	no	905130000	1074100000	994520000	741770000	479170000	385640000
AAVGVSASDMSK	12	0	1121.54	H9JID5	yes	51273000	0	0	0	63080000	0
AAVHQLTK	8	0	866.497	H9J3A0	yes	136730000	123720000	83650000	0	71371000	177590000
AAVIAAEGDAQAAVLLAK	18	0	1680.94	Q2F5J2	yes	127810000	71124000	49483000	41537000	69900000	39774000
AAVLEAFHADPCSPK	15	0	1611.77	G1UIS8;H9JUX8	no	40410000	41047000	0	0	62712000	0
AAVLETLASLLSK	13	0	1314.78	H9J005	yes	25433000	5524900	6344000	0	0	0
AAVLETYSQFMSMAK	15	0	1675.8	H9JM67;Q1HQ40	yes	101560000	0	0	0	0	0
AAVLSLAPPAVSPSLGR	17	0	1604.92	H9JSU9	yes	51513000	36584000	23502000	0	24817000	0
AAVLTQTK	8	0	830.486	H9J225;Q1G0N4	yes	107730000	114590000	99027000	168790000	108050000	137220000
AAVPNIAALAADPSAAVR	18	0	1676.92	H9IVU9	yes	113140000	113400000	116600000	0	76935000	0
AAVPPPATSSSWR	13	0	1325.67	H9JU13	yes	92293000	272030000	368500000	81676000	61143000	137210000
AAVPSGASTGVHEALELR	18	0	1763.92	H9J7K1;A1YQ87;A0A1L7P084;B3TED4	yes	1921600000	2144200000	1335600000	401980000	1028200000	243380000
AAVPSGASTGVHEALELRDNIK	22	1	2234.17	H9J7K1;A1YQ87;A0A1L7P084;B3TED4	yes	35951000	0	0	0	0	0
AAVQEAR	7	0	743.393	Q5UAM6;H9JIR0	yes	1092500000	1581000000	1840800000	2124300000	902550000	1239100000
AAVQGPPGNK	10	0	937.498	Q1HQ96	yes	0	0	0	40994000	0	0
AAVVCVLGHVDTGK	14	0	1424.74	H9IVI5	yes	0	50061000	0	0	0	0
AAVVHGTELR	10	0	1051.58	H9J6B6;A0A0K2S4Y7	yes	0	106070000	0	71259000	0	115640000
AAVVTENDVTENVVENGEDDDVEVIDEGDTKDPAK	35	1	3729.69	H9JKB2	yes	0	0	54626000	48288000	0	0
AAWMVDHGQK	10	0	1141.53	H9ITY5	yes	183460000	123050000	137100000	34580000	202240000	236670000
AAYDVEVHTK	10	0	1131.56	H9IU13	yes	0	0	0	36751000	112360000	70368000
AAYIHNCLK	9	0	1088.54	Q1HQ07	yes	50979000	0	0	0	35537000	30810000
AAYLNLTQDPNHPAMSLNAR	20	0	2196.07	H9J096	yes	118390000	57583000	60461000	0	46617000	0
AAYSFYNVSTK	11	0	1249.6	H9J2I8	yes	0	161150000	93553000	59045000	74388000	55787000
AAYYAGWSAGYQQNR	15	0	1704.76	Q25C94;Q3HM26;Q25C95;Q3HM25	no	0	0	0	0	0	0
AAYYLLTSGNVSK	13	0	1385.72	H9JRI5	yes	0	0	0	0	0	0
ACAEIVSVR	9	0	1003.51	H9JEF9	yes	0	43152000	0	32706000	50967000	31002000
ACAFDLLK	8	0	936.474	H9J9G8	yes	49419000	39726000	44309000	17418000	0	10910000
ACALAADR	8	0	846.402	H9JLS0	yes	0	0	41281000	0	113570000	101220000
ACALTVADTAR	11	0	1147.57	H9JHK2	yes	0	0	0	41230000	38336000	38576000
ACALTVADTARPGDPQPPLAPTTGEASIANLDSIR	35	1	3545.78	H9JHK2	yes	196510000	206730000	91193000	0	34255000	0
ACDAIFNLCR	10	0	1238.55	Q1HQC4;H9JBQ0;E9KFB9	yes	718470000	625620000	348710000	84884000	192960000	157370000
ACDSGALPLSAPAAAAPAANTHDALR	26	0	2488.21	H9JY56	yes	137530000	86199000	84747000	0	36440000	0
ACELLAK	7	0	803.421	H9JBV5	yes	96609000	128180000	29841000	146650000	25346000	116320000
ACELSSCYPATGNLLIGR	18	0	1980.94	H9IUI0;G1UK01;A0A0C5C5M9;A0A0C5BXX8	yes	84787000	88305000	74283000	0	12702000	0
ACFDCNAK	8	0	984.379	H9JIZ5	yes	73992000	81187000	76360000	0	65041000	0
ACFEEPTLQSTELK	14	0	1651.78	H9JSD9	yes	33583000	0	17387000	8975600	0	0
ACFLGSSLTIPITDGK	16	0	1678.86	H9JHD1	yes	0	105990000	0	0	0	0
ACGATIVNR	9	0	960.481	H9IVX5	yes	587880000	497590000	492740000	781050000	396330000	446330000
ACGGAVLASTR	11	0	1061.53	H9JRM2	yes	920260000	726950000	508560000	544920000	613150000	437840000
ACGLALAAVAGAR	13	0	1199.64	H9IV43	yes	0	0	36162000	0	0	0
ACGLCETLEVLR	12	0	1419.68	H9JTF4	yes	0	0	0	0	0	0
ACGLNFQDLIVR	12	0	1404.72	Q1HPK0	yes	61850000	48428000	0	125670000	980720000	295410000
ACGQVFCQQCSSK	13	0	1558.63	H9JBZ0	yes	0	0	0	69427000	38979000	35087000
ACGVGVIVTPEQVEQAVEK	19	0	2012.02	H9IVB4	yes	258450000	255870000	359090000	153960000	69729000	136180000
ACGVLETIR	9	0	1017.53	H9JJS8	yes	71433000	87902000	67815000	0	0	0
ACGYHGQLDFNHK	13	0	1545.68	Q0ZB74;H9JFC9	yes	0	0	0	0	0	0
ACGYSIDETSPPKDEAAHYEILSK	24	1	2680.23	H9J6L1	yes	0	163490000	106170000	0	42048000	0
ACHGIYPLR	9	0	1085.54	Q64FN2	yes	1451400000	2033000000	1608900000	200490000	903800000	82844000
ACIDLEGILNK	11	0	1244.64	H9JUY8	yes	64053000	0	0	0	0	0
ACIELNGK	8	0	903.448	Q0N2S4;H9J1T2	yes	236380000	172540000	0	0	53170000	0
ACIELNGKELVEGK	14	1	1558.8	Q0N2S4;H9J1T2	yes	0	0	0	0	0	0
ACIGYSCQDPCPGVCGLNTK	20	0	2255.94	H9JBG1	yes	0	0	0	26489000	29335000	46331000
ACIQYEPDEPIFQK	14	0	1736.81	H9JB27	yes	65160000	74195000	56042000	0	35431000	10456000
ACISAACHYNEDCDDSQLCNR	21	0	2557.97	H9JBG1	yes	0	0	0	0	0	0
ACKDPNPIIDGR	12	1	1354.67	H9IZK0;Q1HPU8	yes	71378000	0	91787000	30056000	38053000	25085000
ACLESFMR	8	0	1012.45	H9JK90	yes	180160000	136860000	139480000	28177000	0	33355000
ACLGQQLIEER	11	0	1315.66	H9J3P1	yes	49291000	0	0	17101000	0	0
ACLLSGGGVTSADAAR	16	0	1504.73	H9J1K5	yes	0	0	0	13385000	0	0
ACLNYIVNEK	10	0	1222.6	H9JTI9;Q0ZB76	yes	536800000	469340000	411730000	0	299990000	335130000
ACLVTVDVFTK	11	0	1251.65	H9IZU4	yes	0	0	0	0	0	0
ACNCLLLK	8	0	990.499	H9J7K1;A1YQ87;A0A1L7P084;B3TED4	yes	940410000	805370000	800230000	482410000	447080000	406840000
ACNQLGQFLSNR	12	0	1406.67	H9J7H4	yes	0	69074000	58423000	12709000	44413000	45400000
ACNVGSTPGVTK	12	0	1189.58	H9IT94	yes	180600000	197230000	299420000	173230000	207520000	174560000
ACQVVEDK	8	0	947.438	Q2F5R4	yes	138230000	221470000	241920000	273230000	561280000	674550000
ACQVVEDKLVEDLK	14	1	1644.84	Q2F5R4	yes	1680700000	1633700000	1013200000	424490000	440410000	97544000
ACSDAGLNTLK	11	0	1148.55	H9J7R0	yes	51384000	0	19381000	0	0	0
ACSVAQLGLGHSYSR	15	0	1604.77	H9JMI6	yes	842330000	359970000	800380000	133050000	650220000	0
ACSVLLQLK	9	0	1030.58	H9JX46	yes	21485000	20639000	0	0	0	0
ACSVSDTPSLK	11	0	1163.55	Q1HPK5;H9JP80;Q1HPK4	no	103460000	111070000	99935000	770850000	397160000	375450000
ACTELGIR	8	0	918.459	H9JFZ5	yes	29322000	56532000	0	89482000	78940000	73943000
ACTILLR	7	0	845.479	H9IVX5	yes	701500000	604510000	587920000	309170000	348100000	350600000
ACTPEPMLR	9	0	1073.5	H9JBF1	yes	142530000	92104000	90198000	107300000	53706000	54702000
ACTPPDAISLVSR	13	0	1385.7	H9JFN9	yes	214640000	119220000	148760000	101780000	103970000	71328000
ACTTCLNPEGKPVK	14	1	1573.76	H9JFB7	yes	0	46620000	0	0	25155000	27563000
ACVAILPEK	9	0	999.542	A1YM11;H9JPQ2	yes	50582000	480610000	421750000	857470000	15421000	597800000
ACVDCTCGLAEELRGETK	18	1	2067.9	H9JQ45	yes	62819000	16659000	0	0	0	0
ACVDNVEVDMK	11	0	1278.56	H9JF20	yes	53428000	0	0	45616000	43234000	47520000
ACVGSFFSK	9	0	1001.46	H9JL44;Q5CCL4	yes	210980000	97891000	90218000	44316000	56683000	37744000
ACVLLEGLNK	10	0	1115.6	H9IZX3	yes	0	0	0	12011000	9416200	0
ACYGVLR	7	0	837.417	Q5UAP2	yes	2220700000	2119300000	1888800000	993990000	1334800000	908570000
ACYLSPNPLKEETLENER	18	1	2162.03	Q1HQC8	yes	258300000	170290000	198120000	10774000	147030000	0
ADAACVPTR	9	0	959.449	H9JU15	yes	0	0	0	0	23094000	0
ADAAGATSAAHVSR	14	0	1283.62	H9JEF9	yes	0	0	0	0	0	0
ADAAPSTAPK	10	0	927.466	Q5UAQ3	yes	0	275770000	434030000	191490000	302530000	285100000
ADAAVDK	7	0	688.339	H9JPY4	yes	230420000	150260000	251520000	0	223460000	0
ADAAVDKK	8	1	816.434	H9JPY4	yes	9278000000	8514600000	0	6861600000	4088400000	5346400000
ADADLLASDLDELAAR	16	0	1657.82	H9JMY1	yes	0	30015000	0	0	23556000	0
ADAEALAAAGEGQWGTDESIFNSILITR	28	0	2905.41	Q9NL61;H9JKS9;Q9NL60;Q9GNG6;Q9NL59	no	304200000	556050000	279920000	0	494610000	564150000
ADAEEYFPR	9	0	1096.48	H9IU26	yes	46799000	38828000	41276000	27433000	9058100	17643000
ADAGVPLEFDMEAPATSAR	19	0	1946.9	O17506;Q17209	no	28721000	32465000	34688000	0	0	0
ADALQHGAAQFEQQAGK	17	0	1768.85	H9IUL3	yes	579180000	403890000	388730000	372710000	311160000	26909000
ADAMLQHILLK	11	0	1251.7	H9JVT6	yes	25630000	0	0	0	0	0
ADAQVAADMVDR	12	0	1260.58	H9J980	yes	0	67405000	43429000	27605000	20901000	33535000
ADAVAAIR	8	0	785.44	H9JGA4;A0A1L6UW57	yes	220810000	125480000	114920000	177230000	113810000	96087000
ADAVPNDNPVYAQMVALLR	19	0	2056.04	H9J1H4	yes	158490000	156430000	98818000	0	69905000	0
ADAVSIDCK	9	0	977.449	H9IX47	yes	63855000	0	0	0	77995000	77830000
ADCASDVFLEK	11	0	1253.56	H9JQQ1	yes	109290000	75774000	75550000	103030000	52010000	86249000
ADDAFIAGHNIDGR	14	0	1470.69	H9J565	yes	65518000	34921000	0	0	0	32068000
ADDANFLLR	9	0	1033.52	H9JA24	yes	182260000	107210000	118080000	84649000	60588000	68220000
ADDASSSSGITGNTVENSINQDELIMK	27	0	2795.28	H9JLT7	yes	93392000	64335000	69217000	200630000	26062000	0
ADDFNDPVHLQK	12	0	1397.66	H9IY90	yes	57222000	0	0	56036000	48014000	9541300
ADDGTPLVSLLEK	13	0	1356.71	Q1HPN7	yes	1010500000	1030300000	972250000	234600000	288130000	86009000
ADDMPTFK	8	0	923.406	Q2F5M1	yes	381510000	582670000	485180000	597940000	145070000	527280000
ADDNIDFMPTILSR	14	0	1606.77	H9J6K9	yes	0	0	0	0	0	0
ADDPSAYMDVVATATK	16	0	1653.76	B7XFU6	yes	447790000	228270000	246580000	41875000	154890000	158090000
ADDTENVAVMTVK	13	0	1391.66	H9JHG9;Q1HPZ4	yes	99998000	131550000	48184000	122990000	48552000	89506000
ADDYEQVK	8	0	966.429	Q1HPX1;H9J109	yes	0	0	0	215060000	0	152480000
ADEAPADPER	10	0	1069.47	H9JK49;Q2F5T8;Q2F5T7	yes	50614000	57716000	66083000	141670000	97536000	100210000
ADEAPLPPR	9	0	964.498	H9JVN1	yes	0	0	23464000	38496000	22412000	25870000
ADEDYDEVLEEQLADEDNEDVYSLSR	26	0	3060.28	H9J1H4	yes	0	40060000	59267000	34951000	51357000	30321000
ADEEINGDTDDIQHDKDK	18	1	2056.88	H9JSG3	yes	45230000	0	49346000	57787000	0	0
ADEHQLQLAR	10	0	1179.6	H9J725	yes	76611000	59438000	87926000	0	49707000	39483000
ADEKEVEK	8	1	946.461	H9IZ08	yes	822690000	541090000	596530000	629070000	597110000	533160000
ADEVYQDVTNK	11	0	1280.59	H9JR48	yes	0	0	0	0	0	0
ADEYVVK	7	0	822.412	H9JE77	yes	148960000	129840000	152090000	0	76372000	0
ADFESALER	9	0	1036.48	H9JM82	yes	156390000	0	111720000	0	0	90145000
ADFNITVPK	9	0	1003.53	H9J3A0	yes	373420000	130160000	126610000	178370000	111350000	160040000
ADFPAALSR	9	0	946.487	H9JX94	yes	0	0	0	0	0	0
ADGDVLVIGGANVDR	15	0	1469.75	H9JE33	yes	0	0	0	0	0	0
ADGFDKYR	8	1	970.451	H9JN03;O01377	yes	0	39431000	0	27380000	0	0
ADGGLECR	8	0	876.376	H9JR22	yes	0	0	0	72797000	0	0
ADGLLEAASQVMR	13	0	1359.68	H9IYD3	yes	0	42742000	47878000	0	0	0
ADGLQNYMCHK	11	0	1335.57	H9JA33	yes	0	0	0	0	0	36730000
ADGTHVINLR	10	0	1094.58	Q5UAP4;H9JCR4;F4YUL0;F4YUJ9	yes	1360800000	991020000	770730000	170460000	428080000	405020000
ADGTVIDCLTTMK	13	0	1423.67	H9JKB5	yes	40916000	29012000	20704000	0	14464000	0
ADGVYRPFLLTR	12	1	1406.77	L8B8U1;H9ISA5;A0A4Y1QE55	yes	64620000	0	0	0	0	0
ADGYEQSVVK	10	0	1094.52	H9IVA2	yes	0	0	0	0	0	0
ADGYILEGK	9	0	964.487	Q5UAN6	yes	4226200000	3924300000	5178000000	1850900000	2627200000	941450000
ADGYLPQGR	9	0	975.477	H9JRT0	yes	0	94059000	97495000	277030000	194600000	320920000
ADGYPLPMVSIK	12	0	1289.67	H9JRT0	yes	169750000	101190000	70507000	0	73652000	0
ADHDAEAAEEFVNHR	15	0	1709.74	H9JCY3	yes	0	35442000	0	0	22140000	0
ADHGFLK	7	0	786.402	Q2F6B7;H9J2B9	yes	259440000	162100000	129550000	175440000	159590000	159630000
ADHIDLIK	8	0	923.508	H9J673	yes	0	0	0	0	0	7883900
ADIDLDKR	8	1	944.493	H9J110;Q5UAM4	no	738850000	1807700000	1948200000	0	1241800000	900190000
ADIDVSQDDDMPTVK	15	0	1647.73	H9JTJ3;A0A2Z6BY24	yes	0	32613000	0	30843000	0	23465000
ADIECACYGYEGIDAVR	17	0	1960.83	Q4TTE0;H9J463	yes	324780000	242430000	177290000	40907000	182120000	91789000
ADIGVAMGIAGSDVSK	16	0	1489.74	H9J6B6;A0A0K2S4Y7	yes	0	0	0	0	0	0
ADIIEGLHELDSK	13	0	1438.73	H9JDC0	yes	41141000	52026000	51636000	0	22613000	0
ADIPAVVGVGPATHIPNSEEK	21	0	2100.09	H9JJV4	yes	0	0	0	0	21437000	0
ADISKDEAEK	10	1	1104.53	Q1HPZ7	yes	0	0	0	103560000	0	56456000
ADITEQEGEITSTSAAKPEDVSNDTEPQK	29	1	3089.42	H9IS46	yes	97710000	87026000	0	0	67044000	47127000
ADITSIIAEPTTIATTNNWANAAEDETENFGYASHTR	37	0	3994.85	H9JAB8;Q0N2S3	yes	261130000	196470000	0	0	123050000	0
ADKDEEYCR	9	1	1184.48	H9J2D4	yes	0	0	0	134590000	0	59487000
ADKDGFSSSTNTEK	14	1	1485.66	P07856;Q17240	no	0	0	0	0	43134000	59235000
ADKDGNPDK	9	1	958.436	H9J390;A0A1Q1NKM3	yes	149750000	70345000	64565000	0	0	0
ADKELDETLR	10	1	1188.6	H9J5F3	yes	122690000	76057000	157320000	106020000	235560000	67618000
ADLAEQAISK	10	0	1044.55	H9JXG1;C3UZ75;B6ZAZ7	yes	0	30600000	31118000	0	80374000	0
ADLAETVLK	9	0	958.534	H9IZF4	yes	77177000	41326000	44152000	42741000	37861000	34462000
ADLDDFFAK	9	0	1040.48	H9JJN0	yes	360140000	397530000	160970000	139970000	177080000	44421000
ADLDDFFAKK	10	1	1168.58	H9JJN0	yes	81615000	0	0	0	0	0
ADLDSNIVEK	10	0	1102.55	H9J5L8	yes	0	49463000	72634000	71238000	97324000	52210000
ADLEETGR	8	0	889.414	Q2F5T3	yes	1207000000	2096200000	2014800000	2346100000	0	1565100000
ADLIAYLK	8	0	905.522	H9JHL4;B5AFH2	yes	73805000	39519000	24845000	0	7443200	0
ADLINNLGTIAK	12	0	1241.7	H9U396;H9JT91	yes	361470000	349210000	284850000	324030000	363820000	235590000
ADLQSYIR	8	0	964.498	H9IZ97	yes	0	413350000	375450000	503480000	356150000	554700000
ADLSALFTPR	10	0	1089.58	H9J7M7	yes	0	21139000	15309000	0	8010500	0
ADLSPILGVPEEHIK	15	0	1616.88	H9J3C2	yes	246320000	0	0	0	23168000	0
ADLTSEYER	9	0	1082.49	H9JR86	yes	0	119340000	114380000	76883000	48554000	57776000
ADLTWADGK	9	0	975.466	H9IVB4	yes	202280000	301110000	324840000	175180000	115850000	148600000
ADLVHTAASLLDK	13	0	1352.73	H9JGY2	yes	163490000	132410000	50637000	0	38817000	0
ADLVIVGK	8	0	813.496	Q2F6A1	yes	100280000	107550000	75836000	77521000	0	119150000
ADLVNNLGTIAK	12	0	1227.68	Q9BLC5;F5ANK0	yes	5369000000	4856500000	3753700000	3665000000	2344500000	2371600000
ADMASEIPINIEDSVK	16	0	1730.84	Q2F650;H9J3V7	yes	570790000	0	0	179940000	0	45661000
ADMIDHQQLMR	11	0	1356.63	H9JKE1	yes	291100000	212070000	292650000	84125000	290140000	136310000
ADMIEVSTATPAELLGAGR	19	0	1900.96	H9JBV5	yes	102740000	55755000	49795000	0	36725000	0
ADMVKPGATIIDVGITR	17	1	1755.96	H9IYM1	yes	0	0	0	0	0	0
ADNAAVGLAK	10	0	928.498	H9IZC0	yes	60815000	84794000	99688000	73055000	0	0
ADNDDLLDYEDEEQADQQTADGSTEVAPK	29	0	3181.33	H9JTB0	yes	278360000	236560000	355830000	280980000	142730000	192980000
ADNETIHYALDTLK	14	0	1602.79	H9JD17	yes	0	43512000	0	0	30921000	0
ADNHSGAFLIISNR	14	0	1513.76	H9JR22	yes	52001000	60467000	49189000	73247000	51780000	16994000
ADNIDISNEHDEK	13	0	1498.65	H9JJ33	yes	0	0	0	0	0	35252000
ADNKSPDDLSTAILR	15	1	1614.82	Q2V0H5;H9J397	yes	684860000	418150000	478830000	277760000	136580000	218400000
ADNLAGVLISDHEYPNR	17	0	1882.92	H9JG51	yes	62282000	91509000	32856000	0	23671000	0
ADNLATSSVSYR	12	0	1282.62	H9IVH8;Q157R9	yes	183660000	104430000	101230000	182730000	145330000	147220000
ADNLTLDR	8	0	916.461	H9JQ44	yes	0	23378000	36392000	31064000	0	24521000
ADNRHDELELPTCQDYFK	18	1	2250	H9JCR8	yes	0	69702000	0	0	47226000	0
ADPAAPAPPVLR	12	0	1173.65	H9J568	yes	71322000	69326000	0	43341000	36430000	0
ADPCGQNALCDSIDHASR	18	0	1985.83	H9JBG1	yes	51819000	0	0	132470000	75211000	61855000
ADPEIDLCFNAPR	13	0	1516.7	H9JQQ1	yes	62462000	29509000	41723000	0	41306000	0
ADPEMLLEGNLK	12	0	1328.66	H9IT94	yes	0	34095000	42384000	0	24875000	0
ADPFLSSPPDINHC	14	0	1568.69	H9J6I2	yes	0	0	0	0	0	0
ADPLSLLR	8	0	883.513	H9JE74	yes	21122000	0	21453000	0	0	0
ADPPGPLDADGLPAPGAR	18	0	1685.84	H9JMQ1	yes	50113000	31277000	38663000	14323000	35906000	15685000
ADPVLAQEVLEFPVHSQSECSR	22	0	2497.19	H9JXC8	yes	199620000	68684000	32388000	154230000	30628000	0
ADPYSGPAR	9	0	932.435	H9JV06	yes	0	0	0	51175000	0	0
ADQLDLDEPTPGPDR	15	0	1637.75	H9JK90	yes	161340000	201300000	124510000	157370000	90034000	110620000
ADQLLIHDDIK	11	0	1279.68	H9JXB7	yes	316590000	330810000	286510000	38649000	153850000	0
ADQLTEEQIAEFK	13	0	1520.74	Q2F5T2	yes	481900000	704500000	814630000	502150000	0	74087000
ADQLTQYESLK	11	0	1294.64	H9J4H5	yes	56117000	86804000	92030000	164980000	160760000	150340000
ADQNQQAGDTGPPK	14	0	1425.65	H9JIM4	yes	0	0	0	0	0	0
ADQSTSDIMQR	11	0	1250.56	H9J3Q0	yes	0	0	0	0	0	0
ADQVESMSDAELR	13	0	1449.64	H9JEQ7	yes	168520000	134160000	137800000	173750000	133920000	140730000
ADRDEASPYAAMLAAQDVAEK	21	1	2221.03	Q5UAM9	yes	480330000	2052400000	1821900000	430610000	768010000	301130000
ADRDLSMGPR	10	1	1116.53	H9J727	yes	0	86999000	69207000	97373000	0	57082000
ADRDTDELNIDNVIK	15	1	1729.85	Q1HPL5;H9JUL7	yes	161270000	307550000	322980000	126920000	175800000	30053000
ADRDTDELNIDNVIKK	16	2	1857.94	Q1HPL5;H9JUL7	yes	193910000	145970000	143130000	20841000	38750000	0
ADSAPDTQEDK	11	0	1175.49	H9IWL2	yes	0	0	0	45105000	0	0
ADSAPFTYGAPGLRPGMLR	19	1	1975.99	H9JVK0	yes	0	19287000	0	0	0	0
ADSETLEIK	9	0	1004.5	H9JPC6	yes	0	0	162710000	0	0	0
ADSFEYVMSGK	11	0	1232.54	H9J2T3	yes	72669000	42870000	0	0	24323000	29527000
ADSFFTTQR	9	0	1071.5	H9IXN5	yes	0	97241000	94831000	86623000	35712000	69048000
ADSGLKR	7	1	745.408	Q5R1P5	yes	1087500000	109370000	78308000	1515900000	89318000	915230000
ADSHALLPLAR	11	0	1162.65	H9IU36	yes	13339000	0	0	0	0	0
ADSITTYLTNAGYNK	15	0	1630.78	H9J2C3	yes	154390000	0	105790000	0	43574000	0
ADSMFEGQMVYSAR	14	0	1590.68	H9JDQ0	yes	27267000	0	0	0	0	0
ADSQEDLLLK	10	0	1130.58	H9IUR1	yes	0	0	100720000	0	42953000	60570000
ADSSEYNPGSVDKEEEQNRLEAEMQK	26	2	2982.31	H9JHB7	yes	0	62540000	58906000	0	48322000	0
ADSSLPTTLLQILR	14	0	1526.87	H9IS36;Q2F601;Q2F600	yes	160660000	64063000	54455000	0	32448000	0
ADSSNQQR	8	0	904.4	H9JBT1;Q9BLJ6	no	0	0	0	0	0	0
ADSTDVSQCR	10	0	1137.47	H9JEQ7	yes	0	0	0	65391000	0	54791000
ADSTVSDVTK	10	0	1021.49	H9JL28	yes	0	19192000	87955000	80556000	0	60567000
ADSVEKENLEPEKQEENQNAPAFDELGDTWTESK	34	2	3876.74	H9JR70	yes	1787000000	1474800000	1075600000	0	347450000	0
ADSVNEVEIVEEK	13	0	1459.7	H9J1U3	yes	29840000	0	0	0	0	0
ADTATQLADTAR	12	0	1232.6	H9JRL1	yes	58770000	53482000	71692000	103120000	103200000	62492000
ADTAVATETPAPATPVK	17	0	1638.85	H9JYF8	yes	2747700000	3339200000	4018100000	1677900000	135440000	1259500000
ADTAVATETPAPATPVKK	18	1	1766.94	H9JYF8	yes	0	30464000	119870000	0	0	0
ADTAVATETPAPATPVKKPK	20	2	1992.09	H9JYF8	yes	413010000	203780000	306330000	66819000	40190000	30989000
ADTEKAPQPQPQQQLEQQPQAQQAK	25	1	2814.39	H9ITE6;Q6F6B1;A2A246	yes	0	95976000	61007000	81173000	0	54485000
ADTELCLK	8	0	948.459	H9JJG7	yes	0	393800000	351750000	230560000	131510000	161300000
ADTEVLKK	8	1	902.507	H9J005	yes	87332000	0	144240000	0	92684000	62684000
ADTLDPALLRPGR	13	1	1393.77	Q1HQC6	yes	755330000	340210000	282220000	67251000	166350000	0
ADTLYHATNVPDGIYGTSINR	21	0	2277.1	H9JD81	yes	0	14770000	28084000	0	0	0
ADTMTPEECKDFK	13	1	1570.66	H9J2K7	yes	0	0	0	38516000	43493000	43037000
ADTTTSPEFDFSVHR	15	0	1708.77	H9IZE0	yes	55928000	40724000	40563000	0	24175000	0
ADTTYFAHER	10	0	1209.54	H9IWI4	yes	0	47017000	81842000	32581000	47479000	72240000
ADTVEVANEVK	11	0	1173.59	H9IW78	yes	80576000	58664000	73068000	64715000	40898000	64191000
ADTVSEQEEMK	11	0	1265.54	H9JLP3	yes	0	0	0	38870000	45315000	34326000
ADTYPIGVHTLPK	13	0	1410.75	Q1HPU7;H9JNR4	yes	2981400000	1989100000	2656300000	1286600000	1317100000	112120000
ADVAESNLSLIR	12	0	1286.68	B3VTP0;B9VR49;H9ITN3	yes	0	0	0	0	20967000	0
ADVAPVDAWR	10	0	1098.55	H9JL72	yes	0	0	28316000	21661000	0	0
ADVEVEVPTNPILSGNNMDVNVALQEVLK	29	0	3106.59	Q5UAN1	yes	47887000	17563000	16582000	3063700	0	0
ADVFATEAVGIVEK	14	0	1447.76	H9IV46	yes	57624000	0	45814000	0	36676000	105000000
ADVFHLSTDK	10	0	1131.56	H9JGA7	yes	0	0	0	0	0	0
ADVGPGSADLEFK	13	0	1304.62	Q5UAN4	yes	3732000000	3344200000	4431900000	2595500000	2593400000	2090200000
ADVHLEEAQIR	11	0	1279.65	H9JJY4	yes	67473000	30811000	40424000	0	43621000	21005000
ADVILPNSIEMPPLMK	16	0	1766.93	Q2F5Y4;H9JQF0	yes	101410000	0	0	0	0	0
ADVKDALESLEEK	13	1	1445.72	H9JSJ5	yes	51801000	39060000	0	0	0	0
ADVLDIENSEEFEVDEDGEQGIAR	24	0	2678.18	Q1HQB4	yes	0	0	0	29632000	0	0
ADVLLQIPPVLK	12	0	1304.81	H9JB27	yes	121470000	56278000	32243000	0	32805000	0
ADVLVCTGGVSMGEK	15	0	1521.72	H9JTJ3;A0A2Z6BY24	yes	0	0	0	0	0	0
ADVNIEDSEGDIPLQLATDR	20	0	2170.04	H9JJ70	yes	236050000	92525000	56310000	576210000	0	46541000
ADVPIDCDFPVWGLLPK	17	0	1940.97	H9J8B0	yes	0	0	0	0	56869000	0
ADVPNICEDLK	11	0	1272.6	H9JVD5	yes	678050000	451810000	460300000	487210000	340620000	356350000
ADVSVGAGPDAAAYSAALQQHDIK	24	0	2354.15	H9J565	yes	92691000	72979000	61068000	0	39391000	0
ADVTLDADHFAPFYSAAQER	20	0	2223.02	H9JX94	yes	82232000	49360000	0	0	40238000	0
ADVVESWIADK	11	0	1231.61	H9JEK1	yes	80050000	72855000	71703000	12367000	66565000	15924000
ADVVESWIADKETHVR	16	1	1853.93	H9JEK1	yes	24012000	113440000	0	0	58316000	0
ADYAMTAK	8	0	869.395	H9JDB6	yes	0	35257000	0	108450000	0	0
ADYEIASK	8	0	895.429	H9JCK3	yes	97899000	105220000	128230000	0	105840000	0
ADYFDMFAPK	10	0	1203.53	H9IZV3	yes	0	50195000	0	0	45041000	0
ADYPLTETQK	10	0	1164.57	H9IZH0	yes	0	0	0	0	0	30407000
AEAAEVMIK	9	0	960.495	Q1HQ62;H9JQ13	yes	104290000	70465000	105220000	93049000	0	72949000
AEAAGAASSNPNAEIIR	17	0	1640.81	Q3C2L4;H9JB29	yes	0	123740000	86432000	99569000	67634000	57010000
AEAAIALEVAEEIVK	15	0	1554.85	Q1HQ34	yes	216650000	161320000	115990000	34266000	121040000	19332000
AEAALAYELQAAK	13	0	1347.7	H9JTH6	yes	0	49427000	25050000	46100000	40546000	0
AEAAVPGLNYDLVAGIMR	18	0	1858.96	H9J9N5	yes	0	0	0	0	0	0
AEADAVSHGIQQLAETCGSAANDSSQQLANVAQMVEK	37	0	3827.77	H9J1G0	yes	60808000	26542000	54178000	0	0	0
AEADFYHLK	9	0	1092.52	H9JHF9	yes	124650000	0	58470000	16700000	178850000	0
AEAENLGHCVR	11	0	1254.58	H9IVU1	yes	0	131270000	113440000	187970000	60901000	186050000
AEAESLQR	8	0	902.446	H9IX66	yes	213670000	196770000	230420000	0	184890000	0
AEAFQVAK	8	0	862.455	H9IWG1;Q2F619	yes	0	108330000	138060000	116360000	0	90212000
AEAGISAAPAR	11	0	1012.53	H9JJU5	yes	55373000	53737000	34760000	72258000	183970000	51432000
AEAIFPR	7	0	802.434	H9JDB6	yes	58905000	88162000	82530000	87019000	79875000	55193000
AEALGEEGMVEESVK	15	0	1576.73	H9JCK3	yes	144910000	101120000	128640000	15443000	46714000	17338000
AEALLADNRVDTK	13	1	1414.74	H9JLR9	yes	0	0	0	32615000	14783000	0
AEALQMELEQCR	12	0	1476.67	H9J2R9	yes	0	0	0	0	0	0
AEALSALHR	9	0	966.525	H9J005	yes	125740000	51441000	0	0	73359000	65376000
AEALVAQQR	9	0	984.535	H9J9Y2	yes	0	0	0	0	0	0
AEAMFSEDGK	10	0	1083.45	H9ISC7	yes	44935000	33084000	30567000	32352000	22668000	25437000
AEANNVNASLPASPQTK	17	0	1710.85	H9JUV9	yes	0	0	0	0	0	0
AEATPDFNEIPGK	13	0	1387.66	Q2F5R2	yes	0	55038000	43887000	45999000	50542000	31899000
AEATPDFNEIPGKDSNQSILTR	22	1	2402.17	Q2F5R2	yes	113490000	65726000	97627000	0	56404000	0
AEAVTSFYNDVVGK	14	0	1498.73	D9N4J4;H9JUW5	no	188010000	228150000	269420000	48606000	127330000	100510000
AECLALLGR	9	0	1001.53	H6VTP9;Q2F608	yes	0	52923000	37337000	0	0	0
AECTAEEAYSNTDDR	15	0	1730.67	Q1HPM5;H9JA74	yes	0	0	0	0	0	23104000
AECTAQDAYDHTEGR	15	0	1722.69	H9J9Q3	yes	0	0	0	52769000	61188000	52518000
AECTGALSELK	11	0	1177.56	H9J7F7	yes	0	36001000	33776000	46727000	67174000	54280000
AECTGALSELKK	12	1	1305.66	H9J7F7	yes	375040000	293500000	304480000	246520000	231500000	0
AECVINSDCPSTEACINQK	19	0	2194.93	H9JBG1	yes	0	0	0	17425000	0	0
AEDAGSYTVR	10	0	1067.49	H9ITP2;Q8T103	yes	0	0	0	0	0	0
AEDAPGNSELGPIDDER	17	0	1783.79	H9JU58	yes	51745000	58870000	59238000	81409000	43474000	79170000
AEDEGIVCVEGIK	13	0	1417.68	Q8MUB0;D6R773	yes	611460000	382900000	348930000	435930000	361390000	133520000
AEDFDVEAMLEAPYNK	16	0	1840.82	H9J9L5	yes	54204000	35531000	29140000	0	14988000	0
AEDIVDGNPK	10	0	1056.51	H9J4G9	yes	0	0	0	51847000	53399000	0
AEDKDVICFR	10	1	1251.59	Q1HPS1	yes	49988000	43662000	43602000	0	0	0
AEDLLAYAR	9	0	1020.52	H9J7Q6	yes	26937000	0	0	0	0	0
AEDLSANDTQDIKPNIYALK	20	1	2218.11	H9J4Z3	yes	45444000	34395000	31702000	0	0	0
AEDLVLGDIVEVK	13	0	1398.76	H9J6B6;A0A0K2S4Y7	yes	0	0	0	0	44008000	0
AEDSGVYTVVAR	12	0	1265.63	H9ITP2;Q8T103	yes	30252000	24298000	0	0	0	18203000
AEDSNTHR	8	0	928.4	H9JJU3	yes	117860000	285800000	74506000	0	0	0
AEDVYAFR	8	0	969.456	H9IWN4	yes	0	0	0	0	0	0
AEDYDETLQVMR	12	0	1468.65	H9JNT9	yes	0	0	0	30721000	57111000	21963000
AEEAESDISETVEDEGKPEAAK	22	1	2333.04	H9IV44	yes	429450000	299570000	264600000	131160000	171760000	113090000
AEEAFSLISR	10	0	1121.57	H9JSR6	yes	0	0	0	0	0	0
AEEEFNIEK	9	0	1107.51	Q1HPS9;H9JL45	yes	232580000	199540000	307640000	188580000	421590000	415910000
AEEEHVR	7	0	868.404	D2WL76;H9JQU5;D2WL77	yes	0	0	0	0	85557000	0
AEEEKEPEPPEPFEYLDD	18	1	2161.92	H9JFX9	yes	286290000	151740000	184780000	0	130440000	57646000
AEEILER	7	0	858.445	H9JH84;Q5UAS8	yes	0	3353400000	4486300000	2203200000	2276100000	1128600000
AEELEISNK	9	0	1031.51	H9IVE3	yes	139830000	189680000	112270000	148810000	153670000	200010000
AEELKPVNEEDLK	13	1	1512.77	H9IV94	yes	191390000	0	0	127050000	22983000	78534000
AEELSFPK	8	0	919.465	H9JFZ5	yes	0	0	0	64183000	36690000	59446000
AEEMEKELTEQVSK	14	1	1649.78	H9JL59	yes	184430000	34071000	149430000	69669000	0	0
AEENWNDDVAEAGSVVVETMSLPQAADIPEIK	32	0	3426.61	Q5UAN9	yes	4689600	101280000	99048000	0	3517900	0
AEEQPPLPETPPAPAPPARPEELEPGSQR	29	1	3086.53	Q4AED5	yes	0	0	0	0	0	0
AEEVTNNTYDDDVIAANR	18	0	2008.9	H9JFU5;Q0N2R5	yes	43242000	0	56381000	47093000	26471000	16044000
AEFAIDK	7	0	792.402	H9JQL3	yes	0	561050000	467610000	488270000	226930000	301150000
AEFCVPR	7	0	877.412	H9JK95	yes	0	0	0	0	0	0
AEFQTNVR	8	0	963.477	H9J896	yes	0	0	0	57636000	47957000	57395000
AEGDAAAADAATENTK	16	0	1504.66	H9JQ89	yes	0	0	0	0	0	30956000
AEGDYRDNYSPGWK	14	1	1656.72	H9J6H5	yes	0	41430000	0	0	0	0
AEGFFGVQNDNK	12	0	1324.6	H9JL22	yes	0	0	0	0	0	0
AEGGVVSLDR	10	0	1001.51	H9JDI0	yes	42113000	28223000	0	38435000	38693000	48672000
AEGNAEPSTLFCFAVR	16	0	1767.83	B7XFU6	yes	733280000	606960000	427140000	72381000	227310000	0
AEGSGAVVSACHER	14	0	1428.64	Q1HQ53;H9JJ53;A0A1U9WZ16	yes	164150000	242820000	287700000	174780000	177570000	218620000
AEGYQFDIAHTSVLK	15	0	1677.84	H9JUN1	yes	22353000	462070000	266110000	42617000	282430000	0
AEHEALDQPR	10	0	1164.55	H9JNK2	yes	0	0	0	51495000	0	38116000
AEHTQLLAGLATNTEHENEK	20	0	2205.07	H9JFW1	yes	101200000	97698000	43659000	0	51131000	0
AEIAYQNMQEK	11	0	1323.61	H9ISL6	yes	0	0	0	0	0	0
AEIDGELK	8	0	873.444	H9JK49;Q2F5T8;Q2F5T7	yes	78865000	120580000	105810000	97714000	162710000	104890000
AEIEDGPDVLR	11	0	1212.6	H9J5R2	yes	345580000	334920000	203220000	242210000	188590000	165500000
AEIEDILIK	9	0	1042.59	H9JDP0;Q2F5I5;Q04451	yes	572340000	735560000	444520000	53799000	130470000	68523000
AEIEPVSLTIK	11	0	1198.68	C6L8Q2;H9JSZ7	yes	575480000	11204000	27679000	204460000	353010000	201640000
AEIEQLR	7	0	857.461	H9IXF2	yes	0	154040000	134190000	77117000	74561000	116120000
AEIEQLRK	8	1	985.556	H9IXF2	yes	0	0	0	0	0	0
AEIGPWLETVK	11	0	1241.67	H9JHJ9	yes	0	42293000	41689000	0	17190000	0
AEIILGPIR	9	0	980.602	H9J2R9	yes	65338000	62473000	34818000	0	31302000	0
AEILDSDADITTVR	14	0	1517.76	H9JQQ1	yes	125840000	0	73112000	85199000	76169000	92260000
AEILGPSPELNYK	13	0	1429.75	H9JRN3	yes	0	0	0	21762000	0	23560000
AEILSADKPVPLVVTNTLK	19	1	2007.16	H9JEX4	yes	54164000	42031000	33947000	0	18540000	0
AEIMLQQAEK	10	0	1159.59	A0A1Q0AL85;H9J518	yes	69918000	64606000	110490000	120500000	114760000	25498000
AEINIGSEHIK	11	0	1209.64	H9J1T1	yes	204340000	248110000	234150000	94443000	368590000	38201000
AEIQTLIEMGFPK	13	0	1475.77	H9JLP4	yes	115360000	0	0	0	58424000	0
AEISSFLQR	9	0	1049.55	H9J0V4	yes	109700000	56626000	55186000	0	32316000	0
AEISTNIEALVK	12	0	1286.71	H9JLY6	yes	0	0	0	0	58578000	0
AEKPDDEEDDEDLDDETGDAAPVEEHDEL	29	1	3241.27	H9IT95;C0JMI5;Q7Z1E6	yes	675540000	550320000	474240000	481710000	0	0
AEKPDKPVPASANCQPIVK	19	2	2048.07	H9JUC6;A5YRY8	yes	0	69379000	58391000	40265000	52645000	39131000
AEKPPTMR	8	1	928.48	H9IVM1	yes	0	0	35424000	0	0	0
AEKPQNLEEK	10	1	1184.6	H9JMK9	yes	86129000	74453000	0	192330000	96703000	301190000
AELAALFPGADLSAR	15	0	1500.79	H9IRY2	yes	23439000	338110000	217450000	0	210830000	0
AELACVYSALILVDDDVAVTGEK	23	0	2450.23	H9J1M5;Q5UAU0	no	76686000	206830000	227140000	0	47220000	228050000
AELAEEFLK	9	0	1048.54	Q2Q469	yes	132700000	179920000	93116000	38507000	86356000	0
AELAEEFLKDR	11	1	1319.67	Q2Q469	yes	73210000	61328000	57818000	9406000	39438000	0
AELAELPLR	9	0	1010.58	H9JXC9	yes	17835000	27442000	36349000	0	0	0
AELAGLER	8	0	857.461	H9J0C9	yes	181920000	154040000	25045000	281580000	0	0
AELALLTK	8	0	857.522	A0FDQ2;H9JGN5	yes	290750000	0	250310000	223120000	354320000	227850000
AELDEELER	9	0	1102.51	H9J4A0	yes	0	0	26422000	26257000	22250000	8976900
AELDIGGFK	9	0	948.492	H9J1E0	yes	0	0	0	348860000	338600000	295600000
AELDSLLTDETLSNCPVLILGNK	23	0	2514.29	H9IZ19	yes	474870000	259610000	225620000	0	34185000	0
AELEELR	7	0	858.445	H9J304	yes	0	0	39978000	0	0	0
AELEETKYPFFFEK	14	1	1776.86	Q5CCJ4	yes	205270000	90083000	0	0	268340000	23609000
AELGGADER	9	0	916.425	H9JQ68;I3VR81	yes	94933000	91353000	92027000	117490000	84296000	127760000
AELGTTPLHLELER	14	0	1577.84	H9J8K3	yes	0	119680000	88816000	0	49269000	0
AELHAGEVSPDR	12	0	1279.62	H9IT93	yes	30897000	49543000	67354000	0	51308000	0
AELIEDEGEAR	11	0	1230.57	H9JNW9	yes	37432000	0	0	31850000	0	0
AELLDQAAELSAVPAQR	17	0	1780.93	H9JF57	yes	58851000	46886000	50658000	28904000	37092000	0
AELLFVPFK	9	0	1062.61	H9JV99	yes	13637000	24742000	71119000	0	66171000	0
AELLFVPFKK	10	1	1190.71	H9JV99	yes	370740000	139880000	90151000	49213000	65203000	0
AELLQILK	8	0	926.58	H9J5C1	yes	153680000	149620000	85776000	5963400	55387000	0
AELNEFLTR	9	0	1091.56	Q5UAP2	yes	4057200000	4018300000	2647700000	830900000	1285100000	1507700000
AELPAHVVTMLNNMPGK	17	0	1820.93	H9ITU2	yes	619520000	2230000000	1547100000	265460000	1144200000	74875000
AELPLAALQR	10	0	1080.63	H9JQ24	yes	34894000	0	25110000	13120000	14886000	8880000
AELPSHFR	8	0	955.488	H9JRN1	yes	0	0	0	0	22860000	0
AELQADVGSCR	11	0	1204.55	H9JJY4	yes	0	31085000	29097000	0	26408000	0
AELQDVLQNTR	11	0	1285.66	H9J3Q0	yes	43856000	24145000	0	29691000	27847000	0
AELQQLQTLSENQK	14	0	1628.84	H9JK64	yes	0	0	0	0	0	0
AELSEAQQLLAVCR	14	0	1586.81	D2Y4R2;H9JMH2	yes	664210000	806390000	551240000	103370000	50424000	113280000
AELSNRPDK	9	1	1028.53	H9J3C3	yes	0	0	0	77014000	0	37574000
AELSVALR	8	0	857.497	H9JP97	yes	0	0	0	0	62174000	0
AELVSAEVAK	10	0	1015.55	H9JV99	yes	0	0	0	0	0	0
AEMENDVSPIETEQR	15	0	1746.77	H9J426	yes	0	0	0	16943000	0	0
AEMIVDAFNQMQGFK	15	0	1727.8	H9JR23	yes	38541000	0	0	0	0	0
AENADEEEVK	10	0	1132.49	H9ITE8	yes	0	0	0	52193000	0	0
AENADEEEVKTQELYK	16	1	1894.88	H9ITE8	yes	202490000	218130000	186460000	177230000	149400000	68978000
AENADEEEVKTQELYKK	17	2	2022.97	H9ITE8	yes	0	45350000	44353000	0	0	0
AENADEESALFR	12	0	1350.61	H9JJ62	yes	189700000	237390000	226080000	260470000	214720000	223990000
AENALNHMVR	10	0	1153.57	Q1HQ27;Q1HQ26	yes	62412000	0	69512000	0	0	0
AENALNLIYQTALK	14	0	1560.85	H9JSY9	yes	522490000	197340000	121940000	75979000	174590000	0
AENALNLIYQTALKK	15	1	1688.95	H9JSY9	yes	372770000	51516000	38972000	0	0	0
AENDEADTIETSEK	14	0	1550.66	H9J5B6	yes	0	0	0	26179000	40425000	43793000
AENEGPVTVDDLPLTFQVK	19	0	2071.05	H9J138	yes	102760000	0	35371000	0	0	0
AENEMNFLR	9	0	1122.51	H9JIZ9	yes	25998000	0	0	0	0	0
AENFIVLR	8	0	960.539	Q1HPT2;H9JTS2	yes	42275000	0	51096000	9614500	0	36610000
AENIENVVEGLK	12	0	1313.68	H9JKE1	yes	248870000	155690000	200980000	28181000	374510000	60213000
AENIENVVEGLKR	13	1	1469.78	H9JKE1	yes	212380000	296660000	166130000	51122000	117610000	0
AENLLLDGEMNIK	13	0	1458.74	H9ISA9	yes	0	41171000	22115000	0	28386000	0
AENLSDLILR	10	0	1142.63	H9JMN2	yes	45704000	0	0	0	0	0
AENQAGNTAIDSLINYETVK	20	0	2150.05	H9JT81	yes	44166000	43567000	34480000	0	23069000	0
AENSSLNLIGK	11	0	1144.61	H9IT68	yes	0	133400000	140080000	143540000	107980000	101100000
AENVVLPR	8	0	896.508	H9IVS1	yes	0	397660000	336550000	258620000	176760000	163080000
AENYEAALEDAEK	13	0	1451.64	H9JLS3;Q5CCL7	no	530950000	449660000	416070000	460950000	282200000	275910000
AEPAVAPNDDLSEEDKR	17	1	1854.86	H9J723	yes	108570000	97304000	104390000	142130000	358150000	237230000
AEPLTWLIK	9	0	1069.62	H9JQ34	yes	130050000	0	0	0	0	0
AEPQKTEK	8	1	929.482	Q4JI71	yes	259560000	250090000	125910000	0	0	0
AEPVSEEILEQK	12	0	1370.69	H9JBM4	yes	0	62807000	69215000	36367000	41423000	38106000
AEQAANEIVEWETK	14	0	1616.77	H9J3C3	yes	67102000	45210000	39586000	47832000	62408000	7156000
AEQAEIYYMNK	11	0	1358.62	B9WZ57;H9JDG7	yes	0	17669000	0	0	0	0
AEQDPEVIAIER	12	0	1368.69	H9J5Z8	yes	216470000	143490000	256390000	160360000	135850000	87506000
AEQEEEYISNTLLK	14	0	1665.81	H9ISU4	yes	165340000	72221000	86514000	0	63633000	10027000
AEQEKELGNEYFK	13	1	1583.75	H9JLS3;Q5CCL7	no	159390000	0	24570000	0	0	0
AEQIRDQIQETNSEYEK	17	1	2079.97	H9JCV2	yes	86686000	67079000	0	52648000	48052000	27574000
AEQIRDQIQETNSEYEKEK	19	2	2337.11	H9JCV2	yes	349800000	357820000	323960000	0	34645000	0
AEQLYVNMQSAR	12	0	1408.68	H9JI86	yes	0	41980000	76801000	0	33395000	0
AEQNVDNVVFTNSK	14	0	1563.75	H9IU24	yes	48861000	61143000	59012000	59290000	39096000	57933000
AEQTALGVANQHGVAALR	18	0	1804.95	H9JL72	yes	137270000	53248000	44969000	0	20833000	0
AERPLIIVGK	10	1	1094.68	H9JHM0;Q2F5Z5	yes	60529000	115080000	55673000	0	67010000	0
AESALFLAR	9	0	976.534	H9JJ33	yes	41137000	0	0	22740000	31950000	36691000
AESAMGGADGSTTPSLPAK	19	0	1746.81	H9JUC9	yes	0	0	0	48527000	44898000	27435000
AESAQASGNNPNSLNEAIQIANEYAK	26	0	2703.27	P21894;H9J9M3	no	365520000	1248200000	1544600000	282720000	403720000	182490000
AESDGSLLLESK	12	0	1247.62	H9J681	yes	72755000	43183000	48140000	53317000	29199000	49636000
AESEILDPCEPSPCGPNSQCK	21	0	2373.99	H9JBG1	yes	0	0	0	0	0	0
AESELEAQAAR	11	0	1173.56	H9JU20	yes	0	0	0	0	0	0
AESGAGIEIAEPLPGSNDR	19	0	1881.91	H9IXH1	yes	210460000	139940000	167800000	117200000	122100000	92164000
AESLEPLEGK	10	0	1071.54	H9JHX3	yes	197050000	126890000	0	148620000	53162000	78077000
AESLHQADDTLTPER	15	0	1681.79	H9J934	yes	0	0	0	41198000	0	13961000
AESLLLK	7	0	772.469	H9JBP4;W6AQI8	yes	0	90256000	104090000	0	0	0
AESLVHR	7	0	810.435	H9JWI1;Q1HQ82	no	0	0	0	0	0	344350000
AESNSPSADIPSLDTMNFGGNNK	23	0	2365.05	H9IXN5	yes	23902000	0	0	0	12031000	0
AESQDVDIDAVNK	13	0	1402.66	H9JM17	yes	0	50104000	0	64951000	39926000	50131000
AESQISAK	8	0	832.429	H9ITD6	yes	401050000	676570000	711700000	1012200000	740580000	1155300000
AESVWDR	7	0	861.398	H9JX79;H9JXC5	yes	108960000	123900000	116890000	79023000	86237000	71082000
AETAVLVGVPYEASTDYVR	19	0	2039.02	H9JEL8	yes	1359800000	1193200000	771100000	392490000	652550000	467620000
AETDLVTPQTLLK	13	0	1427.79	H9IUA9	yes	48715000	44809000	78693000	10900000	25592000	10882000
AETDSETIPNGTGPLSTEEEDERLK	25	1	2717.25	H9JRJ9	yes	0	0	0	21893000	0	17791000
AETEAAVNPK	10	0	1028.51	Q2F5L8	yes	265020000	150320000	149870000	224260000	0	283660000
AETGGAELTEVVR	13	0	1330.67	H9J1T1	yes	356100000	292320000	351060000	0	292930000	0
AETGVYWGYTVR	12	0	1400.67	H9IYV4	yes	0	0	0	0	15593000	0
AETIQPR	7	0	813.434	H9J1R9	yes	0	0	0	115280000	0	105190000
AETISENILPK	11	0	1213.66	H9JLR9	yes	0	0	0	60976000	23963000	11852000
AETMVNNLMEDYKPAPR	17	1	1977.93	H9JL58	yes	30367000	37524000	0	0	36643000	0
AETVCAYK	8	0	940.432	H9J4H2	yes	0	0	0	65478000	78500000	60646000
AETVQPPSAAVSLGEPLELR	20	0	2063.09	H9JLC3	yes	104860000	61926000	51835000	0	0	0
AEVDAELAK	9	0	944.481	H9JE57;B2CI49;B2CI48	yes	0	0	0	31003000	0	0
AEVDETLK	8	0	903.455	Q66SV9	yes	652350000	636450000	369940000	186480000	377640000	418910000
AEVDETLKK	9	1	1031.55	Q66SV9	yes	5514300000	3145800000	3726000000	2353800000	2942400000	2708400000
AEVDLDNVK	9	0	1001.5	H9JK49;Q2F5T8;Q2F5T7	yes	29566000	131490000	124820000	143220000	110730000	140370000
AEVDLDNVKLEYEK	14	1	1663.83	H9JK49;Q2F5T8;Q2F5T7	yes	45104000	0	0	0	0	0
AEVEAMAK	8	0	847.411	H9JE09	yes	40677000	0	0	0	79217000	54434000
AEVEAMCK	8	0	936.404	H9J1U3	yes	0	0	67769000	45126000	105140000	72075000
AEVENIHITPR	11	0	1277.67	H9J1U7	yes	98399000	49701000	62292000	0	43695000	0
AEVETQITTTTLLENNDGSQTLIVTEK	27	0	2947.49	D2KWC4;D2KWC5;H9JNW4;A0SY31	no	0	0	0	0	51109000	17616000
AEVLQQCGEVQR	12	0	1415.68	H9JV06	yes	0	0	0	42842000	0	0
AEVSAESHEEPQDTGEPTTK	20	0	2140.94	H9IV44	yes	0	53032000	0	73586000	45496000	64329000
AEVSSGSDLGR	11	0	1076.51	D2Y062	yes	261500000	233770000	201500000	444720000	258500000	323960000
AEVTPPEDDPK	11	0	1196.56	Q1HPX4	yes	450540000	483360000	476850000	526750000	330720000	333630000
AEVTPPEDDPKQLFVAMTSDR	21	1	2345.12	Q1HPX4	yes	85972000	0	0	0	0	0
AEVVEPGCR	9	0	1015.48	H9IT69	yes	0	0	0	73181000	0	78347000
AEWEALEITEHK	12	0	1454.7	H9JBT6	yes	0	0	0	0	0	0
AEWISVDPYLR	11	0	1347.68	Q1HPR4	yes	213730000	242570000	62604000	1599400	55795000	0
AEYLAAIFGTEK	12	0	1311.67	H9JLD2	yes	107750000	68596000	74461000	0	178600000	0
AEYPNVDIEK	10	0	1176.57	H9IT61	yes	0	65444000	76571000	51406000	62947000	0
AFADQLRPLVQLDK	14	1	1612.89	H9JED0	yes	21772000	15383000	0	0	0	0
AFAEIIPWIQSGK	13	0	1458.79	Q1HPR4	yes	156640000	100400000	59514000	0	0	0
AFAGGPDYSEATMK	14	0	1443.63	W6FFX1;B2CMB7	yes	0	0	0	49685000	35280000	37397000
AFAIQNAVR	9	0	988.545	H9JP20	yes	0	31670000	36849000	22290000	0	0
AFANEAVIR	9	0	989.529	H9JKC3	yes	143050000	66536000	54996000	120060000	88874000	83743000
AFATNNIDLIDSFSK	15	0	1654.82	H9JRE7	yes	0	128820000	60913000	0	0	0
AFCAGGDVK	9	0	923.417	H9IYP2	yes	105000000	169480000	135990000	260500000	175170000	178020000
AFCDQSFLSGK	11	0	1258.57	H9J910;A0A076JQI1	yes	0	0	0	13151000	0	13253000
AFCEALNVHK	10	0	1187.58	H9JM07	yes	0	37121000	0	0	58517000	35265000
AFCEIESGFPAK	12	0	1354.62	H9JS13;Q2F610	yes	0	44629000	32889000	27651000	0	0
AFCEMLR	7	0	925.415	H9JBZ0	yes	48575000	0	0	0	25407000	20069000
AFCEPGNISDNGVLSFTK	18	0	1954.91	A0A1Q1NKL1	yes	134610000	81569000	48761000	0	0	0
AFCNVVDPNR	10	0	1190.55	H9JDX6	yes	590160000	584330000	435500000	332190000	266300000	314090000
AFCYFCQAVQR	11	0	1448.63	H9JIW8;E9KG08	yes	25132000	0	0	0	0	0
AFDDEDVIHVDGDVNPVR	18	0	2010.93	Q1HQC4;H9JBQ0;E9KFB9	yes	382690000	371300000	291390000	35320000	253380000	0
AFDEAASVTGK	11	0	1094.52	Q2F645;H9JXE5	yes	80449000	52293000	46035000	48051000	59003000	0
AFDEAASVTGKPTALVAK	18	1	1774.95	Q2F645;H9JXE5	yes	3930800000	2144000000	2372300000	923350000	1204900000	246730000
AFDIEECMK	9	0	1141.48	H9IU96	yes	0	0	0	16797000	38756000	14593000
AFDISQIENGAQYK	14	0	1582.76	H9IX22	yes	35780000	29590000	0	0	0	0
AFDLLSTYYDQPER	14	0	1716.8	H9J8B0	yes	194890000	238950000	93210000	0	110910000	24721000
AFDMYTESVGR	11	0	1274.56	H9IZY1	yes	34377000	0	28255000	0	0	0
AFDTRPAVR	9	1	1031.55	H9JDA5	yes	237100000	157220000	132680000	64751000	82263000	194580000
AFEAIPR	7	0	802.434	H9JRM2	yes	898850000	793320000	583410000	475350000	459790000	371600000
AFEDAGIPVR	10	0	1073.55	H9JS42	yes	32448000	32736000	64361000	37281000	11197000	26849000
AFELAGVSPPAELK	14	0	1427.77	H9JHB7	yes	55833000	60616000	47854000	0	0	0
AFFEQLNDNTK	11	0	1325.63	H9JUY8	yes	65067000	0	0	0	0	0
AFGDALEAIPLALAENSGLSPIDALSEVK	29	0	2910.52	H9JJJ8	yes	0	88947000	0	0	88773000	2491700
AFGDYPK	7	0	796.376	H9J806	yes	300080000	0	751690000	0	430290000	0
AFGGQSLK	8	0	806.429	H9JHK2	yes	94664000	102720000	0	0	30024000	0
AFGGWIEPQR	10	0	1159.58	H9JH78	yes	92383000	78936000	0	0	40274000	0
AFGLNSLVVDGHDVTELVK	19	0	2012.06	Q2F645;H9JXE5	yes	535490000	501640000	38857000	0	38215000	0
AFGLSSPVSSSIPITPSDTNAR	22	0	2203.11	H9JIW2	yes	133040000	50508000	69124000	32079000	37277000	0
AFGRDPYPPPPPPPFLR	17	1	1920	Q5I7M6;H9JD13	yes	94243000	113120000	0	0	5372000	0
AFGVPVR	7	0	744.428	O17507	yes	0	0	0	41604000	63412000	0
AFGVQVLSGTGGLR	14	0	1360.75	H9J1D2	yes	350670000	143200000	107240000	0	71963000	0
AFHAGEYDK	9	0	1036.46	H9JM82	yes	0	37507000	36211000	0	66372000	0
AFIDSGAQTTIMSAACAER	19	0	1998.91	H9JS13;Q2F610	yes	15596000	0	0	0	0	34220000
AFIEEIKK	8	1	976.559	H9JHA3	yes	73827000	138290000	213280000	0	51410000	19967000
AFINSPAMYPTPFLNIDK	18	0	2038.02	H9J3K3	yes	39418000	0	0	0	0	0
AFINVDVAHK	10	0	1112.6	H9JLK5;Q59HV7	no	0	0	0	0	0	0
AFITHGGPR	9	0	954.504	B5AU20;C0JKP8	yes	2829600000	2259800000	2527100000	81729000	2300900000	273920000
AFITSEGK	8	0	851.439	H9J096	yes	0	0	0	0	0	33296000
AFLFLNEIK	9	0	1093.62	H9IVH8	yes	0	0	0	0	19476000	0
AFLIEEQK	8	0	976.523	Q5UAQ5;H9JD15	yes	2948500000	3355200000	3484800000	1088600000	2645300000	2226200000
AFLIQLANTK	10	0	1117.65	H9IS76	yes	81543000	81063000	37344000	0	51835000	0
AFLPVGNIIQAVDK	14	0	1483.84	H9J907	yes	0	48811000	0	0	83359000	0
AFLPVGNIIQAVDKK	15	1	1611.93	H9J907	yes	182150000	186180000	91391000	0	26974000	0
AFLQYAALAER	11	0	1251.66	H9J5J6	yes	47147000	20039000	14377000	0	15440000	0
AFMTADLPNELIELLEK	17	0	1946.01	B7XFU6	yes	0	0	0	0	56535000	0
AFNAAMLR	8	0	892.459	H9J0G4	yes	85887000	77299000	93957000	25770000	39687000	29098000
AFNAELSGLYDNKPPISK	18	1	1963.01	H9JN88	yes	0	51075000	40312000	0	34353000	0
AFNDIWR	7	0	920.45	H9JHF2	yes	0	0	0	0	0	0
AFNDLMGTICDR	12	0	1411.62	H9JFR3	yes	0	58419000	41244000	0	0	0
AFNGLLMQNK	10	0	1134.59	A1Z076;A1Z087	yes	0	24197000	0	0	18048000	0
AFNINSSDVQEIALR	15	0	1675.85	Q2F635	yes	81243000	9609700	0	0	39198000	78253000
AFPVNHGPTSQETLLEDAAK	20	0	2124.05	E5EVW1	yes	671040000	352310000	59047000	135460000	129270000	88265000
AFQAWQTAR	9	0	1077.54	H9JCD0	yes	38494000	0	53403000	0	0	0
AFQFADK	7	0	825.402	Q1HPQ1;H9IS38	yes	336530000	372900000	356270000	177940000	104350000	190210000
AFSAAESLR	9	0	950.482	H9JQT5	yes	53255000	0	416950000	13684000	0	9098700
AFSELAEAILDK	12	0	1305.68	Q0N2S2	yes	354890000	144820000	0	0	142090000	0
AFSESLFGGQNEGFDAPK	18	0	1899.86	H9JBU8	yes	27722000	36195000	0	0	21867000	0
AFSGYLGEDK	10	0	1085.5	H9JDX6	yes	841480000	516510000	325350000	446340000	283550000	341680000
AFSMDTPGATTDSVYQFEGEDYREK	25	1	2843.22	H9IUK0	yes	48132000	0	0	0	0	0
AFSPATVNTGR	11	0	1119.57	Q19AA9;B7U2V4	yes	1954300000	1179100000	1208400000	579480000	856790000	683370000
AFSPSELR	8	0	905.461	H9JM75	yes	0	0	0	0	0	0
AFSYAYLER	9	0	1118.54	H9JLT7	yes	0	65492000	34456000	0	38442000	15089000
AFTDYLNK	8	0	970.476	H9IX14	yes	0	0	0	64349000	0	47731000
AFTENPIWDLK	11	0	1332.67	H9J8S9	yes	30059000	0	0	0	47731000	0
AFTGFIVER	9	0	1038.55	H9ITY5	yes	42123000	43786000	23013000	0	0	0
AFTKEEELLLQDFSR	15	1	1824.93	Q2F5K0;H9J736;Q2F5K1	yes	262090000	240260000	54801000	0	86511000	0
AFTPVLLGTALK	12	0	1229.74	H9J9F1	yes	0	195210000	173430000	0	71097000	0
AFTSTLSYR	9	0	1044.52	Q0KIX8;H9JT39	yes	0	0	0	0	0	0
AFVAIGDNNGHIGLGVK	17	0	1680.89	Q5UAP3;B3TH56	yes	0	107850000	60325000	0	41111000	123260000
AFVDDTPAEQMK	12	0	1350.61	H9J6H4	yes	283480000	256420000	262970000	302130000	168260000	239330000
AFVDELVPVPVPQK	14	0	1536.86	A5A797;H9JNC6	no	444310000	496900000	419020000	145480000	313290000	135540000
AFVDELVPVPVPQKR	15	1	1692.96	A5A797;H9JNC6	no	184500000	161370000	110370000	0	25855000	0
AFVHLNNLK	9	0	1054.59	H9JFL0	yes	0	0	0	0	16719000	0
AFVHWYVGEGMEEGEFSEAR	20	0	2329.01	H9IZ57;Q8T8B5;H9J591;Q8T8B4;H9JV50;P52273;H9IXX0	no	0	0	0	0	0	56592000
AFVQGLPAGLR	11	0	1127.65	H9JLD0;H9JLD1	no	137100000	85007000	54973000	0	46653000	7389100
AFVQQIVQR	9	0	1087.61	H9J909	yes	0	66292000	47877000	0	37251000	0
AFVRPSGTEDVVR	13	1	1431.75	A0A1C9CW41;H9JMU4	yes	127340000	102920000	93383000	19511000	62035000	0
AFVSAVTGDDSTK	13	0	1296.62	H9JV31	yes	0	0	0	0	0	0
AFVSAVTGDDSTKK	14	1	1424.71	H9JV31	yes	94785000	113290000	149510000	49932000	38269000	65905000
AFVTPADVVAGVYK	14	0	1435.77	A0A1Q0AL85;H9J518	yes	1060000000	795270000	786490000	278940000	685260000	131610000
AFVWPAIQSVQR	12	0	1400.76	H9IU13	yes	24393000	0	0	0	0	0
AFWEQMR	7	0	966.438	H9JSU9	yes	0	0	0	0	0	0
AFWEQQEK	8	0	1064.49	H9JU13	yes	220080000	156470000	228670000	120080000	173040000	0
AGAAALVVDEEETEPDTELHAALAR	25	0	2577.26	H9J8J6	yes	65036000	0	0	0	0	0
AGAAAQAPTR	10	0	912.478	H9JIA7	yes	0	0	0	0	0	0
AGAADGLAAQTAVVR	15	0	1369.73	H9J2M2	yes	124510000	114540000	109780000	120900000	66978000	67196000
AGAAMSAK	8	0	705.348	Q5NTZ1	no	0	0	0	95950000	0	0
AGAAPAPPAAHSLAAR	16	0	1427.76	H9J8J6	yes	61646000	86395000	0	58831000	0	0
AGAAQYSTGVR	11	0	1079.54	H9JCB4	yes	0	43997000	0	40833000	0	43268000
AGAASHLAPQLGDVQR	16	0	1589.83	H9JEM4	yes	904890000	799070000	784210000	194640000	272010000	66252000
AGAASPISPDIILSGSYDHTVK	22	0	2198.12	H9IW78	yes	0	46303000	30231000	0	26218000	0
AGADDMQMCELSLDETGLTR	20	0	2211.94	H9JEV4	yes	0	0	0	0	12852000	0
AGAEVEKPADFDDGNWEEVPK	21	1	2302.04	H9JR70	yes	1326500000	2014700000	2066000000	49049000	511840000	0
AGAEVEKPADFDDGNWEEVPKK	22	2	2430.13	H9JR70	yes	275410000	213490000	161210000	0	0	0
AGAEYVVESTGVFTTTDK	18	0	1873.89	Q3HR37;Q1EPM0	yes	440970000	384920000	323680000	267490000	170120000	345120000
AGAGMWASLIR	11	0	1131.59	H9IU99	yes	29060000	31567000	0	0	15857000	0
AGAGVDNIDVDSAGK	15	0	1387.66	H9JRZ9	yes	1721400000	1856700000	1609500000	659560000	454230000	535970000
AGAGVDNIDVDSAGKK	16	1	1515.75	H9JRZ9	yes	707510000	1029800000	813060000	0	147630000	234280000
AGAHVVAPSDMMDNR	15	0	1569.7	H9JEK2	yes	124870000	0	0	0	62089000	0
AGAKPGQTLELAK	13	1	1282.72	H9JLS0	yes	93754000	0	60433000	79455000	55470000	54324000
AGALLLVLPK	10	0	993.659	H9IX64	yes	18280000	32352000	20195000	0	20472000	0
AGALTFLCGDEATAAK	16	0	1594.77	Q1HQC7;H9J0S9	yes	799710000	517330000	548370000	284940000	298120000	214020000
AGALWNTVPCNTR	13	0	1458.7	H9JMT6	yes	0	0	0	173180000	138320000	102310000
AGAMLFER	8	0	893.443	H9JX71	yes	299980000	198370000	173050000	104430000	129170000	121430000
AGANIVALSR	10	0	970.556	H9JCL3	yes	298290000	0	0	0	0	0
AGAPVLMR	8	0	813.453	Q9NKX3;H9ITA4	yes	298750000	251850000	245860000	125120000	101840000	73397000
AGAQIEANKDWAK	13	1	1400.7	H9JX53	yes	0	249320000	256110000	23151000	27919000	72872000
AGATCIGVIEHDGSIYNPDGINPK	24	0	2497.19	Q2F5R4	yes	1305100000	1606300000	1531100000	292030000	1210000000	230970000
AGATLLEDEEGNTPLDLATDTEIKK	25	1	2643.31	Q2F636;H9JSX3	yes	44871000	31838000	0	0	0	0
AGATSTGHGPAGGVEVTLDPSELELEPEAVAAR	33	0	3187.56	H9J5N3	yes	85636000	109580000	134530000	0	0	0
AGAVEQLR	8	0	842.461	H9JFU5;Q0N2R5	yes	43365000	0	99517000	37881000	45683000	45605000
AGAVQLER	8	0	842.461	H9J6M6	yes	74487000	163260000	120800000	0	0	0
AGAWLPDSTR	10	0	1072.53	H9J2V4	yes	0	0	0	0	0	0
AGAYDQVK	8	0	850.418	H9J652;Q0N2R8	no	85836000	101280000	82890000	146360000	65516000	155080000
AGAYDYPSPEWDTVTPEAK	19	0	2095.94	D6RVR8	yes	0	0	0	0	0	0
AGAYEAALQAVTR	13	0	1319.68	H9J3L5	yes	58798000	33940000	25626000	0	89834000	5496100
AGCDEIWEK	9	0	1106.47	H9J681	yes	40790000	48623000	41063000	51280000	33907000	46110000
AGCNVLLVQK	10	0	1100.6	H9JMB3;Q2F6C4	no	573060000	465190000	383240000	505650000	357390000	428580000
AGCPALALEVLSK	13	0	1327.72	H9IVY5	yes	0	28246000	24121000	0	0	0
AGCYTIATAYCGTGNNDSIR	20	0	2163.93	H9JFX9	yes	58126000	133410000	45448000	0	134910000	20787000
AGDAGGALR	9	0	786.398	H9JH15	yes	0	0	0	127220000	0	0
AGDDCMVLPTVPEDQIK	17	0	1886.88	A8D0B7;Q2F6C8	yes	33365000	70391000	51818000	34203000	39067000	41129000
AGDGADEMLLDK	12	0	1233.55	H9IX25	yes	0	0	0	53486000	0	40182000
AGDQETVFK	9	0	993.477	H9J2B5	yes	111530000	232860000	311960000	575600000	379040000	441730000
AGDRPNQAQTYK	12	1	1347.65	Q5CCJ5;H9JGS6	yes	0	0	0	116250000	0	35569000
AGDSEKEEFSK	11	1	1225.55	H9JK24	yes	0	0	0	39778000	0	0
AGDSSVDESQLK	12	0	1234.57	H9JDT7	yes	289800000	159240000	223440000	286080000	178440000	166580000
AGDTLALGPDALGR	14	0	1325.69	H9J059	yes	199880000	111390000	148120000	38243000	0	0
AGDVTANVADVALATR	16	0	1542.8	H9IVV2	yes	0	0	0	0	14466000	5607200
AGEAGAAWCALAR	13	0	1302.61	H9JQ69	yes	58989000	49609000	80360000	13528000	54258000	12069000
AGECTEEEVEK	11	0	1279.52	H9J110;Q5UAM4	no	1531400000	1972600000	2344700000	0	1643000000	1417600000
AGEGEDLSQWK	11	0	1218.55	H9JB09	yes	724030000	499830000	627210000	551130000	276820000	396910000
AGELASTDPDYSIR	14	0	1493.7	H9ITX1;Q68AP5;A0A5S9LZ10	yes	67515000	0	42632000	101240000	82877000	87956000
AGELDIVSGR	10	0	1015.53	H9J922	yes	0	0	0	0	21488000	0
AGELEMDSGLDALAR	15	0	1546.73	H9JH70	yes	0	0	0	0	16067000	0
AGELIGGAEK	10	0	943.497	H9JK82	yes	0	0	0	157580000	0	126430000
AGEMLLVKPR	10	1	1112.64	H9JI87	yes	0	0	0	0	0	0
AGEPSWDSPWGAGR	14	0	1471.65	H9IVF8	yes	23502000	0	28066000	7098600	19700000	10715000
AGEQDYAVSCSVLGK	15	0	1582.73	H9JLD4	yes	0	0	0	0	0	0
AGESAVSTASKPQMR	15	1	1518.75	H9JXB0	yes	1517000000	789010000	602020000	887480000	767890000	857640000
AGETMEQAVCDVCK	14	0	1596.66	H9JQX6	yes	40580000	0	0	19372000	0	0
AGETPLASIRPMAQVGPTAPHDAHTTEYMPASSSR	35	1	3633.73	H9JQ89	yes	93124000	0	0	0	0	0
AGETVVVTGAAGAVGSLVGQIAK	23	0	2054.14	Q1HPR4	yes	96985000	141020000	116540000	0	26973000	0
AGEVAAADAR	10	0	929.457	H9JK24	yes	0	0	0	57267000	0	49165000
AGEVVVDALPYIDQGYDDPGVR	22	0	2347.13	H9JLT6	yes	62476000	0	28524000	0	0	0
AGFAGDDAPR	10	0	975.441	H9JWN1;P07836;Q6AW41;Q95V78;S5MNU1;S5MNR8;S5MNQ8;S5MNQ2;S5MIH0;S5MIE3;S5M6C1;S5M692;S5M4E2;S5M4C6;S5M4C1;S5M497;S5M492;S5M125;S5M105;S5M0X0;S5M0U2;P84183;S5MNL8;S5MNS9;S5M4D1;S5MID8;S5MIB2;S5MI98;S5MI94;S5MNK8;S5M683;S5MNK0;S5MNJ0;S5MNH8;S5MIG4;S5MI82;S5M6B0;S5M4F8;S5M4D6;S5M4B2;S5MIF9;S5M6A0;S5M4A7;S5M6A5;S5M481;S5MNR3;S5M0Y7;S5MNM5;S5M6D6;S5M0Y3;S5M0X5;S5M0W2;S5MNI4;S5MI90;S5MNP0;S5M6F6;S5M0U7;…	no	7438300000	6577400000	5816500000	13299000000	7346400000	9816900000
AGFAGDQIPK	10	0	1002.51	Q1HQC8	yes	399690000	0	0	0	330630000	329260000
AGFAVDEFVK	10	0	1081.54	Q1HPX8;H9JRY8	yes	215360000	158500000	144970000	0	95769000	10888000
AGFAVQGNAQR	11	0	1117.56	G1UIS8;H9JUX9	no	0	0	0	0	35829000	0
AGFPWESPKPLIVE	14	1	1568.82	Q1HQB5;H9JSK4	yes	641010000	0	92744000	0	0	0
AGFSPQWTNEQAQEQGK	17	0	1904.87	H9JDK6	yes	0	0	0	0	0	0
AGFVDEYEAEK	11	0	1256.56	H9JI79	yes	0	0	0	0	33584000	0
AGGAGGAAAWR	11	0	943.462	H9J3K3	yes	47970000	58132000	53598000	0	0	49869000
AGGAGGAGGGAGGAGGAAALR	21	0	1482.73	H9J568	yes	0	31048000	0	41212000	20821000	30943000
AGGANYGTGVR	11	0	1021.49	Q1HPW7	yes	0	0	0	59545000	0	88814000
AGGDDWEQTWER	12	0	1448.6	Q9NKX2;H9JNS6	yes	54107000	134790000	61443000	30871000	42521000	41742000
AGGDLDAAYK	10	0	979.461	A0FDQ2	yes	219970000	243560000	248910000	0	486820000	0
AGGFIDGR	8	0	791.393	H9JX68	yes	0	0	0	0	0	0
AGGGAGLGFGLDGGR	15	0	1260.62	H9J1U9	yes	13630000	0	35872000	0	0	0
AGGGASTTIGALVR	14	0	1229.67	H9JEJ8	yes	0	0	20065000	0	28206000	0
AGGGGGWSR	9	0	803.367	Q1HPT3;H9JE75	yes	147180000	0	218310000	287510000	192410000	289420000
AGGGHLAGGAGAGVLRPAAAAQDIK	25	1	2185.17	H9JBB4	yes	410150000	186390000	57683000	0	238750000	0
AGGGSATLSMAYAGAR	16	0	1439.68	H9JU51	yes	685910000	296700000	166890000	276550000	156290000	160890000
AGGIETIANDYSLR	14	0	1478.74	H9IVD8	yes	492440000	431640000	291310000	34043000	183560000	25825000
AGGPNYVMR	9	0	963.46	H9JDK4	yes	365710000	344240000	237270000	196530000	163330000	162870000
AGGSAAAQLQPLLDNQIGLK	20	0	1964.07	Q1HQ18	yes	1496700000	1445100000	1139500000	473030000	690090000	428080000
AGGSVMIQR	9	0	917.475	H9J5F3	yes	0	115390000	110000000	94350000	65098000	57300000
AGGVSVWLR	9	0	943.524	H9JNK0	yes	0	0	0	0	0	0
AGGVVEAAISYTGDVSDPSK	20	0	1921.93	H9JFZ5	yes	0	0	0	0	0	20671000
AGGYGIQGVGGTFVER	16	0	1566.78	H9J2M5	yes	92883000	61469000	56520000	0	15176000	0
AGGYTSTLPCLR	12	0	1294.63	H9JW72	yes	0	0	0	0	40331000	0
AGHLAPYFK	9	0	1002.53	H9J0M9;Q1G0W2	yes	43736000	16943000	0	0	0	0
AGHLQLVK	8	0	864.518	B7XFU6	yes	186600000	140790000	138580000	0	154180000	42954000
AGHMAPYYK	9	0	1036.48	H9J125	yes	41848000	86023000	71176000	55778000	173380000	0
AGHSAVAIQTR	11	0	1109.59	H9JIW2	yes	0	0	0	86181000	31095000	53651000
AGIATHFVPSK	11	0	1126.61	H9IYP2	yes	92933000	144040000	186860000	73298000	339290000	20275000
AGIDLGATGR	10	0	929.493	H9J9L5	yes	0	92737000	111540000	85097000	73716000	0
AGIHAEAIAK	10	0	979.545	H9IVM3	yes	378670000	374820000	355750000	244550000	204540000	294850000
AGIIAGAR	8	0	727.434	Q1HPK6;F8SKB6;H9J3S8	yes	3551200000	2532500000	2257200000	2512800000	1980100000	1521300000
AGIICQLNAR	10	0	1114.59	H9IZS8	yes	0	51809000	61637000	56061000	73680000	39912000
AGIIEAESSVEGAR	14	0	1387.69	H9JNM6	yes	0	28205000	30319000	0	0	0
AGILAGHDNR	10	0	1022.53	Q1HPN1;H9J536	yes	235580000	176130000	55932000	0	199200000	0
AGIMTCLNAR	10	0	1105.54	H9J1G4;Q60GE6	yes	77441000	44472000	0	28401000	0	0
AGIPQEKPVLGINR	14	1	1490.86	C6L8Q2;H9JSZ7	yes	1013500000	902030000	577410000	420860000	353750000	149130000
AGIPTLVLSHQQFASR	16	0	1723.94	H9JX54	yes	70399000	12558000	0	0	31011000	0
AGISIVDDVQNLK	13	0	1370.74	H9JNK0	yes	211950000	177710000	237960000	0	83347000	0
AGITAIR	7	0	700.423	H9IVX5	yes	743200000	794620000	780700000	549450000	530450000	45169000
AGITTTLNSR	10	0	1032.56	H9J6K9	yes	84406000	0	78468000	84294000	0	47287000
AGIVTSLHAR	10	0	1023.58	H9JGH8	yes	0	45897000	0	0	31952000	0
AGKFPGLLSHQESMTQK	17	1	1857.94	Q5UAS9;H9J1F0	yes	539130000	271370000	90923000	0	50391000	0
AGLAAAQAYR	10	0	990.525	H9IVU1	yes	84555000	68256000	0	133480000	104270000	91828000
AGLAFPTGCSR	11	0	1135.54	H9JKB2	yes	235060000	244360000	243870000	216700000	118660000	119560000
AGLALSTVDMPIK	13	0	1314.72	Q4TTE0;H9J463	yes	741940000	806650000	776090000	24360000	271150000	13829000
AGLCGPGK	8	0	758.375	H9JRT0	yes	0	0	0	158240000	0	0
AGLDHLSNEK	10	0	1082.54	B5M9A2;B6VBA0;H9JXG1	no	146050000	0	0	33440000	55682000	60445000
AGLDPLFVTAPPR	13	0	1352.75	H9JMF9	yes	44188000	25822000	0	0	13407000	0
AGLEAVEQAEEAR	13	0	1371.66	H9ITP2;Q8T103;Q9XY08	yes	119440000	71740000	48611000	33504000	0	17386000
AGLESMVVEEIKPTEKPVDR	20	2	2226.16	H9JNB1	yes	167510000	103720000	33175000	0	58848000	0
AGLGLPLLSEDQDLK	15	0	1567.85	H9J5P3	yes	218240000	139360000	105100000	44059000	60135000	0
AGLLLSSTEK	10	0	1017.57	Q1HPI0;H9IZI6	yes	98963000	92099000	89227000	53434000	34165000	27898000
AGLMINLTPSNSK	13	0	1344.71	H9JK83	yes	0	34782000	0	0	0	0
AGLNALENFIQTR	13	0	1445.76	H9IV58	yes	59201000	0	0	0	0	0
AGLPVMLPHEPSAR	14	0	1473.78	H9JRG9	yes	30913000	0	0	0	0	0
AGLQAGDALIR	11	0	1083.6	H9JKB9	yes	0	0	0	74467000	20791000	51253000
AGLQFPVGR	9	0	943.524	H9JYG1;B9A9Z3;P91898;Q1HPV7;H9JV86	no	20211000000	13741000000	11120000000	7370200000	7175600000	7470500000
AGLQPSGDADALDHYMSTLK	20	0	2088.98	H9JNM6	yes	53993000	35948000	40151000	0	0	0
AGLSDPTLIR	10	0	1041.58	H2E288	yes	0	37275000	0	0	0	0
AGLSEEEKR	9	1	1017.51	H9JEV4	yes	0	0	0	96052000	0	22907000
AGLSMQVVR	9	0	959.522	Q2VEW6	yes	0	856170000	598810000	531000000	609990000	362060000
AGLSQSLFER	10	0	1106.57	H9IWA9	yes	28390000	66891000	0	11694000	36112000	14216000
AGLVDQAQFGR	11	0	1160.59	H9IVU1	yes	0	0	0	0	107400000	99791000
AGLVVTSQR	9	0	929.529	D6N9W6	no	0	0	0	0	0	0
AGMSSLKG	8	1	749.374	Q2F6C3	yes	0	0	0	347090000	0	243480000
AGMTHVVR	8	0	869.454	H9JVK4;Q5UAT8;Q9U5G7	no	1871700000	2484800000	3137100000	841400000	1541000000	917590000
AGMTQLLGDGFVDTFR	16	0	1726.83	H9IV44	yes	0	48820000	51440000	0	90937000	0
AGNEKDDEQADTVGCCSLR	19	1	2123.88	H9J0W4	yes	48641000	51050000	75033000	63859000	34475000	53901000
AGNILLNTEGHAK	13	0	1336.71	W6FFX1;B2CMB7;H9JVB5	yes	46633000	51230000	40536000	0	22569000	0
AGNPEYTMGDIAK	13	0	1365.62	H9IV52	yes	327890000	329830000	510550000	205920000	133410000	172420000
AGNQGSSMTSIYVR	14	0	1469.69	H6VTQ7;H9ITK1	yes	0	52115000	49628000	38071000	37507000	0
AGNTTEEVEGSTTTETK	17	0	1753.79	Q1HPI1	yes	127000000	111420000	68766000	63987000	0	84208000
AGNVVHLYER	10	0	1156.6	H9JFZ5	yes	0	0	0	0	28152000	0
AGPDDECIDIDECEESLDDCQR	22	0	2639.99	H9J894	yes	74666000	62696000	66527000	71356000	0	0
AGPIPGQPGLNPQSLGPQSGPGQGAPPHPGQMPR	34	0	3278.64	H9JUY0	yes	363860000	228560000	186620000	66172000	93027000	0
AGPPKPIPIK	10	1	1016.64	H9JBR2	yes	0	0	36216000	21685000	0	0
AGPSSEALELEADER	15	0	1572.73	H9J347	yes	0	0	0	24711000	13596000	20998000
AGPVAAVAAR	10	0	881.508	H9JEE6	yes	270130000	185770000	0	0	72036000	51331000
AGPVEVQR	8	0	854.461	H9JUV9	yes	0	0	0	0	0	0
AGPVVDILGDEMTR	14	0	1471.73	Q2F681	no	843650000	526650000	478470000	0	248970000	0
AGQDASEPFEDVSHSSDAR	19	0	2003.85	H9JDK6	yes	495480000	380670000	468790000	354900000	110490000	139970000
AGQEISTISQK	11	0	1160.6	G1UIS8;H9JUX9	no	0	36137000	0	99585000	90176000	71654000
AGQGGAVLALCDALR	15	0	1470.76	H9IVF8	yes	87917000	65073000	61220000	0	32883000	0
AGQGVISLQYGSNK	14	0	1420.73	Q1HQ70;H9JC47	yes	965160000	775800000	474000000	806240000	437990000	708880000
AGQIISEIR	9	0	985.556	H9IV85	yes	137930000	82784000	71479000	55353000	84368000	74645000
AGQIPQADVPEDVK	14	0	1465.74	A5JPM0;H9JMT7	yes	282460000	183120000	176210000	222710000	137690000	183280000
AGQPLEALAALGAASDQK	18	0	1709.89	H9JF20	yes	105150000	44160000	45084000	0	28847000	0
AGQVAYLEK	9	0	977.518	H9JJS8	yes	0	0	0	0	0	0
AGQVTDESLESTR	13	0	1391.65	H9J6N3	yes	0	0	0	0	0	41068000
AGQVTDESLESTRR	14	1	1547.75	H9J6N3	yes	0	0	0	42967000	0	0
AGSALNR	7	0	687.366	H9JC76	yes	0	0	0	0	0	0
AGSCDADTLTR	11	0	1165.5	H9JHU2	yes	0	0	0	0	0	0
AGSGASAQMPAVSSLPSPGIFGPR	24	0	2241.12	H9JX56	yes	49088000	0	0	0	0	0
AGSIDIQQFIK	11	0	1218.66	H9JH90	yes	71944000	39466000	33437000	116020000	52377000	0
AGSLTNLAK	9	0	873.492	H9JMI6	yes	489360000	562170000	699190000	522560000	0	0
AGSNINAIR	9	0	914.493	H9J9Y3	yes	0	37470000	0	0	0	0
AGSNPDKEPQNLLMNSK	17	1	1841.89	H9JJS9	yes	0	67240000	62435000	0	0	0
AGSVQEDALMAVSTLVEVLGEEFLK	25	0	2634.35	H9J0D6	yes	0	0	0	0	0	132550000
AGTCSAPDTTFLQWDPR	17	0	1921.86	H9JDH4	yes	174830000	182140000	148570000	0	58295000	0
AGTEHLGKPVFGTVK	15	1	1539.84	H9JTB8	yes	163670000	112600000	41060000	0	40094000	0
AGTFFAR	7	0	768.392	H9JU77	yes	0	0	0	0	0	0
AGTGGGALIR	10	0	871.488	H9JJL1	yes	0	0	0	0	0	0
AGTHVLAIK	9	0	908.544	H9JFZ5	yes	48826000	0	28396000	0	0	21927000
AGTLTVNYER	10	0	1122.57	H9J928	yes	43066000	34418000	0	0	0	0
AGTPAFFVLPR	11	0	1174.65	H9J4Q6	yes	57243000	72931000	53869000	0	0	0
AGTYGKPSIGPK	12	1	1174.63	Q1HQ70;H9JC47	yes	212820000	356380000	292970000	726020000	615810000	982690000
AGVAGAANVVADR	13	0	1169.62	H9J1Q1	yes	137750000	112120000	92734000	0	0	0
AGVATVGVGFPATPLNMAR	19	0	1827.97	H9J8K4	yes	133980000	89740000	35739000	0	45764000	0
AGVGAGGLCADAAHGPQLAALR	22	0	2032.03	H9IUY4	yes	67075000	30929000	52803000	0	0	0
AGVIFFR	7	0	808.46	Q2F5L3	no	0	0	0	0	30629000	0
AGVLFEDIFNVK	12	0	1350.72	H9J2T3	yes	29409000	64547000	55147000	0	42178000	0
AGVLGQMEELR	11	0	1201.61	B5M9A1;C4P7H3;H9JXG0	no	0	0	0	0	0	0
AGVLGQMEELRDDR	14	1	1587.77	B5M9A1;C4P7H3;H9JXG0	no	0	0	0	0	21788000	0
AGVPGAPALTPTVQVK	16	0	1504.86	H9J9R7	yes	918440000	880010000	710010000	316970000	337630000	247330000
AGVPGDAHSLLLR	13	0	1304.72	H9JK52	yes	17496000	0	0	0	0	0
AGVPTPTAQAGR	12	0	1124.59	A8D8P8;A0A4P9D450	yes	0	0	0	0	0	0
AGVQYILDSVVK	12	0	1290.72	H9JYE6	yes	68165000	0	0	0	0	0
AGVRPEQIGIITPYEGQR	18	1	1983.05	H9IWA9	yes	63847000	61966000	46936000	0	0	0
AGVSLVCELEPLER	14	0	1570.8	H9JQ69	yes	75184000	55759000	34717000	0	67334000	13600000
AGVSQVLNR	9	0	942.525	H9J0I1	yes	154830000	103600000	117000000	53975000	51983000	37266000
AGVSVSLAGEGER	13	0	1230.62	H9JX92	yes	0	0	0	0	0	0
AGVTDPNCELCPNK	14	0	1573.69	H9JSE4	yes	0	0	0	0	0	0
AGVVAMTQSAAK	12	0	1132.59	H9JEH2	yes	128800000	311340000	222020000	0	158780000	211570000
AGVVFIGPPEK	11	0	1112.62	H9JNW8;E9KG38	yes	36935000	44837000	32840000	0	0	13197000
AGVVGMTLPLAR	12	0	1183.67	Q1HPX9	yes	65172000	26844000	20977000	4852500	14399000	0
AGVYDPNR	8	0	890.425	H9JU51	yes	252710000	297160000	265490000	289970000	197260000	276170000
AGYFEEMGWR	10	0	1244.53	H9JAF5	yes	0	0	0	0	0	0
AGYGELIER	9	0	1006.51	H9JTX1	yes	327730000	302690000	329660000	222380000	180110000	188800000
AHAAAAGEGDAGGPGEGAAGAAVR	24	0	1989.93	H9JIX2	yes	0	0	0	0	0	0
AHAIMMQK	8	0	928.462	H9JMJ1	yes	123370000	118630000	0	0	0	0
AHASLSGADPHAPLSR	16	0	1585.8	H9J3C3	yes	107210000	165300000	154330000	30112000	214440000	0
AHATALADVVDEGAQDYKENVK	22	1	2343.13	Q2F615;H9JKG6	yes	0	31206000	0	0	0	0
AHCPAPIGLALR	12	0	1274.69	H9JVR0	yes	112960000	177020000	147990000	0	28623000	0
AHCSSAVVLAAER	13	0	1369.68	I6W7L0;I6VP81;H9J079	yes	0	0	0	0	0	0
AHDDIQYADTSVSK	14	0	1548.71	H9J202	yes	40575000	51813000	0	0	29529000	0
AHDDYMDAVK	10	0	1163.49	H9J8B0	yes	121080000	229180000	182820000	111870000	143650000	48202000
AHDLEGK	7	0	768.377	Q1HQ66;A1YM13	yes	65290000	81981000	84204000	0	108240000	0
AHEAQDAGYR	10	0	1116.49	Q95P82	yes	0	0	0	0	0	0
AHELVDK	7	0	810.424	H9J125	yes	0	0	219430000	587880000	0	380680000
AHFDAPPPPR	10	0	1103.55	H9JL27	yes	288090000	228350000	294710000	144050000	0	72392000
AHFEEAMK	8	0	961.433	Q2V0H5;H9J398	yes	430370000	379740000	502980000	320430000	282910000	423990000
AHGELAAR	8	0	823.43	H9J4H5	yes	0	0	0	0	0	0
AHGGYSVFAGVGER	14	0	1405.67	Q1HPT0;H9JSP4;Q1HPT1	yes	543770000	349890000	165030000	0	464540000	124760000
AHGQDLGAPGSCLR	14	0	1437.68	H9JWX6	yes	38509000	158340000	52682000	104480000	175990000	267100000
AHGSLESGGGGAGGR	15	0	1268.59	H9JV99	yes	0	47789000	38130000	271360000	56895000	231610000
AHGYGGDIVYDTTR	14	0	1523.7	H9JY74	yes	123240000	63955000	51275000	0	31296000	0
AHHEGDIVPAK	11	0	1172.59	S5RN30;S5SBB2;Q0PKS1;H9J9X4	yes	1354400000	1404700000	651960000	593570000	1159000000	1002400000
AHIFNIPLK	9	0	1051.62	H9JRF6	yes	0	20981000	18694000	0	18317000	11965000
AHIMEIQLNGGTIEDK	16	0	1767.88	H9JVK4;Q5UAT8	no	85613000	0	47446000	0	88653000	0
AHITLEDQIQQIHK	14	0	1672.89	H9JVN1	yes	77546000	0	25302000	0	33478000	0
AHLENEELSEELER	14	0	1696.79	A0A1W7HDB9	yes	0	0	0	0	28103000	0
AHLNFPK	7	0	825.45	H9JUA0	no	0	96306000	0	0	41190000	0
AHLSGVSAPAPLTDREEALK	20	1	2061.09	H9J5D9	yes	0	0	0	0	0	0
AHLTSQYMQR	10	0	1233.59	Q0N2S4;H9J1T2	yes	0	103120000	93195000	0	131730000	0
AHMVDDAQNNRPHK	14	1	1631.76	H9JA60	yes	298200000	587120000	270990000	0	497960000	114640000
AHNASINK	8	0	853.441	H9JEL8	yes	0	0	0	0	0	0
AHNMDSLAQR	10	0	1141.53	H9JPS0	yes	0	0	0	42897000	34809000	60918000
AHNMELEPTPGNTLR	15	0	1678.81	H9J1U7	yes	148070000	0	0	37533000	28972000	0
AHNMVEVFK	9	0	1073.53	H9ITT1	yes	0	33734000	0	0	47582000	0
AHNQDLGYAGSCVR	14	0	1546.69	A8VTN6;Q53EJ9;H9JWX5	no	49855000	58885000	113940000	291490000	111000000	288300000
AHPPELK	7	0	790.434	Q1HQ15;H9J4Y3	yes	421880000	302370000	244900000	187760000	177900000	149700000
AHPPELKK	8	1	918.529	Q1HQ15;H9J4Y3	yes	130890000	158480000	0	51793000	0	57693000
AHPQLTHR	8	0	958.51	H9JGH9	yes	0	0	0	0	0	0
AHQLPANCVFNK	12	0	1397.69	H9JPS8	yes	0	25501000	0	0	0	0
AHQLVMEGYK	10	0	1174.58	H9JTZ8	yes	0	0	0	0	0	0
AHQLVNDGYK	10	0	1143.57	Q1HPV3	yes	0	0	0	0	0	0
AHQNLLDGVEHFDK	14	0	1621.78	Q1HPK5;H9JP80	yes	164970000	108630000	0	0	286400000	0
AHQQNAENHQSGPIPGGSGVR	21	0	2140.02	H9J4W7	yes	72738000	84120000	77688000	144050000	239900000	257160000
AHQVVEDGYEFFAK	14	0	1638.77	H9JG54;Q1HPL5;H9JUL8	no	150790000	70825000	0	0	116290000	51379000
AHSADHDDAAK	11	0	1136.48	A0A023SG69;H9JW04	yes	642310000	554260000	457390000	25044000	0	24892000
AHSAPVLCLAMGAPR	15	0	1549.79	H9JM10	yes	45459000	22468000	0	0	0	0
AHSDEISSIYPNTDNKPER	19	1	2172.01	H9JD78	yes	0	0	0	0	0	0
AHSIQIIK	8	0	908.544	H9JPL2;Q5UAS0	yes	4602900000	2925100000	4063300000	501430000	2556100000	443900000
AHSMGYYL	8	0	940.411	Q1HPV9	yes	0	0	75787000	0	92828000	0
AHSSMVGEGFEQR	13	0	1433.64	H9JDT4;E5EVW6	yes	169960000	149230000	106880000	41824000	130800000	72433000
AHTALDLAAQDLAAATAQTLLR	22	0	2234.2	Q1HQ53;H9JJ53;A0A1U9WZ16	yes	126650000	70424000	31198000	0	0	0
AHTDAVTVIK	10	0	1053.58	H9J4H6	yes	29601000	0	0	100090000	190050000	0
AHTDFFEAFK	10	0	1211.56	H9JVD6	yes	0	0	0	0	0	0
AHTEEETELTENKK	14	1	1657.78	H9JTV5	yes	0	0	0	57589000	0	0
AHTILSDATK	10	0	1055.56	C7AQZ5;H9JE61	yes	0	46745000	47594000	129280000	139640000	66141000
AHTPTPGIYMGK	12	0	1271.63	Q6ITV1;Q58ZF8;Q58ZF4;Q58ZF5;Q58ZF6;Q58ZF7	no	0	0	0	0	0	0
AHTPTPGIYMGKPTISSR	18	1	1912.98	Q6ITV1;Q58ZF8;Q58ZF4;Q58ZF5;Q58ZF6;Q58ZF7	no	0	58173000	57802000	0	69948000	0
AHTQEFIDR	9	0	1115.54	H9JBR9	yes	0	51337000	43543000	0	0	0
AHTYELEESNVR	12	0	1446.67	H9JIN0	yes	0	0	0	0	45184000	0
AHVAQLCEK	9	0	1054.52	B7XFU6	yes	370600000	121410000	0	97515000	114780000	80083000
AHVQPLAAHVR	11	0	1197.67	H9JBB9	yes	88747000	0	0	0	87837000	0
AIAAQDLLQEEETPQGFFEDHGLG	24	0	2614.22	Q2F5U0	yes	0	0	0	0	14788000	0
AIAAQDLLQEVSSQDNELV	19	0	2042.02	I6VE66	yes	0	16883000	0	19041000	0	0
AIACYLADK	9	0	1023.51	E3WCW5;Q2F690	yes	221290000	183450000	237060000	137020000	0	120170000
AIAEASEEVTR	11	0	1174.58	H9JV06	yes	59455000	49344000	39176000	43886000	108350000	37289000
AIAEDPAIAAQAAK	14	0	1338.71	H9ITK2	yes	0	0	0	33593000	0	21179000
AIAELGIYPAVDPLDSTSR	19	0	1987.03	Q1HPT0;H9JSP4;Q1HPT1	yes	7221000000	2715300000	2395700000	596140000	1369100000	425000000
AIAEQDYR	8	0	964.461	H9JCK3	yes	0	0	134640000	110120000	97472000	0
AIAEQGDAVR	10	0	1028.53	A0A0D6A6H2;H9J172	yes	0	537690000	486070000	404080000	297930000	336520000
AIAEQGDKVR	10	1	1085.58	A0A0D6A6H2;H9J172	yes	49791000	41249000	0	0	0	0
AIAFTDSVHSYSNK	14	0	1538.74	H9JCC8	yes	49635000	0	0	0	0	0
AIALSLR	7	0	742.47	H9J2L6	yes	36242000	0	24788000	0	0	0
AIAMSLGR	8	0	817.448	Q2F5X3	yes	160100000	195300000	168170000	67085000	61579000	46231000
AIANECQANFISVK	14	0	1563.77	Q2V0H5;H9J398	yes	985530000	864950000	792570000	526750000	330600000	527650000
AIANEVVHDNIR	12	0	1349.71	H9JQH9	yes	259480000	269750000	251520000	132260000	248850000	0
AIANIVDHLK	10	0	1092.63	H9ITX1;Q68AP5;A0A5S9LZ10	yes	0	0	26163000	0	16607000	0
AIANLSDLDHFK	12	0	1342.69	H9J7R4	yes	279880000	149830000	138430000	0	38830000	0
AIANNFITER	10	0	1147.6	H9JCQ0	yes	68852000	56772000	70914000	0	0	0
AIAPILLEDMR	11	0	1240.68	H9JFU0	yes	56443000	61766000	36141000	0	30850000	0
AIAPYSAIIIGPK	13	0	1312.78	H9JJB2	yes	52879000	0	0	0	0	0
AIAQALIDVQK	11	0	1168.68	H9JE95	yes	131620000	94976000	69001000	8524900	60014000	19724000
AIAQSGSSLVHWAQNDKDK	19	1	2054.02	H9JRG2	yes	160140000	395290000	410400000	0	68091000	0
AIAQTCIPNFPER	13	0	1515.75	H9IU73	yes	51996000	0	0	0	22876000	16067000
AIASLSWGQTIR	12	0	1301.71	H9ISR1	yes	0	0	30017000	0	0	0
AIATLAESMK	10	0	1033.55	H9JV34	yes	0	67666000	95395000	33667000	42068000	0
AIAVNPIDAK	10	0	1010.58	H9J7X3	yes	96644000	75413000	43713000	56828000	30721000	0
AICDANGIPALMALLCR	17	0	1857.93	H9J889	yes	0	156250000	90680000	0	0	0
AICDLPTTDIK	11	0	1245.63	H9JKX0	yes	56191000	0	0	0	143290000	0
AICTEAGLMALR	12	0	1304.66	H9J5W8	yes	370360000	301760000	183620000	66538000	160830000	14389000
AIDACGLEFR	10	0	1150.54	H9J5Z8	yes	165040000	183140000	155420000	43595000	0	56707000
AIDAVPLVNESIIK	14	0	1480.85	H9JIP4	yes	212940000	242890000	277410000	36261000	130550000	0
AIDDEALQLR	10	0	1142.59	H9JJA9	yes	0	0	0	0	0	0
AIDDEEDDGYERPDPTLR	18	1	2104.92	H9JMS6	yes	66127000	67039000	71288000	0	0	0
AIDDGVNTFK	10	0	1078.53	A1YM11;H9JPQ3	no	1073100000	530970000	589640000	813220000	662060000	813740000
AIDDLSLR	8	0	901.487	H9IWB5	yes	0	88267000	84905000	56697000	57109000	53108000
AIDEMHFR	8	0	1017.47	H9JP42	yes	0	0	0	0	0	0
AIDEQCVDNTPK	12	0	1388.62	H9J552	yes	0	26128000	33334000	0	0	0
AIDESAALEGAVR	13	0	1300.66	H9JFV4	yes	0	0	0	0	0	0
AIDFHNAVK	9	0	1013.53	H9JLW8	yes	159380000	144380000	142520000	12476000	50581000	0
AIDFYTQK	8	0	984.492	H9JFX8	yes	326310000	285660000	253410000	252930000	188860000	240580000
AIDIGLLNPELTVVK	15	0	1593.93	H9J4H4	yes	90099000	16242000	23412000	0	27573000	0
AIDIVRPGEK	10	1	1096.62	H9IYR0	yes	0	0	0	0	0	0
AIDLDDLDSPSGHVLTGVR	19	0	1979	H9JXK4	yes	0	63580000	48675000	0	89429000	0
AIDSEPEQEVQVELLNSLAK	20	0	2211.13	H9J1H4	yes	464170000	436910000	350490000	112090000	0	0
AIDSGVLEPIAR	12	0	1239.68	H9JP97	yes	0	0	0	103610000	104210000	73932000
AIDSVLR	7	0	772.444	H9ISC7	yes	103470000	100200000	97584000	64786000	43614000	56587000
AIDSVNANK	9	0	930.477	H9JCB4	yes	204140000	253480000	0	0	0	341210000
AIDTFNGYQLR	11	0	1296.65	Q25C94;Q3HM26;Q25C95;Q3HM25	no	47302000	0	0	0	24909000	0
AIDVTLHR	8	0	923.519	H9ISR1	yes	129890000	46078000	0	0	25336000	0
AIEAQQQLER	10	0	1184.61	H9JKG4	yes	68930000	46263000	74880000	0	79636000	99534000
AIEAQQQLEREEAAR	15	1	1740.88	H9JKG4	yes	0	45878000	0	0	0	0
AIEDFETSLK	10	0	1151.57	H9J907	yes	360770000	165830000	254530000	122380000	143700000	78849000
AIEDIHNLMNMSK	13	0	1514.72	H9JU13	yes	616250000	576640000	415610000	0	342070000	0
AIEDSTPKPMGAYRPPGAR	19	2	2013.01	H9JDH4	yes	0	56289000	63253000	0	0	0
AIEEELEK	8	0	959.481	H9JHD3	yes	370240000	223850000	244460000	226340000	107900000	140710000
AIEEIDAEIASIEAK	15	0	1600.82	H9J6M6	yes	34606000	0	0	0	0	0
AIEENAEFK	9	0	1049.5	Q2F5L3	no	120190000	103530000	95000000	164420000	253460000	0
AIEENAEFKK	10	1	1177.6	Q2F5L3	no	323760000	179040000	344160000	0	0	0
AIEEPELK	8	0	927.491	H9JLR9	yes	0	0	0	0	0	50299000
AIEEPNFSK	9	0	1033.51	H9ITE8	yes	268500000	186610000	140770000	24130000	46046000	106840000
AIEEVTITHTVNPDK	15	0	1665.86	H9JAF0	yes	0	0	0	0	0	0
AIEIYTDMGR	10	0	1167.56	H9JKL7	yes	64103000	54281000	57715000	0	59260000	0
AIELQQNFPDAYCNLANALK	20	0	2292.12	H9JND0	yes	16870000	16705000	34616000	0	0	0
AIELYSQAIEK	11	0	1263.67	H9J5L7	yes	261400000	182140000	137750000	44777000	101020000	14832000
AIENATGVR	9	0	929.493	E9KFZ2;P21894	no	0	141020000	112410000	0	110630000	0
AIENATGVRPYSGK	14	1	1461.76	E9KFZ2;P21894	no	1977200000	2256400000	1968500000	781100000	440490000	453850000
AIENEVESSDGVEK	14	0	1504.69	H9J0Z1	yes	66606000	71234000	55653000	49866000	0	32264000
AIENQCYVVAAAQSGVHNPK	20	0	2155.05	H9JNT4	yes	81223000	80058000	87477000	0	36349000	0
AIEPPMDPNVK	11	0	1209.61	Q2F5X9;Q1HQB9;H9JI99	yes	762750000	846710000	754150000	717440000	514030000	583060000
AIESAQSAADLK	12	0	1202.61	H9JB33	yes	0	0	0	0	0	0
AIESDAQPR	9	0	985.483	H9IU27	yes	61210000	0	0	0	0	0
AIESNVVHPVLK	12	0	1304.75	H9JGA7	yes	190030000	158160000	143150000	95634000	36350000	0
AIETFDQR	8	0	978.477	H9J236	yes	0	0	0	0	64858000	36992000
AIETLYQPR	9	0	1089.58	H9JS19	yes	72030000	58427000	64728000	69922000	50741000	52770000
AIEVGLR	7	0	756.449	H9JCL8	yes	0	0	0	0	0	0
AIEYVEK	7	0	850.444	H9IU27	yes	111080000	127320000	133400000	0	65472000	0
AIFASGSPFPEYR	13	0	1440.7	Q1HPM5;H9JA74	yes	47040000	0	0	0	24333000	0
AIFDVANWNDISQR	14	0	1647.8	H9JD56;Q65Y02	yes	385740000	450710000	130540000	0	239950000	119900000
AIFELSR	7	0	834.46	H9JW91	yes	0	0	0	0	0	0
AIFGITPR	8	0	873.507	H9JS46	yes	0	24681000	0	0	0	0
AIFPIVDQSESTNEIR	16	0	1817.92	H9JQH6	yes	0	0	0	0	0	0
AIGADAAEPR	10	0	969.488	H9JEC2	yes	139730000	0	0	153900000	141600000	82255000
AIGARPDK	8	1	826.466	H9JU64;Q5UAT5	no	643050000	792390000	843720000	560320000	761690000	559710000
AIGEQYHR	8	0	972.478	H9JQU0	yes	0	0	0	58484000	0	0
AIGFPDDDAIR	11	0	1188.58	H9JKA2;P80034;C7ASM7;C7ASM6;C7ASM4;C7ASM3;P22922;C7ASM9;C7ASM2	yes	0	0	0	32028000	0	0
AIGNAAAILTDPEK	14	0	1382.74	C7AQZ4	yes	0	0	0	0	0	9571900
AIGSGSEGAQQSLK	14	0	1331.67	Q2F661;H9JWI4	yes	0	0	0	654540000	0	632510000
AIGTMEQVFYEHSNR	15	0	1780.82	H9JF20	yes	0	0	0	0	16475000	0
AIGVKPPR	8	1	836.523	Q2V0H5;H9J398	yes	154060000	124510000	90392000	59058000	51373000	45240000
AIHGGSLPSGVDTSSLLCEEPAR	23	0	2352.14	H9JUA4	yes	0	0	27546000	0	0	0
AIHLSYEDR	9	0	1102.54	H9JG76	yes	0	34447000	0	0	0	0
AIIALDAK	8	0	813.496	H9JXH5	yes	0	0	0	65534000	61749000	52606000
AIIAPHAGYSYCGACSAYAYR	21	0	2321.04	H9IX14	yes	0	0	0	0	0	0
AIICAIDPPPSE	12	0	1281.63	H9JSJ6	yes	0	0	0	27522000	0	0
AIIDEQLLETTSK	13	0	1459.78	H9J7R0	yes	81937000	44487000	46843000	0	34547000	0
AIIDVLCR	8	0	958.527	Q9NL61;H9JKS9;Q9NL60;Q9GNG6;Q9NL59	no	3049100000	2023400000	915490000	415130000	1114900000	672330000
AIIEGYK	7	0	792.438	O17506;Q17209	no	0	0	0	0	0	0
AIIEYVR	7	0	862.491	D9N4J4;H9JUW5	no	535490000	750070000	516430000	58388000	241440000	209010000
AIIISGGPNSVYAENAPK	18	0	1799.94	H9JD39	yes	148440000	126630000	95399000	65139000	79695000	70100000
AIIITQVTEK	10	0	1114.66	P21894;H9J9M3	no	1089900000	1137900000	727150000	226740000	532340000	431500000
AIILLNPDVK	10	0	1094.67	P49700;H9J9J1	yes	41408000	34718000	29912000	3650800	20273000	0
AIINQIYPASAEK	13	0	1416.76	H9J0B7	yes	0	537400000	0	284510000	0	204800000
AIIQDILECR	10	0	1229.64	H9J098	yes	28514000	0	0	0	0	0
AIIQSGNALSSR	12	0	1215.66	D2KWC4;D2KWC5;H9JNW4	no	358530000	625910000	600020000	610280000	325270000	412090000
AIITALGPER	10	0	1039.6	H9J005	yes	108760000	103670000	84444000	57307000	60503000	57512000
AIITYLVNK	9	0	1033.62	Q60GK5	yes	0	218400000	111390000	29694000	180750000	140310000
AIIVEPHVQPK	11	0	1229.71	H9J622	yes	46872000	0	0	0	38470000	0
AIIVPTSIFHNNK	13	0	1452.81	H9JE95	yes	0	0	0	0	11832000	0
AIKDHLDNNPALEK	14	1	1576.82	Q5UAU1;Q70YZ3	yes	5154100000	3412600000	3195900000	448830000	1506800000	0
AIKEELVR	8	1	956.565	H9JEK2	yes	91047000	85692000	70385000	0	20942000	0
AIKEESLLK	9	1	1029.61	H9JKK4	yes	51228000	0	0	0	0	26355000
AILAAHSDVFK	11	0	1170.64	H9JDP5	yes	108600000	190740000	64390000	0	42317000	0
AILAQEVCEER	11	0	1316.64	H9J3P1	yes	0	0	0	0	0	0
AILDPHAFIPK	11	0	1220.69	H9JAJ4	yes	17702000	0	0	0	0	0
AILDYDVDLTK	11	0	1264.66	H9JE74	yes	35868000	33082000	29079000	0	15904000	0
AILEDISDTSK	11	0	1190.6	H9JQQ1	yes	23592000	0	0	0	106340000	97705000
AILESLTK	8	0	873.517	H9JDD9	yes	81949000	89854000	128700000	42946000	58779000	30329000
AILEWASK	8	0	916.502	Q0ZB74;H9JFC9	yes	0	91759000	36617000	10773000	46009000	34625000
AILEWASKPSR	11	1	1256.69	Q0ZB74;H9JFC9	yes	72812000	10874000	24703000	0	0	0
AILHDCVKPAIESDEIFAK	19	1	2155.1	H9JY83	yes	52615000	0	0	0	0	0
AILITSNLPEEAYTK	15	0	1661.89	H9JSM1	yes	94832000	121770000	75304000	0	56783000	0
AILLDLEPGTMDAVR	15	0	1612.85	Q8T8B1	yes	0	108400000	29662000	0	99529000	0
AILLEGNPGVGK	12	0	1166.67	H9J3K3	yes	100890000	108720000	102520000	84874000	66003000	48645000
AILNPMCQVDYR	12	0	1478.7	H9J5R2	yes	557450000	403120000	337110000	31651000	127850000	40318000
AILNSAQEIK	10	0	1085.61	H9JLR9	yes	0	0	0	0	0	0
AILPSFLMK	9	0	1018.59	H9JEC8	yes	45651000	22876000	16810000	0	15395000	0
AILQLFDK	8	0	946.549	H9JDS2	yes	0	0	12281000	0	0	0
AILQSMNTSQGK	12	0	1276.64	H9J8T3	yes	0	76937000	51068000	29137000	36823000	22582000
AILSDKPDIVVATPSR	16	1	1680.94	H9JXK5	yes	121910000	71284000	58481000	0	46168000	0
AILSSGDMLLR	11	0	1174.64	H9JIN2	yes	0	136440000	47178000	0	39023000	0
AILTNANSVHAVSTYLK	17	0	1800.97	A7LBQ0	yes	119990000	23225000	0	0	0	0
AILVDLEPGTMDSVR	15	0	1614.83	Q8T8B3;Q8T8B2;H9JHY3;O76149;H9J513	yes	4553300000	4806000000	2471000000	793100000	4299400000	1498800000
AIMEAEHNLDDK	12	0	1384.63	H9J3K3	yes	0	42172000	46467000	0	0	34783000
AIMPCIQGR	9	0	1044.52	Q1HPW2;Q285R3	yes	1119500000	678750000	576280000	430600000	335020000	510990000
AINAHEEK	8	0	910.451	H9JEK1	yes	0	0	0	51745000	74606000	118650000
AINALGEAVTSGIAIVHSK	19	0	1850.03	H9ITP2;Q8T103	yes	76851000	45167000	32351000	0	0	0
AINDAVTKFPDDQ	13	1	1432.68	H9J1D2	yes	153260000	0	72058000	0	37246000	33418000
AINDLTDSYGQEWTYR	16	0	1930.87	H9J6B6;A0A0K2S4Y7	yes	0	28037000	0	0	28339000	0
AINNAIEDK	9	0	986.503	Q2F6C3	yes	638770000	672410000	0	726550000	612200000	539750000
AINNLGQAVSSIR	13	0	1341.74	H9ITP2;Q8T103	yes	93408000	58459000	50538000	14111000	10531000	9026900
AINNNNSAVPFGQWTEANR	19	0	2101.99	H9JEX4	yes	18828000	0	0	0	0	0
AINQGGLTSVALR	13	0	1298.73	Q1HPR1;H9J567	yes	985910000	736780000	711220000	735200000	403360000	438340000
AINQQIIAR	9	0	1025.6	H9JBR7	yes	0	0	0	0	0	0
AINSIVSQGQR	11	0	1171.63	H9JV06	yes	44227000	100950000	116880000	123590000	99792000	104910000
AINSLQTTVDK	11	0	1188.63	H9JJY4	yes	53564000	37091000	46077000	55672000	0	32053000
AINSTSIGVVDK	12	0	1202.65	H9IX30	yes	38026000	22530000	0	44136000	31033000	29082000
AINTNETPVK	10	0	1085.57	H9J7M9	yes	0	0	0	40546000	0	0
AIPCGVLQNYAVQSLK	16	0	1759.93	H9JWP6	yes	32103000	7742800	14759000	0	0	0
AIPIDDVYPMK	11	0	1260.64	H9IY75	yes	83663000	0	0	0	0	0
AIPPLLEGR	9	0	964.571	H9JA12	yes	0	0	0	30884000	48650000	36116000
AIPQAVIDASGPQQPPQLFR	20	0	2132.14	H9JPE9	yes	68594000	44160000	32464000	0	32324000	18118000
AIQASVDAQTR	11	0	1158.6	H9JDK4	yes	178920000	166140000	210580000	97983000	169980000	56059000
AIQGVNNVTLDGR	13	0	1355.72	H9J891	yes	0	0	0	17113000	0	0
AIQILGGK	8	0	798.496	H9JFB7	yes	169930000	269390000	76707000	194600000	48239000	44991000
AIQINPAFADAHSNLASIHK	20	0	2117.1	H9JND0	yes	109130000	0	0	0	0	0
AIQIVPDVETR	11	0	1239.68	H9JVQ0	yes	0	17078000	15047000	0	0	0
AIQIYEQIAK	10	0	1175.65	H9JKL7	yes	156220000	182800000	172820000	43966000	101960000	49257000
AIQLSMQK	8	0	917.5	Q19P02;H9J207	yes	519870000	380710000	0	0	0	0
AIQNENLQQLLNDPSQR	17	0	1980	H9JL88;D6RUV1	yes	0	0	24808000	0	0	0
AIQSLEDQLTQK	12	0	1372.72	H9JI41	yes	0	117910000	98817000	105670000	61934000	77506000
AIQSLEDQLTQKGEEINK	18	1	2043.05	H9JI41	yes	0	79090000	40023000	0	0	0
AIQTDEFR	8	0	978.477	H9JRG2	yes	363320000	278140000	216770000	155400000	67015000	100740000
AIQTTLQTDEVK	12	0	1345.71	H9JHF9	yes	173990000	162770000	202520000	192260000	182440000	92323000
AISATNLHLR	10	0	1094.62	H9JJW5	yes	59459000	31653000	0	0	49395000	0
AISEILHEAER	11	0	1266.66	Q0ZB74;H9JFC9	yes	677560000	135800000	208550000	0	129820000	0
AISGVQTVR	9	0	929.529	Q684K3;Q2PBA8;H9JPP4	no	680290000	405570000	335080000	0	379810000	236020000
AISNSNDLETTK	12	0	1291.63	H9JBR4;Q8IT77	yes	0	0	0	64550000	53999000	39025000
AISNSNPGNAIPSGTTNR	18	0	1769.87	H9IXF0	yes	0	0	0	0	0	0
AISSAQFFGEQDR	13	0	1454.68	H9JIZ5	yes	205020000	236090000	226230000	82519000	76631000	60004000
AISTGQFLPR	10	0	1088.6	H9JQ69	yes	74049000	47053000	56418000	27784000	48532000	22074000
AITAHQDRPYVTK	13	1	1498.79	H9JEK1	yes	129660000	119020000	35193000	0	40875000	0
AITALAFK	8	0	833.501	H9J6Z8	yes	0	25383000	0	0	0	9225900
AITCWTLSR	9	0	1106.55	H9J298	yes	0	29911000	30167000	5931400	11308000	0
AITDDQLETIFGK	13	0	1449.74	Q25C94;Q3HM26;Q25C95;Q3HM25	no	339290000	19682000	306650000	0	98446000	0
AITDTTREDYVR	12	1	1438.71	H9J3H3	yes	29117000	56917000	31298000	24802000	0	0
AITEGHVSLR	10	0	1081.59	H9JH87	yes	0	0	0	0	35252000	16765000
AITEHDQTDDIHNKR	15	1	1791.85	H9J3H3	yes	0	0	0	0	0	0
AITEPVGEFR	10	0	1117.58	H9JW55	yes	0	108980000	82656000	55351000	30506000	34433000
AITGLNQDQESR	12	0	1330.65	H9IWT4	yes	0	0	0	45237000	0	36317000
AITIYGNPENCTNACK	16	0	1824.81	H9ITD6	yes	379730000	1014800000	938630000	938380000	459610000	672670000
AITLSQSDK	9	0	961.508	H9JQI6	yes	0	0	0	83322000	0	0
AITPDQEK	8	0	900.455	H9JGM3;Q2F5T4	yes	0	513060000	548740000	667120000	605970000	616040000
AITSAYYR	8	0	943.476	Q19KB8	yes	519670000	734960000	675270000	500330000	370990000	535360000
AITSCVVGTAGSLASQIVAGESIR	24	0	2346.22	Q1HPY9;H9JAT6	yes	110890000	0	51506000	0	44236000	0
AITSLSANGVEINR	14	0	1443.77	H9JHB4	yes	0	0	0	0	0	0
AITVANQIK	9	0	956.565	H9IWX1	yes	0	0	0	0	0	0
AITVHAVTK	9	0	938.555	A7BJS5	yes	0	0	0	23507000	0	0
AITVIHSLK	9	0	980.602	H9JR22	yes	43860000	0	0	0	0	0
AIVAIITNPVNSTVPIASEVLK	22	0	2248.3	H9JU51	yes	0	47060000	0	0	26472000	0
AIVFTDGER	9	0	1006.51	H9J9Q3;H9J9Q4	yes	0	35285000	0	26803000	0	34424000
AIVGASLSDIMAK	13	0	1274.69	Q5UAR4;H9JSN5	yes	7503200000	7790100000	7098300000	797590000	2688300000	658880000
AIVIDGR	7	0	742.434	Q5UAS5	yes	3262700000	2203900000	3022300000	1059800000	2193900000	1567300000
AIVMNLSGSQCK	12	0	1306.64	H9JQQ1	yes	82878000	100550000	83261000	0	34833000	21262000
AIVNVIGMTK	10	0	1044.6	H9JBF6	yes	100920000	69675000	80963000	37279000	71712000	21141000
AIVQIDEK	8	0	914.507	H9JF20	yes	0	0	0	43948000	39196000	37590000
AIVQSGTGISK	11	0	1059.59	H9JNW4	no	0	0	0	31755000	0	32048000
AIVSEAAYK	9	0	950.507	H9JR22	yes	154830000	85509000	93456000	106900000	60799000	89945000
AIVSFFNVR	9	0	1051.58	H9JSD7	yes	0	0	0	0	20406000	0
AIVTLDR	7	0	786.46	H9IX35	yes	75148000	0	48190000	13562000	0	0
AIVVTDGER	9	0	958.508	Q1HPM5;H9JA74	yes	0	0	0	41037000	0	46672000
AIVVVQAGMSPSAK	14	0	1356.74	H9IXB5	yes	48015000	51845000	27478000	0	22995000	0
AIWTLGTSPQANK	13	0	1385.73	H9JVR8;Q2F5U7	yes	215280000	148060000	133960000	194010000	196870000	156460000
AIYDTLGK	8	0	879.47	H6VTQ7;H9ITK1	yes	0	0	51472000	39129000	20947000	25653000
AIYNEDMER	9	0	1139.49	Q1HQC0;H9J8J9	yes	0	39084000	38985000	46477000	41050000	32000000
AIYNNMK	7	0	852.416	C7AQP4;H9JAQ8	yes	0	0	0	0	84949000	0
AIYSGPSLSCR	11	0	1209.58	H9J9H8	yes	53907000	43774000	60480000	54398000	48771000	29915000
AIYVPLQNALSADWNSPEMR	20	0	2274.11	Q1HPK7	yes	120220000	0	0	0	0	0
AKAEEAESDISETVEDEGKPEAAK	24	2	2532.17	H9IV44	yes	275150000	239830000	307530000	71827000	136740000	0
AKCEEVFNACNDPLIK	16	1	1906.89	H9J723;E9KFK9	yes	117840000	47642000	115730000	11307000	28777000	0
AKDEFPGFIDDLVK	14	1	1592.81	Q0ZB73	yes	262540000	87656000	0	0	0	0
AKDLEEFFSSVGK	13	1	1455.72	H9J9L5	yes	37400000	0	0	0	0	0
AKDTDVEAARPNEDSSEK	18	2	1960.9	H9JR70	yes	251930000	415920000	368640000	173120000	114950000	122880000
AKEDAPAEEAPAAAAPAGDR	20	1	1906.9	Q1HPS0;B5AK67;H9IYC6	yes	0	0	0	40979000	37905000	60941000
AKEELLNTQK	10	1	1172.64	H9J7F7	yes	129940000	275970000	305450000	245080000	262320000	264420000
AKEIELHNK	9	1	1080.59	H9J4B7;Q5UAN7	no	538290000	653240000	488350000	0	513870000	91791000
AKEIELHNKK	10	2	1208.69	H9J4B7;Q5UAN7	no	78231000	684230000	0	0	0	0
AKELAELIK	9	1	1013.61	H9JX71	yes	0	0	40594000	0	31073000	0
AKELCLER	8	1	1017.53	P21894;H9J9M3	no	55905000	146280000	58726000	0	0	0
AKELEIDNITEK	12	1	1401.74	H9JLR9	yes	0	0	0	0	0	0
AKEQGILNLGEK	12	1	1298.72	H9JX71	yes	55539000	59203000	63217000	0	0	0
AKGDANYNMLDTSAVCCMR	19	1	2175.92	H9JQL3	yes	223160000	114590000	107220000	15276000	65412000	0
AKGDANYNMLDTSAVCCMRPR	21	2	2429.07	H9JQL3	yes	68742000	57811000	0	0	0	0
AKLDGTPELER	11	1	1227.65	Q1HQ47;Q2F682	yes	482380000	1049900000	962470000	273140000	232080000	321920000
AKLEIDLK	8	1	928.559	H9J2B5	yes	39065000	0	0	0	0	0
AKMEDLIK	8	1	946.516	H9JDP0;Q2F5I5;Q04451	yes	0	35460000	39207000	0	0	0
AKNQQTLLDIIAK	13	1	1454.85	H9JKC7	yes	87945000	30825000	0	0	0	0
AKPAYENPCLK	11	1	1289.64	H9J3L1	yes	22024000	0	0	0	0	0
AKPEQETENTIQTGK	15	1	1672.83	H9JKC7	yes	1250100000	1265700000	1278900000	970120000	855230000	725000000
AKPQATTEQLR	11	1	1241.67	H9JWR0	yes	232890000	327180000	273810000	469570000	307600000	366510000
AKPQVMDAR	9	1	1014.53	Q0ZAL5;H9JBA0	yes	0	69820000	88691000	0	49722000	0
AKPSQAEEMQLLTPTSEQISAIQQYR	26	1	2946.48	H9J1X8	yes	410310000	259750000	237200000	0	111470000	0
AKPSWPSQEK	10	1	1156.59	H9JRT0	yes	0	29037000	0	80632000	35748000	97984000
AKPTTMAETPELKR	14	2	1571.83	G8GE18	yes	0	46928000	47696000	0	0	0
AKSDLLAALK	10	1	1028.62	Q9BPS3	yes	1198900000	522320000	329430000	24550000	32460000	0
AKSEDLSEVSGIGCLYQSGVDR	22	1	2369.12	H9JER2	yes	0	47472000	40084000	0	0	0
AKVDEAVAVLQAHQAK	16	1	1676.92	Q0N2S4	yes	998070000	1704200000	1247300000	49337000	201370000	0
AKVTEEAPPAEEEAAA	16	1	1611.76	H9JPY4	yes	381600000	273710000	314150000	267920000	92763000	213910000
ALAAALLR	8	0	797.512	H9J129	yes	0	0	0	0	23105000	0
ALAAEPADPANWHSGVER	18	0	1889.9	H9JUN7	yes	0	31526000	0	0	0	0
ALAATVGAPR	10	0	925.535	H9JPB8;Q1HPS3	yes	96490000	102380000	82272000	171650000	89359000	136490000
ALACLDNLENK	11	0	1259.62	H9JUA0	yes	64264000	31610000	55973000	26733000	44208000	30539000
ALACTLLGTTR	11	0	1175.63	H9J1H8	yes	0	0	0	0	0	0
ALADENEYVR	10	0	1178.56	H9J005	yes	92576000	169290000	178470000	143150000	76557000	96968000
ALADEVEASQALQAK	15	0	1542.79	H9J5Z1	yes	630090000	481770000	571410000	417580000	461640000	317220000
ALADGLPGVLAQR	13	0	1279.72	H9JH89	yes	0	0	28946000	0	16382000	0
ALADNAYQIAVSNQQK	16	0	1732.87	H9JHC9	yes	32332000	0	19407000	0	27624000	0
ALAEADGNLK	10	0	1000.52	H9JV31	yes	0	0	0	0	0	0
ALAEAIQEATAMNPDMTVEK	20	0	2132.01	H9JHX3	yes	238220000	163130000	104030000	70607000	125700000	39735000
ALAEAWEMLK	10	0	1160.59	H9JRL1	yes	35681000	31625000	24036000	0	48248000	0
ALAELIGPYGMK	12	0	1261.67	H9IYU3	yes	31567000	0	0	0	25952000	0
ALAEPGVIAFYSAK	14	0	1435.77	O17506;Q17209	no	0	0	0	0	0	0
ALAFVTTK	8	0	849.496	A0A1W7HDB9;H9JGN2	yes	0	0	0	0	37973000	30543000
ALAGAGAVLTAAR	13	0	1140.66	Q2F5J1	yes	261660000	422980000	381560000	211890000	336830000	143850000
ALAGALEAALCAEPGR	16	0	1568.8	H9IV00	yes	53135000	132860000	112590000	0	45624000	0
ALAGSPGHLTAANLYTMYK	19	0	1978	H9ISA1	yes	0	31564000	0	0	0	0
ALAHPYVVQLGR	12	0	1322.75	H9JMA4	yes	91316000	62893000	0	0	92554000	0
ALAIHGDK	8	0	823.455	H9JQE8;H9JR08	no	0	0	0	90431000	0	34374000
ALALAAPCAAALR	13	0	1267.71	H9JJ85	yes	0	0	0	0	13169000	0
ALALDPTEGK	10	0	1013.54	H9JR22	yes	97554000	109150000	86586000	77825000	0	0
ALALEVLHK	9	0	992.602	H9JV31	yes	0	0	0	0	0	0
ALALLADR	8	0	841.502	H9JDK8	yes	52801000	64681000	57046000	0	0	0
ALALYHGK	8	0	871.492	H9J723	yes	112540000	127240000	0	0	75361000	33871000
ALANECSLVGGR	12	0	1245.61	H9JHD4	yes	0	0	0	0	0	0
ALANILQQEK	10	0	1126.63	H9ISG2	yes	0	44661000	47892000	44669000	0	0
ALANLIEAIK	10	0	1054.64	H9JFJ1	yes	24094000	0	0	37840000	0	0
ALAPPQPQDEETLAAQK	17	0	1805.92	H9IWY8	yes	0	0	0	0	0	12028000
ALAPYFQLTQAVR	13	0	1476.81	H9J0B7	yes	630030000	469900000	324680000	37885000	240130000	41853000
ALAQDLYR	8	0	948.503	H9JDC0	yes	0	73187000	114300000	52768000	54479000	65328000
ALARPDDIGETYDWPLIK	18	1	2072.06	H9JNJ5	yes	49828000	28230000	0	0	59996000	16736000
ALASEMTASFGK	12	0	1211.59	H9JKX0	yes	0	0	0	0	0	0
ALASSAWNTHFAADPLAR	18	0	1897.94	H9J8H4	yes	36492000	0	0	0	0	0
ALASTVLAELCQNNPFCQEK	20	0	2292.09	H9JU58	yes	71438000	0	0	0	0	0
ALATAINK	8	0	800.476	Q1HPI3;H9JQA1	yes	511520000	567230000	0	0	216120000	0
ALATESGLNFLSIK	14	0	1462.8	H9JLU7	yes	60211000	20577000	0	0	0	0
ALATTTPQLSAAQQR	15	0	1555.83	H9J253	yes	0	0	40610000	0	0	36212000
ALAVTNYK	8	0	878.486	H9JLP4	yes	0	66285000	56871000	103840000	49741000	59864000
ALAYIEAHPPSPSVVER	17	0	1834.96	W0GHP6;O02387;C0H6J3;H9J6Y5	yes	0	0	0	0	29761000	0
ALCESQLDSGLGK	13	0	1376.66	H9IWI9	yes	147620000	248160000	117200000	11322000	0	77642000
ALCGSVEDSK	10	0	1064.48	H9JV11	yes	0	0	0	0	0	0
ALCHTQPAAFNK	12	0	1356.66	H9JJ33	yes	0	0	0	0	0	22523000
ALCHVCNAR	9	0	1099.5	H9JA33	yes	0	0	38051000	0	55312000	65770000
ALCPEYHLQR	10	0	1285.62	H9IWY7	yes	0	25952000	0	0	0	0
ALCQVSLDELSHPNNPR	17	0	1948.94	H9J557	yes	74692000	71176000	40196000	0	43872000	0
ALCSITDASMLQAIER	16	0	1777.87	Q9NKX2;H9JNS6	yes	71867000	39009000	28990000	0	0	13227000
ALCSITDSTMLQAIER	16	0	1807.88	Q9NKX3;H9ITA4	yes	557390000	342350000	257210000	73693000	101170000	78954000
ALCSVVDHR	9	0	1055.52	H9JBG1	yes	29969000	0	0	0	81830000	37406000
ALCTGEK	7	0	777.369	Q2F624;H9J1Y5;H9J245;Q5CCL3;Q56C53;H9IYU4	no	1817100000	2569400000	1729300000	249160000	1516200000	229180000
ALCTGEMGIGK	11	0	1135.54	H9JV67	yes	0	64770000	81427000	0	0	37985000
ALCTVLLAHR	10	0	1152.64	H9J0T9	yes	0	0	0	0	28997000	0
ALCYNPDGK	9	0	1036.46	H9JLI7	yes	0	0	0	40243000	37826000	19834000
ALDAAHFSLDDNPNNEISK	19	0	2069.97	H9JNQ0	yes	0	0	0	0	0	0
ALDAEMLTR	9	0	1018.51	H9IWX3	yes	0	0	0	0	0	0
ALDANDYR	8	0	936.43	H6VTP9;Q2F608	yes	0	0	0	0	0	0
ALDAVSETQVADQK	14	0	1473.73	H9JX93	yes	72305000	67231000	65550000	95515000	122020000	93120000
ALDDFYEK	8	0	999.455	A1E9B3;H9JFJ8	no	448690000	388730000	0	0	391270000	382050000
ALDDILNSDK	10	0	1102.55	H9J1K8	yes	0	0	25591000	14126000	0	11483000
ALDDYLEGNMPK	12	0	1364.63	H9IUY4	yes	0	23737000	26543000	0	10194000	0
ALDEFATK	8	0	893.449	H9JEK1	yes	299120000	320880000	397620000	405260000	294620000	11148000
ALDFIQEQLK	10	0	1203.65	Q2I0J6;A8R5V3;Q2F5R1	yes	142200000	184740000	150690000	0	57216000	0
ALDGLCTR	8	0	904.444	E7E2K2;H9JXF5;O15997	no	390030000	151160000	0	288270000	140550000	222440000
ALDIDTNQVK	10	0	1115.58	W0SPF2;A0A0U4VG56;H9JBV8	yes	0	0	0	0	0	0
ALDILDESEGGITDPTPSGELTFANQALK	29	0	3001.48	H9J3L5	yes	63087000	36948000	42886000	0	0	0
ALDINNQK	8	0	914.482	H9ITE8	yes	231590000	285400000	360850000	352370000	235170000	229330000
ALDIVEK	7	0	786.449	H9JPP9;Q1HPX3;Q1HPX2	yes	973160000	552100000	480050000	549710000	274270000	366290000
ALDLAQAGAR	10	0	984.535	H9J2R9	yes	61063000	0	20738000	73227000	60154000	0
ALDLGTNLPPLGGFR	15	0	1539.84	H9JX22;Q1HQ45	yes	456120000	269980000	158410000	48159000	49140000	0
ALDLIMTGR	9	0	988.538	H9J4P9	yes	110530000	171890000	83068000	0	0	0
ALDLLHR	7	0	836.487	Q3C2L4;H9JB30	yes	0	0	0	0	0	0
ALDLSTHTR	9	0	1012.53	H9JBR2	yes	0	0	0	0	0	0
ALDNPDQSLSETEQVSR	17	0	1887.88	H9J1W0	no	0	0	0	0	0	0
ALDPPAAPAQPAPGPALADLADSEVR	26	0	2509.28	H9J129	yes	0	0	0	0	0	0
ALDQFISFSEQK	12	0	1411.7	H9JND6	yes	95514000	66770000	46564000	0	29804000	0
ALDSMGCFR	9	0	1055.45	H9JPC1	yes	70609000	44872000	56016000	32559000	39915000	0
ALDSMQASLEAEAK	14	0	1462.7	B5M9A2;H9JXG1	no	0	0	0	10710000	35876000	6561800
ALDSNWFGQK	10	0	1164.56	H9JXB6	yes	323410000	307150000	248240000	103280000	201980000	145100000
ALDSTIVVPTK	11	0	1142.65	H9J3C2	yes	185090000	0	0	261310000	0	0
ALDTLQEVFR	10	0	1190.63	H9JU13	yes	470000000	351190000	0	6676400	217710000	12493000
ALDTMNFDIIK	11	0	1279.65	Q0N2S4;H9J1T2	yes	1538900000	1700900000	1226900000	101120000	704260000	7151800
ALDTWLVTPLSTPTK	15	0	1641.9	H9IUL0	yes	387540000	0	143790000	0	0	0
ALDTWLVTPLSTPTKK	16	1	1769.99	H9IUL0	yes	58006000	0	33170000	0	0	0
ALDVATSER	9	0	960.488	H9JU13	yes	393760000	386000000	418670000	258370000	218890000	200120000
ALEAAGPGAAGLQALQER	18	0	1721.91	H9JCZ0	yes	0	0	0	0	0	0
ALEAMNTYHDEVR	13	0	1547.7	H9IUV7	yes	215110000	232780000	179390000	87203000	269290000	37199000
ALEAMNTYHDEVRK	14	1	1675.8	H9IUV7	yes	70546000	261220000	48673000	0	0	0
ALEDAIEGEK	10	0	1073.52	H9JGM3;Q2F5T4	yes	987560000	1371400000	1403000000	319960000	333750000	1059100000
ALEDAIEGEKTEQWR	15	1	1773.85	H9JGM3;Q2F5T4	yes	556180000	536440000	153320000	26960000	37828000	0
ALEDEEK	7	0	832.381	Q2F5N7;H9JHL2	yes	0	0	0	0	60647000	0
ALEDFIK	7	0	834.449	Q587N3;Q587N4	yes	1685400000	1610500000	1310400000	654410000	577670000	588770000
ALEDPNAVCAR	11	0	1214.57	H9JK28	yes	0	35113000	47827000	0	49855000	31985000
ALEDQLNPLQESNSDLISK	19	0	2113.05	H9JQ89	yes	129260000	117940000	90581000	0	44268000	20737000
ALEDQTGPANEPR	13	0	1396.66	H9IZF4	yes	0	0	0	0	0	20413000
ALEDSLNK	8	0	888.455	H9IX66	yes	306670000	0	405430000	205390000	194040000	126520000
ALEDTILR	8	0	929.518	H9J3T8	yes	41935000	0	0	0	0	0
ALEDTSSSSGTTTK	14	0	1383.64	H9J2D4	yes	50876000	78478000	85075000	114060000	98692000	113140000
ALEEACDALER	11	0	1275.58	H9JSW7	yes	35707000	0	0	28015000	0	26868000
ALEEALAYK	9	0	1006.53	H9J5N3	yes	0	0	67155000	40996000	0	56809000
ALEEALAYKDQR	12	1	1405.72	H9J5N3	yes	0	0	0	0	0	0
ALEEGVTPK	9	0	942.502	A0A0D6A6H2;H9J172	yes	0	0	0	0	0	103080000
ALEEMASGTAK	11	0	1106.53	Q1HQ06	yes	1162900000	1149900000	1275100000	1155300000	831160000	845010000
ALEGALDSDPNKR	13	1	1384.69	H9IXG6	yes	0	0	0	0	0	0
ALEGEGFR	8	0	877.429	H9J119	yes	73776000	94622000	73660000	105260000	0	85117000
ALEGGGAEIIVGTPGR	16	0	1495.8	H9JK52	yes	39165000	0	25226000	0	24858000	0
ALEGINVR	8	0	870.492	H9J1M5;Q70YK7;Q5UAU0	no	7820700000	3192400000	2983200000	961670000	47834000	905150000
ALEGIVNLFR	10	0	1130.64	H9IXF2	yes	17432000	0	0	0	0	0
ALEHIPNSVR	10	0	1134.61	H9JHB4	yes	0	49991000	16289000	0	0	0
ALEHYTDLYDIK	12	0	1479.72	B7XFU6	yes	387370000	559710000	493650000	0	301380000	0
ALEHYTDLYDIKR	13	1	1635.83	B7XFU6	yes	38161000	100810000	0	0	0	0
ALEIIPEDPK	10	0	1123.61	H9JUD3	yes	49871000	32958000	37075000	0	0	0
ALEILPISDEMVQR	14	0	1612.85	H9JLR9	yes	70585000	0	6786200	0	0	0
ALEIYESK	8	0	951.491	H9JFW1	yes	0	66233000	0	155660000	129610000	214280000
ALEKPDGGILPIEER	15	1	1635.88	H9JXK5	yes	99168000	51323000	32162000	0	42078000	0
ALELDCLK	8	0	960.495	H9JQ68;I3VR81	yes	242000000	183020000	132540000	112600000	0	137370000
ALELDPSLEETR	12	0	1371.69	H9JRR0	yes	34059000	0	0	19556000	17620000	22820000
ALELDPSLEETRK	13	1	1499.78	H9JRR0	yes	0	0	0	0	0	0
ALELDPSNAEALEGYR	16	0	1746.84	H9JLS3;Q5CCL7	no	539220000	557000000	545890000	151280000	431060000	165180000
ALELDTTEDKPENNINHISEEGK	23	1	2595.23	H9JSW3	yes	55395000	59657000	0	0	0	0
ALEMADGLEAK	11	0	1146.56	H9JJ89	yes	0	136230000	65365000	49738000	0	0
ALEMASLLNDEAGCK	15	0	1620.75	H9IX04	yes	0	149550000	148340000	0	41678000	0
ALENQWR	7	0	915.456	H9J4H5	yes	0	50204000	54930000	81971000	100610000	80542000
ALEPAADTGADTQGLVR	17	0	1683.84	H9JR22	yes	95150000	0	0	0	64321000	68466000
ALEPPSFLAVR	11	0	1198.67	H9JCD0	yes	75162000	21819000	8810900	0	10471000	0
ALEQALLVGK	10	0	1040.62	H9IXQ6	yes	70517000	64537000	86541000	33445000	45126000	34369000
ALEQGLLAIK	10	0	1054.64	H9J4H3	yes	157910000	90623000	61660000	23648000	48152000	28219000
ALEQSNNSLLNK	12	0	1329.69	H9JNT6	yes	0	0	0	63706000	36342000	0
ALEQVDSELVK	11	0	1229.65	H9J3P1	yes	0	0	23089000	24276000	22364000	17569000
ALESETAPIVIMATNR	16	0	1714.89	H9IX18	yes	181560000	153020000	104930000	0	84395000	0
ALESHPELK	9	0	1022.54	H9IWR7	yes	0	0	0	82976000	0	0
ALESLRNEVTR	11	1	1286.69	H9IXA4	yes	0	0	0	0	0	0
ALETALK	7	0	744.438	A1E129;H9JBB4	no	207960000	159390000	126860000	168720000	176510000	142600000
ALEYLGGSR	9	0	964.498	H9JLR9	yes	0	0	0	0	44467000	40044000
ALEYLSPALEVSAGDK	16	0	1661.85	H9IZT4	yes	37062000	57341000	61427000	0	30736000	0
ALFAETAAHTAR	12	0	1257.65	H9J005	yes	0	116500000	43351000	0	85180000	0
ALFATQSTFK	10	0	1112.59	H9J0F0	yes	0	68698000	63307000	15682000	25019000	19137000
ALFDTFSAFGNILSCK	16	0	1789.87	Q0N2S4;H9J1T2	yes	57722000	62298000	0	0	0	0
ALFENIASTTQK	12	0	1321.69	H9JJX7	yes	115080000	72615000	83380000	80912000	0	96583000
ALFLIPR	7	0	828.522	H9JDY3	yes	0	0	0	0	12347000	0
ALFPGSVAFDEYGR	14	0	1527.74	H9JJJ8	yes	32474000	0	0	0	0	0
ALFPNLPAVR	10	0	1096.64	H9JF61	yes	34157000	22756000	17098000	0	14268000	0
ALFQNTQIR	9	0	1089.59	H9J8F6	yes	35257000	23422000	0	0	12987000	0
ALFQQNLAQGQINTSR	16	0	1787.93	H9JRF0	yes	0	0	16591000	0	0	0
ALFVDSSAELIDHR	14	0	1571.79	H9JFX8	yes	46150000	84721000	16673000	0	30488000	0
ALFVPLPLCR	10	0	1184.67	H9J0W7	yes	0	14148000	0	0	0	0
ALGAEGEK	8	0	773.392	Q2F645;H9JXE5	yes	0	0	0	106460000	0	425920000
ALGATGGDVTR	11	0	1016.53	H9JK90	yes	222230000	259840000	211220000	185650000	113060000	666660000
ALGAVRDPALLR	12	1	1250.75	H9JQ68;I3VR81	yes	57581000	95909000	40186000	0	0	0
ALGAVSSACLPQYK	14	0	1463.74	H9JSH7	yes	0	0	0	0	0	0
ALGDLCHVTQLPEYR	15	0	1770.87	H9J622	yes	44992000	0	31367000	0	35944000	0
ALGDYQYK	8	0	956.46	H9J5F3	yes	96435000	110850000	79947000	111630000	29579000	65838000
ALGEAFADLAQK	12	0	1232.64	H9JKE0	yes	0	21170000	0	0	27775000	0
ALGESQR	7	0	759.388	Q5CCJ4	yes	438600000	376600000	340710000	0	442630000	0
ALGESVSASAR	11	0	1046.54	D7UT10;H9IUZ7	yes	0	0	0	0	0	36442000
ALGEYLER	8	0	949.487	H9IWB5	yes	68490000	50717000	49002000	0	46012000	0
ALGGAAPPALAGAGWLR	17	0	1547.86	H9IX35	yes	49176000	81614000	54882000	0	58379000	0
ALGGQMEVFGYNLK	14	0	1525.76	H9IX71	yes	27357000	0	0	0	0	0
ALGLLYGMVSK	11	0	1150.64	H9JDZ8	yes	11032000	16004000	0	0	0	0
ALGLPIER	8	0	867.518	H9ITU2	yes	204730000	89150000	157600000	35051000	97983000	35601000
ALGLPIERPK	10	1	1092.67	H9ITU2	yes	2479200000	1952500000	2031500000	270650000	1151300000	53937000
ALGLPYR	7	0	788.454	H9J390;A0A1Q1NKM3	yes	265330000	295090000	272740000	60225000	89894000	46545000
ALGLVVCR	8	0	886.506	Q2F679	yes	0	0	0	0	0	0
ALGMELGLPEALVER	15	0	1596.85	H9JD39	yes	86342000	96995000	31233000	14495000	51149000	43284000
ALGNGPVTK	9	0	855.481	Q2F640	yes	0	89485000	93915000	84095000	51492000	67821000
ALGNIGGFK	9	0	875.486	S0BCV4	no	0	0	0	0	0	0
ALGNMLTGSDIQTDR	15	0	1590.77	H9JP97	yes	0	0	0	38031000	94391000	48240000
ALGNPLETGK	10	0	998.54	H9J6Z5	yes	94962000	100450000	87008000	85138000	40174000	55545000
ALGNQLGR	8	0	827.461	H9IWB5	yes	0	0	0	0	0	0
ALGPGPAGQILVEK	14	0	1348.77	H9J2Q0	yes	74636000	61667000	53074000	21019000	37317000	18466000
ALGPLQAQLAASLAAQDDLVAR	22	0	2191.2	H9JV99	yes	118590000	106380000	80635000	0	55219000	0
ALGQNPTESDVKK	13	1	1385.72	Q1HPI6;H9J8L1	yes	255710000	177210000	133690000	441340000	166890000	247870000
ALGSADSELRK	11	1	1145.6	H9IWA9	yes	0	0	0	0	0	0
ALGTAGGPEALIGSVVFLILAPYDNEQADLTHR	33	0	3407.77	H9JCM2	yes	0	0	0	0	0	19909000
ALGTCAGALLQDAAER	16	0	1615.8	H9IZM3	yes	25444000	0	0	0	0	0
ALGTEAVQDPTAIEAK	16	0	1612.83	H9JRK3	yes	0	55947000	43869000	39417000	40334000	0
ALGTPGEALWPAAR	14	0	1408.75	H6VMF4	yes	0	0	0	0	0	0
ALGVAVDGGK	10	0	885.492	H9IT11	yes	78606000	129070000	105700000	70179000	75584000	58891000
ALGWAGDLAPPLER	14	0	1464.77	H9JVJ9	yes	843030000	0	0	0	0	0
ALGYTNDDIPDLVK	14	0	1532.77	H9JYH2	yes	21269000	40391000	65712000	0	23397000	0
ALHAAVK	7	0	708.428	Q1HPT5	yes	362390000	238070000	193600000	274120000	84480000	262300000
ALHANTIK	8	0	866.497	Q1HPW2;Q285R3	yes	909910000	545960000	647520000	279660000	700120000	69195000
ALHLAPTPLDK	11	0	1174.67	H9JLS0	yes	0	0	0	0	58316000	0
ALHNSTFNGGVISVER	16	0	1699.86	Q1G0N2;H9J5U1;B9VTS2	yes	90857000	119050000	31550000	0	0	18390000
ALHQGLYDDATGK	13	0	1387.67	H9J4H4	yes	0	48045000	55987000	30252000	49624000	37084000
ALHVNTER	8	0	938.493	H9JJW5	yes	38491000	56541000	32251000	0	64955000	52891000
ALIAADDLAK	10	0	999.56	H9JEK1	yes	455040000	407490000	425300000	463370000	291130000	282080000
ALIAAQYSGTDVK	13	0	1335.7	Q9BPS3	yes	2868300000	3951500000	2967200000	2599300000	2260800000	2084000000
ALIAFYQK	8	0	952.538	Q5UAM6;H9JIR0	yes	261060000	563520000	207650000	0	441860000	179480000
ALICLVDK	8	0	930.521	H9JCI5	yes	35156000	44161000	32779000	0	0	0
ALICLVDKK	9	1	1058.62	H9JCI5	yes	156810000	97919000	109010000	0	0	0
ALIDCDAMEDIATVR	15	0	1691.79	H9JEE1;Q9Y1J8	yes	32384000	39752000	30963000	0	0	0
ALIDGDKIPVEMMGK	15	1	1615.83	H9J8T9	yes	416210000	270780000	143580000	0	26308000	0
ALIDPAALAER	11	0	1138.63	H9J565	yes	70224000	62245000	42035000	9897100	27525000	14171000
ALIDVGAIK	9	0	898.549	H9J694	yes	0	26444000	18738000	0	0	13530000
ALIEEGAGAVGTR	13	0	1242.66	H9J3Q0	yes	0	0	54973000	0	0	0
ALIEELK	7	0	814.48	E9JEH1;A9XTS8;Q2F613	yes	0	0	0	0	0	0
ALIEESSITNR	11	0	1231.64	H9ITZ2;Q2F5K9	yes	53907000	96710000	95219000	0	45895000	29791000
ALIEMCITNK	10	0	1191.6	H9IU36	yes	0	0	27265000	0	19373000	0
ALIEYTNR	8	0	978.513	H9J3V4	yes	0	0	0	0	0	0
ALIGPSILNADLSQLYEESQK	21	0	2288.19	H9IYX6	yes	320710000	259960000	155660000	0	61813000	0
ALIINNLPSTR	11	0	1210.7	H9JEW9	yes	0	76829000	72989000	13803000	0	14788000
ALIKPQYVDQIPK	13	1	1511.87	H9JKS8;Q75PV8	yes	591060000	339350000	455330000	49774000	201490000	0
ALILCPTR	8	0	942.532	H9JK59	yes	42750000	45335000	61508000	20286000	27368000	0
ALINAFR	7	0	803.465	H9J922	yes	0	0	0	0	0	0
ALIQATGVGK	10	0	956.565	H9IW41	yes	528700000	515100000	807100000	0	2329200000	1581900000
ALIVNGTYEPNDDECLNPWRDDTEEEELAR	30	1	3562.58	Q2F5X9;Q1HQB9;H9JI99	yes	28047000	0	0	0	0	0
ALKDPNQLIR	10	1	1166.68	H9JCF1	yes	0	138840000	101060000	0	41530000	0
ALKEDVPQAALLSFQK	16	1	1756.97	H9JVD6	yes	116340000	97254000	86377000	0	0	0
ALKEPPRDR	9	2	1080.6	Q5UAS7	yes	892160000	816680000	398980000	0	190490000	0
ALKPEAVK	8	1	854.523	H9JK86	yes	58670000	69117000	78121000	74061000	51304000	37721000
ALKPLLTNSLYDDAQQR	17	1	1945.03	H9JM07	yes	60303000	77521000	0	0	0	0
ALKQDLAQSR	10	1	1128.63	H9IZ59	yes	0	48041000	0	34220000	0	50564000
ALLAEAAK	8	0	785.465	H9J6G0	yes	0	25827000	0	61045000	52406000	50196000
ALLAECDIDAAATNLK	16	0	1687.85	H9JTW5	yes	0	26100000	0	0	0	0
ALLAGDAAAADEPPPLVR	18	0	1745.93	H9J9Y8	yes	70426000	42139000	43698000	0	15016000	0
ALLALQR	7	0	783.497	H9J6G4	yes	0	0	0	0	0	0
ALLANAATSALR	12	0	1170.67	H9JIM4	yes	700830000	610880000	629960000	198520000	409100000	123080000
ALLATDTAYDK	11	0	1180.6	H9JEF9	yes	0	0	44248000	46723000	39606000	33540000
ALLDDYDNFVTK	12	0	1412.68	H9JLR9	yes	0	0	22185000	0	46144000	0
ALLDFCR	7	0	893.443	H9J4D7	yes	13978000	0	0	0	0	0
ALLDSFNTIK	10	0	1120.61	H9IWY7	yes	34117000	0	25511000	0	0	0
ALLEDAYK	8	0	921.481	H9JEK1	yes	0	225480000	188300000	271320000	221310000	200040000
ALLEEFER	8	0	1005.51	H9JRN1	yes	10432000	26608000	11235000	0	0	0
ALLEGEEDR	9	0	1030.49	H9J2B5	yes	0	47419000	83933000	80897000	110270000	172080000
ALLEGEEDRLNLTSQSPGR	19	1	2084.05	H9J2B5	yes	506190000	715450000	379330000	45119000	466470000	92405000
ALLEGQALAR	10	0	1040.6	H9JVQ1	yes	0	0	0	16667000	0	21870000
ALLELQLEAEELYQTFQR	18	0	2193.13	Q1HPK6;F8SKB6;H9J3S8	yes	0	0	0	0	0	139800000
ALLEQLGIADK	11	0	1169.67	H9J3U8	yes	0	0	0	0	0	0
ALLEVVQSGQK	11	0	1170.66	Q2F5X2	yes	909390000	636810000	631380000	512020000	432450000	440980000
ALLFVPR	7	0	814.507	Q9BLC5;F5ANK0;H9U396;H9JT91	no	1387300000	1341700000	566890000	48432000	962060000	206420000
ALLGELEALR	10	0	1083.63	H9JJC2	yes	0	0	0	0	0	0
ALLGVNLGK	9	0	883.549	H9JQT1	yes	47838000	38003000	0	11089000	24649000	0
ALLHLQQAK	9	0	1020.61	H9JLT6	yes	83108000	0	0	0	0	0
ALLHTNTVEEFR	12	0	1428.74	H9IZ24	yes	79284000	39887000	32031000	0	33157000	0
ALLLAGPPGTGK	12	0	1093.65	H9J5C1	yes	362860000	242140000	224450000	224530000	150360000	180510000
ALLLSTYIK	9	0	1020.62	H9J7H4	yes	29288000	32512000	0	0	24173000	0
ALLMCEACK	9	0	1094.49	H9JPK6	yes	0	38455000	34391000	32728000	38592000	35416000
ALLPMLAR	8	0	883.531	H9JT00	yes	0	0	0	0	0	0
ALLPPDPVYTIR	12	0	1353.77	H9JN95	yes	0	31676000	21420000	8249100	0	0
ALLQAVLQAATGDSAAR	17	0	1654.9	H9IVU1	yes	83590000	44076000	13276000	0	0	0
ALLQDWVNK	9	0	1085.59	H9JRL1	yes	0	41188000	23301000	3973700	31476000	0
ALLQLAHSAPDLAK	14	0	1446.82	A3QVV1;H9JFB2	yes	1065700000	647190000	487250000	99398000	161050000	16319000
ALLQLMQQQTTLK	13	0	1514.85	Q1HPM2;H9J437;Q1HPM3;H9J438	yes	29570000	31324000	16045000	0	0	0
ALLSAADK	8	0	787.444	H9IV51	yes	0	0	0	0	0	122440000
ALLSMPVLSEAK	12	0	1257.7	H9IVB7	yes	59446000	73236000	85416000	0	46549000	0
ALLSNDGSVLR	11	0	1143.62	H9JD04	yes	57697000	60779000	64714000	20063000	38142000	23142000
ALLTIVK	7	0	756.511	Q8WPG9;H9IZT8;Q8WPH0	yes	84235000	86949000	60999000	39814000	83242000	42165000
ALLTLSGGDMR	11	0	1132.59	H9J7J6;Q2F659	yes	39605000	0	0	0	29623000	0
ALLTLVDK	8	0	871.538	Q9NL61;H9JKS9;Q9NL52	yes	2035600000	1523300000	1483500000	455900000	815810000	661600000
ALLTTITSGR	10	0	1031.6	H9IVT9	yes	96737000	76163000	64933000	76091000	67562000	40172000
ALLTVWAEHMSEDCR	15	0	1816.82	H9JVK4;Q5UAT8;Q9U5G7	no	0	72662000	0	0	0	0
ALMEALR	7	0	802.437	H9JB10	yes	47433000	0	0	0	23781000	0
ALMEYQTNESDYVYK	15	0	1852.82	D9N4J5	yes	54467000	54586000	27898000	0	0	0
ALMGVAELAK	10	0	1001.56	H9IX16	yes	0	0	0	0	0	0
ALMLQGVDILADAVAVTMGPK	21	0	2112.13	H9JCV2	yes	408910000	212070000	287290000	0	17070000	223930000
ALMQLDVPKPTAELFR	16	1	1827.99	H9JVR8;Q2F5U7	yes	69272000	0	0	0	104880000	0
ALMVPEHVPTTYK	13	0	1484.77	H9JPH1	yes	82508000	47085000	0	29662000	35670000	0
ALNALCKPLFVELGK	15	1	1671.94	H9J814;Q2F6A8;Q2F6A9	no	219810000	227100000	45432000	0	118880000	0
ALNANAVVHALMK	13	0	1350.74	H9JFU5;Q0N2R5	yes	29514000	0	0	0	0	0
ALNCLTNLISIEK	13	0	1487.8	H9JSM1	yes	107630000	165780000	95416000	0	51213000	0
ALNDPNRPVR	10	1	1150.62	H9J005	yes	0	57241000	50933000	0	87239000	56848000
ALNELSLK	8	0	886.512	B5AU20;C0JKP8	yes	2167800000	2378000000	0	1590100000	1239900000	967700000
ALNEWDSK	8	0	961.451	H9J7V0;Q0ZB77	yes	336510000	290400000	221690000	248500000	166740000	236090000
ALNGSMNCITK	11	0	1207.57	H9J7Y6;Q2F642	yes	0	0	0	0	0	0
ALNIMNYGGSR	11	0	1194.58	H9JK65	yes	49936000	0	40868000	0	0	0
ALNIPGTK	8	0	812.476	H9JFU4	yes	171400000	61364000	180640000	92281000	0	94684000
ALNISVK	7	0	743.454	A3QVV1	yes	303370000	152330000	208870000	163040000	78701000	110890000
ALNLNLNLK	9	0	1011.61	Q60GK5	yes	302210000	161630000	151720000	77653000	135320000	42587000
ALNMAIPGGPK	11	0	1067.58	H9JJW5	yes	73918000	0	64525000	63780000	59348000	35739000
ALNSLNTSMVSK	12	0	1263.65	H9IYP2	yes	0	223820000	183050000	264150000	191770000	0
ALNSNPTLATIEK	13	0	1370.74	H9JAG5	yes	0	0	0	110600000	48859000	53761000
ALNTTMAALLDGSK	14	0	1404.73	H9IWP3	yes	123310000	173600000	116670000	0	90865000	0
ALNVEDTPFICTPK	14	0	1603.79	H9JRE0	yes	0	28282000	46683000	0	19227000	0
ALNVLPPDVLTR	12	0	1306.76	H9IVF8	yes	89019000	56787000	0	0	22743000	0
ALPCIVDVR	9	0	1041.56	H9JC73;Q1HPV6	yes	75726000	62518000	51707000	42963000	56327000	52966000
ALPCIVDVRDEK	12	1	1413.73	H9JC73;Q1HPV6	yes	206020000	67459000	13332000	12367000	13633000	0
ALPCVNC	7	0	832.357	P05790;H9J6G9;Q1KS45	yes	1095900000	0	0	0	0	0
ALPDLAMDVLR	11	0	1212.65	A0A023SG69;H9JW04	yes	918880000	578840000	353960000	59226000	203370000	0
ALPEFFNGK	9	0	1021.52	H9JL48	yes	0	0	0	0	0	0
ALPEGTEIK	9	0	956.518	D2Y4R4;H9J305	yes	0	167510000	160090000	140870000	134570000	154910000
ALPELDKR	8	1	940.534	H9JRS0	yes	0	0	0	0	0	0
ALPFINK	7	0	801.475	H9JFI7	yes	164600000	150270000	147930000	92406000	67645000	0
ALPGTGAASSAPHVELFVR	19	0	1879	H9J1T3	yes	24103000	0	0	0	0	0
ALPIPEYRPDNPWSVR	16	1	1908.98	H9JE98	yes	0	27042000	7144000	0	19682000	0
ALPLFEVPTGWK	12	0	1356.74	H9JD28	yes	172210000	100660000	64694000	0	32213000	0
ALPLSEYTSR	10	0	1135.59	H9JPW7	yes	0	0	0	0	0	0
ALPPGQILPLVK	12	0	1244.79	H9J138	yes	10328000	20337000	39739000	0	0	0
ALPPGVKPLPLLANTR	16	1	1656.01	H9JE09	yes	24528000	0	0	0	0	0
ALPSDALDK	9	0	928.487	H9J6H4	yes	83819000	75527000	99844000	57903000	58668000	0
ALPSLYTR	8	0	919.513	H9J5U9	yes	61419000	41403000	52934000	38215000	407300000	351230000
ALQASVLR	8	0	856.513	Q1HPN7	yes	782150000	556760000	472750000	379080000	291090000	314550000
ALQDAEVQR	9	0	1028.53	I6XKQ0	yes	519640000	533810000	514090000	657250000	275730000	506090000
ALQDAIDK	8	0	872.46	Q4TTE0;H9J463	yes	0	0	0	0	0	0
ALQDPTVAAYMVEPIQGEAGVVIPDDGYLK	30	0	3158.58	H9J227	yes	68430000	0	0	0	0	0
ALQEAQTQLLESTQK	15	0	1686.88	H9JBX2	yes	55203000	0	0	24650000	27328000	29188000
ALQECPSAGR	10	0	1087.51	H9JHB4	yes	0	0	0	50355000	0	0
ALQELAR	7	0	799.455	H9ITY5	yes	290860000	0	243380000	274030000	265990000	223650000
ALQEQNAVLHR	11	0	1277.68	H9JD94	yes	0	0	0	0	0	0
ALQEQVK	7	0	814.455	H9JR70	yes	0	0	912950000	0	0	0
ALQFTPPPACTADDCR	16	0	1818.8	H9J1G4;Q60GE6	yes	43119000	0	0	28496000	31360000	31519000
ALQLDLQK	8	0	927.539	A0A1W7HDC3	yes	0	0	0	0	0	0
ALQLLADLR	9	0	1011.61	H9JU15	yes	11074000	0	0	0	0	0
ALQLSELKPLNSESYR	16	1	1846.98	H9JQW3	yes	22817000	76042000	32070000	0	0	0
ALQNAESEVAALNR	14	0	1484.76	Q1HPQ0;B5TTU5	yes	236920000	156760000	129170000	249780000	102440000	181500000
ALQPYER	7	0	875.45	A8WFD8	yes	83432000	0	0	0	20320000	0
ALQPYPTAITQQEDQFVK	18	0	2076.05	H9IZ85	yes	1244600000	691600000	1155400000	291100000	533750000	195480000
ALQQAQSNSSDSLR	14	0	1503.73	H9IVZ9	yes	0	0	0	0	21978000	0
ALQQEQEIER	10	0	1242.62	H9JWT3	yes	0	0	78932000	69459000	0	0
ALQQLSR	7	0	814.466	H9JQ71	yes	0	63233000	54595000	2320100000	43027000	0
ALQQLTPLDR	10	0	1153.65	H9JNG1	yes	0	0	0	32734000	0	28027000
ALQSLEALK	9	0	971.565	Q5UAM3	yes	2608800000	2816100000	3948300000	1857100000	206970000	204450000
ALQSNVATMYSNLK	14	0	1538.78	H9J0I3	yes	0	72808000	65814000	11751000	36548000	0
ALQSQIYTK	9	0	1050.57	H9JV06	yes	62173000	63089000	51185000	104020000	124620000	64533000
ALQSVGQIVGEVLK	14	0	1439.83	Q1HPL0;H9JMP1	yes	817820000	395210000	173130000	63811000	159890000	0
ALQTDLK	7	0	787.444	H9JRF6	yes	0	0	0	0	0	122440000
ALQTMAINLDVLTK	14	0	1529.85	Q1HQ13	yes	73857000	92410000	35908000	0	0	0
ALQYNMTR	8	0	995.486	H9JJF9	yes	0	0	0	0	0	0
ALRDTLPNEVDLNTK	15	1	1697.89	H9JI85	yes	99642000	284840000	233330000	25135000	40032000	0
ALREESPNNLATLVYK	16	1	1816.97	H9JK47	yes	48078000	64335000	26588000	0	0	0
ALRPFPGSQEGR	12	1	1313.68	H9JQ25	yes	60406000	93408000	74376000	0	73528000	0
ALRPSNENLTEEEK	14	1	1628.8	H9JL44;Q5CCL4	yes	98774000	93402000	147550000	79173000	108010000	42021000
ALRPSNENLTEEEKEAK	17	2	1956.98	H9JL44;Q5CCL4	yes	272940000	439840000	294470000	0	0	0
ALSAEEAEQEFGR	13	0	1435.66	H9J1B8	yes	0	0	0	0	0	0
ALSALAAAAGGALAR	15	0	1282.74	H9J005	yes	150160000	183750000	128350000	0	78847000	0
ALSALMTFK	9	0	980.536	Q2F5R4	yes	739790000	693760000	535250000	171850000	548770000	6462400
ALSATGDETSR	11	0	1106.52	H9JV11	yes	0	0	0	76304000	43510000	54531000
ALSATNPNVR	10	0	1041.56	H9JJ33	yes	0	0	0	43612000	0	0
ALSAYIEQQR	10	0	1177.61	H9JK44	yes	0	0	0	0	0	0
ALSDADVQK	9	0	945.477	Q1HPS9;H9JL45	yes	192550000	293030000	337230000	317420000	242730000	300410000
ALSDAKESNLR	11	1	1202.63	H9JC18	yes	0	0	0	0	0	151990000
ALSDKDWK	8	1	961.487	M4B146	yes	67667000	110160000	143660000	29444000	52930000	111550000
ALSEETMRPVLDK	13	1	1487.77	H9JFU5;Q0N2R5	yes	48264000	198180000	218890000	0	0	0
ALSEVVGER	9	0	958.508	H9JHG0	yes	158470000	106140000	100870000	158430000	95249000	103500000
ALSEYDAYLR	10	0	1199.58	H9JTE6	yes	41428000	42200000	27217000	0	0	0
ALSEYLEAPIETLNR	15	0	1717.89	Q3HR36;H9J9G7	yes	174310000	73536000	65074000	1667600	41366000	0
ALSFLNNDGNMR	12	0	1350.63	H9J696	yes	47151000	0	0	0	0	0
ALSFNCK	7	0	838.401	H9JS78;H9IW42	yes	0	175990000	159320000	92068000	125990000	93930000
ALSGAADQLQR	11	0	1128.59	H9J4H6	yes	145780000	104600000	97147000	253860000	206160000	200390000
ALSGDASWR	9	0	961.462	H9IYK6	yes	148840000	205980000	262510000	151780000	140190000	154560000
ALSGGVQIEDLK	12	0	1228.67	Q4JI71	yes	2627600000	2831500000	3328100000	1799600000	1923900000	1246900000
ALSGQCGFMAANLYAR	16	0	1728.81	A0A023SG69;H9JW04;D2Y4R3	yes	115680000	147370000	68864000	0	29345000	0
ALSHEVTSK	9	0	970.508	H9JWZ4	yes	107080000	142130000	0	157560000	104510000	109070000
ALSHVADLHEK	11	0	1218.64	H9J3C3	yes	0	52415000	0	0	61550000	0
ALSLAQNNESNINLAK	16	0	1698.89	H9JAK3	yes	0	56083000	46616000	0	22178000	0
ALSLLTTVIR	10	0	1085.68	H9J673	yes	17612000	26107000	0	0	0	0
ALSLNQQK	8	0	900.503	H9JND6	yes	70114000	34915000	35788000	0	0	0
ALSNLESIPGGYNALQR	17	0	1801.93	H9IWC0	yes	336910000	129170000	186600000	33223000	64719000	32180000
ALSPIEVVEKEPMHITGDQK	20	1	2220.15	H9JCG3	yes	0	0	0	0	0	0
ALSPVKDDEK	10	1	1100.57	H9JCG3	yes	0	58540000	0	75317000	77691000	72934000
ALSQLAVAPEDR	12	0	1268.67	H9J005	yes	0	16109000	33806000	23715000	38588000	0
ALSQLAVAPEDRR	13	1	1424.77	H9J005	yes	229060000	138520000	142240000	35937000	35827000	37159000
ALSQTFGAK	9	0	921.492	H9JLP4	yes	80498000	105430000	0	0	0	0
ALSSAITK	8	0	789.46	H9JDX3;Q9NGS0	no	145050000	162470000	150890000	844190000	143090000	821180000
ALSSEEAESAPPSAIPGTVEDWLR	24	0	2511.21	E9JEG5;B9VTR6	yes	85690000	27848000	86517000	0	28229000	0
ALSSLHSMLNR	11	0	1227.64	H9IWB5	yes	0	0	0	0	0	0
ALSSSHQVK	9	0	955.509	F8UN44;O76180;L0GD06	yes	714650000	495560000	676720000	1547700000	891900000	1322200000
ALSTDSSYYR	10	0	1161.53	H9J2B0	yes	0	0	0	0	0	0
ALSVALR	7	0	728.454	H9J4R4;Q1HPJ2	yes	0	0	0	0	0	0
ALSYDYVPTPTK	12	0	1353.68	H9J9A8;Q2F5V2	yes	200460000	127930000	101550000	70373000	52706000	45825000
ALTAAAANPAPHAR	14	0	1330.71	H9JQ69	yes	49506000	0	0	0	60445000	0
ALTALQCCQR	10	0	1219.58	Q1HPL1	yes	0	0	0	70151000	38806000	0
ALTDCANEAGQLALDSKPAN	20	1	2057.97	H9JKA7	yes	62668000	0	0	172150000	193380000	105690000
ALTDDLALMQER	12	0	1374.68	H9JSW7	yes	0	0	30309000	0	10438000	0
ALTDMSEVLK	10	0	1105.57	H9J323	yes	12651000	0	0	17881000	20489000	18835000
ALTDMSEVLKK	11	1	1233.66	H9J323	yes	0	55779000	52010000	0	0	0
ALTDTIENEQTFYK	14	0	1671.8	H9JBS2	yes	0	0	0	0	0	0
ALTETLLIK	9	0	1000.62	H9JDA6	yes	98491000	68535000	0	0	107650000	0
ALTGDLGGTAK	11	0	1002.53	H9JCB6	yes	303190000	619080000	531410000	591070000	360900000	348500000
ALTGIDLSSCTQWYR	15	0	1769.84	H9JSF9	yes	20720000	0	0	0	0	0
ALTGQDVIDAMK	12	0	1260.64	H9IS55;A0A075DB67;A0A075DA16;A0A075D9D4	yes	0	49177000	25120000	0	0	0
ALTILSSLPDHTK	13	0	1394.78	H9JC58	yes	197790000	101880000	87064000	0	46949000	0
ALTNFPHTDFTLCK	14	0	1663.8	H9JMB8;Q1HPS4	no	631960000	461820000	109880000	0	77972000	0
ALTPAFLTEIEK	12	0	1331.73	H9JWZ4	yes	556440000	629730000	465700000	67731000	264090000	39244000
ALTPALLDK	9	0	940.559	H9IZG4	yes	159700000	92459000	120350000	84657000	70190000	71537000
ALTPQKPVNLLPEVPIQTSR	20	1	2200.26	H9IV85	yes	172100000	142690000	107070000	0	113370000	0
ALTQEDIDSSR	11	0	1233.58	H9JMY1	yes	0	0	0	0	31942000	41492000
ALTQEVIK	8	0	900.528	H9JCE9	yes	93430000	66713000	101510000	101790000	90020000	73759000
ALTQMGFR	8	0	922.469	H9JBM5	yes	136440000	82387000	91985000	38338000	37504000	0
ALTSCEQLSELNHYVPTTAYTGPLTEDFLR	30	0	3425.64	H9JK60	yes	58186000	0	0	0	0	0
ALTSDVQLVLDAIR	14	0	1512.85	H9IWL2	yes	67836000	0	0	0	0	0
ALTSEEMALR	10	0	1119.56	H9IW91	yes	92402000	274000000	296790000	32249000	0	8475700
ALTSPILNDVK	11	0	1169.67	H9J0W8	yes	0	0	0	0	0	0
ALTSPILNDVKK	12	1	1297.76	H9J0W8	yes	42775000	0	32159000	0	0	0
ALTSSDLSHDLSSQSTSIASAYK	23	0	2368.14	H9IYH6	yes	297890000	222670000	162170000	0	51990000	0
ALTVPELTQQMFDAK	15	0	1690.86	Q8T8B1;Q8T8B3;O01676;Q8T8B2;H9JHY3;O76149;H9J513;P41385;H9J1A9	no	13259000000	3550000000	6910900000	3571000000	5657100000	2007000000
ALTWGDSSASLR	12	0	1262.63	H9IV43	yes	63056000	0	29319000	9213900	39083000	19243000
ALTYLSSR	8	0	909.492	A0A023SG69;H9JW04;D2Y4R3	yes	339850000	392510000	308760000	57407000	55077000	58937000
ALVALIGPA	9	0	823.517	H9JK49;Q2F5T8;Q2F5T7	yes	99824000	104040000	84020000	27428000	43422000	122000000
ALVDDLLAAGVR	12	0	1211.69	E9KFH7	yes	0	40163000	34202000	0	18284000	0
ALVDGPGSGVPR	12	0	1123.6	Q5UAS4;H9JX29	yes	6064000000	2966100000	3641900000	3442900000	3777900000	2703100000
ALVDVLAK	8	0	827.512	H9JQQ4	yes	0	0	0	0	0	0
ALVEGGWQCLPR	12	0	1384.69	H9JIR9	yes	0	45372000	61217000	0	46885000	0
ALVESLLGK	9	0	928.559	Q1HPS9;H9JL46	yes	814200000	561610000	516450000	52245000	301860000	51316000
ALVGGNWAAR	10	0	1013.54	H9JDC2	yes	48708000	0	0	0	0	0
ALVGGQGAGAGGCR	14	0	1229.59	H9JD17	yes	53597000	0	0	60042000	42112000	39362000
ALVHDITQTVVK	12	0	1322.76	H9JIW5	yes	66058000	17055000	0	0	0	0
ALVKDWDDEEPPEGEQLNQIIK	22	1	2565.26	H9JQ71	yes	38429000	0	0	0	0	0
ALVLPMR	7	0	798.479	H9JG90	yes	0	0	0	0	0	0
ALVNDLLAAGVR	12	0	1210.7	H9J6H5	yes	756070000	1041600000	558090000	81392000	335160000	31260000
ALVSVENDMQR	11	0	1260.61	H9IVG1;H9U397	yes	0	58799000	72436000	0	0	0
ALVTDDEDIDWVQTEK	16	0	1875.87	Q4AED5	yes	0	20444000	0	0	17449000	7182300
ALVVINPGNPTGQVLTR	17	0	1747.99	H9JR23;H9JR24	yes	305180000	379200000	235720000	61657000	345750000	172400000
ALYADVLSSVR	11	0	1192.65	H9JMA4	yes	53444000	0	0	0	41121000	0
ALYDYTGAESDELSFR	16	0	1835.82	H9JID2	yes	25900000	0	0	0	0	0
ALYEASASEVR	11	0	1194.59	H9IXM6	yes	0	0	0	0	0	0
ALYEATKPETGYPDIEGADFFK	22	1	2461.17	H9JKD2	yes	179280000	94709000	125870000	0	120000000	0
ALYEGIALIQEK	12	0	1346.74	H9JKE8	yes	20188000	0	0	0	0	0
ALYEQSLHIK	10	0	1200.65	H9JVD6	yes	41082000	50329000	21152000	0	60308000	0
ALYNMAK	7	0	809.411	H9J1R9	yes	0	74036000	67051000	89125000	78420000	57905000
ALYPFTGQGISMQK	14	0	1539.78	H9JRL1	yes	0	0	0	0	0	0
ALYQVFNR	8	0	1009.53	H9JN55	yes	39411000	48840000	35419000	0	20037000	0
ALYTGSELAGK	11	0	1108.58	H9JRZ9	yes	2363000000	1554000000	1884700000	738090000	443300000	529570000
AMAAALLHNTSCQ	13	0	1386.64	H9JAY2	yes	0	0	0	104800000	0	0
AMAAPGIIVK	10	0	969.568	H9JFK7;B0FC95	yes	0	0	0	22652000	0	12587000
AMAAVAAQGK	10	0	916.48	H9JUN1;Q3S2I9	yes	726530000	599190000	485790000	583880000	324560000	376960000
AMAESSVTGSIINISSIVGK	20	0	1963.03	H9JEH2	yes	0	54066000	50043000	0	0	0
AMAIGAR	7	0	688.369	H9JI85	yes	0	0	0	307110000	0	213620000
AMAIPTVEAAVGQVGAIYSK	20	0	1975.04	H9JVP9;B9VTR4	yes	59319000	70618000	33013000	0	141010000	0
AMALATPTPGHVAAMTPEQLQAYR	24	0	2524.26	H9JBF6	yes	122030000	93331000	46267000	0	43820000	0
AMALELGPYGIR	12	0	1289.68	H9JCL3	yes	0	0	0	0	0	0
AMANLLVLAK	10	0	1042.62	H9JUD3	yes	0	19761000	13901000	0	0	0
AMATMNR	7	0	793.357	H9JIW7	yes	0	0	0	69549000	0	56152000
AMDLLTIQYGNPSNVEK	17	0	1891.93	Q76FN3;H9JSI1;B5BRC6	yes	43756000	0	0	0	20185000	0
AMDSMSR	7	0	796.321	H9J385;Q3HR35	yes	139170000	237020000	196550000	232170000	129030000	179100000
AMDVVLFGPPK	11	0	1172.63	B5BRC2;H9JIA4	yes	53473000	56997000	60383000	0	50776000	10486000
AMEGLSNTDIK	11	0	1177.56	H9ISE9;H9ISE8	yes	0	0	0	0	22707000	32591000
AMENPNSSIEER	12	0	1375.6	H9JUV4	yes	0	63016000	53752000	0	31762000	41674000
AMEPLVK	7	0	786.431	H9JRJ2	yes	150960000	92853000	89127000	228740000	123310000	133780000
AMEVDERPTEQYSDIGGLDK	20	1	2252.03	H9J5J2	yes	483810000	362380000	388180000	142740000	282030000	18358000
AMFDEHYPDPVR	12	0	1475.65	P21894;H9J9M3	no	1632500000	1595600000	1034500000	49796000	335180000	0
AMGFPFDR	8	0	939.427	H9JTA1;Q27451;H9JTA2;Q27452;Q9GU90;Q9BLG6	no	0	0	0	0	0	0
AMGLAPDLPEDLYYLIK	17	0	1920.99	Q5UAN0	yes	532950000	609380000	389080000	0	741550000	0
AMGLSGDMK	9	0	908.41	H9JFA6	yes	0	0	0	119220000	0	86554000
AMGMNPGYLK	10	0	1080.51	Q2F5N1	yes	52283000	1176900000	738260000	550870000	600620000	441090000
AMGQVALNQELQELNR	16	0	1812.92	H9J6G0	yes	0	0	0	0	30671000	0
AMHGGNDASYSTTDNSTR	18	0	1883.77	H9J3H4	yes	0	0	0	0	0	0
AMILNAQLDNDK	12	0	1344.67	H9IZY1	yes	0	16495000	31062000	0	18083000	0
AMISEVDEDGDNK	13	0	1421.6	H9JH70	yes	0	0	0	45800000	32607000	46546000
AMKELEDDDQPQVVR	15	1	1771.84	H9J9G9	yes	0	51793000	0	0	0	0
AMLEEDMLQEK	11	0	1335.61	H9JI84	yes	0	0	19995000	15569000	0	17151000
AMLESGLPICFGK	13	0	1421.7	H9JQJ8	yes	0	0	38331000	0	0	0
AMLGICGVLNK	11	0	1174.62	H9ITY4	yes	36180000	0	0	0	0	0
AMLNPQIAPK	10	0	1081.6	H9J8T9	yes	119780000	101870000	129550000	113410000	69934000	96860000
AMLQANIR	8	0	915.496	B7XFU6	yes	185550000	193220000	152100000	90171000	178470000	92816000
AMLQCETIVNEK	12	0	1434.68	H9JB10	yes	19837000	32553000	41092000	0	0	0
AMLQKPDLEQK	11	1	1299.69	Q5CCJ4	yes	2055200000	1650100000	1384200000	2117400000	2113000000	1818300000
AMLSALLK	8	0	845.504	H9JTJ3;A0A2Z6BY24	yes	0	21919000	14929000	0	0	0
AMLSGPGQFAENEANEVNFR	20	0	2180	Q1HQ04	yes	118550000	11522000	58014000	0	0	0
AMLTSIGVPLEK	12	0	1257.7	A0A1Q1NKL1;H9IW94	no	337800000	496670000	465600000	24526000	136950000	0
AMLVAMQLHEK	11	0	1269.66	H9J723;E9KFK9	yes	0	0	0	0	44109000	0
AMLWDLNDGK	10	0	1161.55	Q2F5M4;C4PG27;H9JD80	yes	4555900000	4041900000	2442300000	653900000	1085900000	767160000
AMNIQLATSEINTLRPEAR	19	1	2127.11	Q1HE02;E1AW12	yes	45120000	274500000	22802000	0	189050000	129110000
AMNSNWHPACFR	12	0	1489.63	H9JA33	yes	0	33003000	0	0	56906000	0
AMNVIESLHSK	11	0	1227.63	H9JJJ8	yes	1503000000	507820000	667460000	99667000	929000000	31085000
AMPGYMDIAYTSER	14	0	1603.7	H9JHQ1	yes	31704000	17780000	0	0	16087000	0
AMPSLLDENVVK	12	0	1314.69	H9JSH7	yes	0	17349000	0	0	0	0
AMQAAGQIPANIVADTPQAAVPVVGSTITR	30	0	2946.56	Q1HPI9;Q1HPI8	yes	277220000	193150000	150730000	82320000	22097000	57952000
AMQELDGK	8	0	890.417	H9J9R7	yes	173540000	311710000	389060000	0	241950000	0
AMQELDGKDLGGSR	14	1	1475.7	H9J9R7	yes	212150000	187090000	179560000	48084000	0	0
AMQHYEQAADYFR	13	0	1628.7	H9JKL7	yes	45146000	184650000	68775000	0	93834000	0
AMQLMAEAEK	10	0	1120.53	H9JKL7	yes	0	114710000	216450000	73114000	118900000	51849000
AMQPMTGFAIQLNK	14	0	1548.78	H9JTR0	yes	194460000	134000000	68767000	0	49275000	0
AMSAAANFAWVNR	13	0	1407.67	H9JBD3	yes	30186000	0	0	0	12034000	0
AMSDLLIMR	9	0	1048.54	Q4H4G6;Q4H4G7;H9JLU4	yes	0	18907000	0	0	7459300	0
AMSDPEVQQILR	12	0	1385.7	H9JLS3;Q5CCL7	no	341690000	181820000	170590000	203170000	146540000	99071000
AMSDPEVQQILRDPAMR	17	1	1955.96	H9JLS3;Q5CCL7	no	125010000	96633000	61566000	0	0	0
AMSEFHNIK	9	0	1075.51	H9JNI8	yes	46245000	62173000	100910000	18677000	68741000	33415000
AMSEGVYVR	9	0	1010.49	H9JSJ5	yes	0	0	0	59955000	0	0
AMSIMNSFVNDIFER	15	0	1772.82	B9X1G5	yes	877630000	894030000	438680000	0	741230000	249700000
AMSPELGVR	9	0	958.491	H9IXF2	yes	191240000	351300000	288460000	251670000	0	253710000
AMSSPIVDDEVKR	13	1	1445.72	H9JVF4	yes	0	0	0	0	0	0
AMSWQDSAR	9	0	1050.46	H9J4W8	yes	0	0	0	18072000	0	0
AMTGSDWTPKPNQAK	15	1	1630.78	H9J6H5	yes	385250000	414930000	412140000	266800000	221350000	163700000
AMTHNPYNATLCLGDSK	17	0	1891.86	H9JBR7	yes	57485000	38284000	68077000	0	44428000	0
AMTVEIMEGR	10	0	1135.54	H9JHK2	yes	0	0	0	0	0	28174000
AMTVGNDPER	10	0	1088.49	H9JQS3	yes	0	43486000	0	51441000	48673000	34707000
AMVAQASAPGR	11	0	1057.53	H9ITD6	yes	1353700000	1366700000	1208700000	1685300000	1366300000	1688900000
AMVEELIK	8	0	931.505	H9JQ10	no	0	80813000	104560000	51487000	79332000	34201000
AMVGSLVR	8	0	831.464	H9IWB6	yes	100780000	0	78773000	0	0	52001000
AMVLNLLCAK	10	0	1131.61	H9JQA5	yes	0	0	24249000	0	0	0
AMVNQALDLQPDAK	14	0	1512.76	H9J329	yes	44356000	28435000	25809000	0	22539000	14359000
AMVQYQSIQTQFK	13	0	1570.78	H9JER6	yes	0	0	0	0	0	0
AMVTEVK	7	0	776.41	Q2F6A0	yes	0	47952000	51078000	0	23485000	27559000
AMVVLEPLK	9	0	998.583	H9IVB4	yes	0	140220000	133950000	35018000	104870000	43142000
AMVVNAAQLSTYSQAR	16	0	1708.86	H9JHQ9	yes	122420000	0	0	0	72612000	0
AMWSVADK	8	0	906.427	H9J343	yes	38026000	0	0	34028000	0	33598000
AMYAFNAK	8	0	914.432	H9IU37	yes	95478000	70927000	54732000	0	31979000	0
AMYEQFQNIMK	11	0	1401.64	H9J652;Q0N2R8	no	523480000	325000000	304120000	0	165750000	0
AMYETSLTEEQK	12	0	1428.64	H9JD96;Q2F674	yes	0	68347000	66819000	98549000	70651000	89364000
AMYPNSGYSAETGGIMK	17	0	1775.79	H9J8X3	yes	140980000	90113000	77193000	38496000	0	32493000
ANAATILK	8	0	800.476	H9JGW7	yes	82519000	0	65450000	114150000	53179000	0
ANADQFAGVGIK	12	0	1189.61	H9JND7	yes	79368000	0	0	34352000	44518000	25214000
ANAEAQLWR	9	0	1057.53	B5M9A2;H9JXG1	no	0	0	0	47929000	60411000	50213000
ANAESSLR	8	0	846.42	H9J005	yes	0	0	0	0	0	0
ANALEGVILDGTTDYIEEHPNIK	23	0	2511.25	H9JQU0	yes	0	0	0	0	183740000	0
ANALEMVNDIR	11	0	1244.62	H9ITE9;Q9BLH1	yes	0	0	0	0	0	0
ANALLSTAYGQK	12	0	1235.65	H9JVP9;B9VTR4	yes	107700000	79690000	0	0	56157000	91004000
ANALQNELEESR	12	0	1372.66	B5M9A2;H9JXG1	no	0	0	0	31609000	47494000	0
ANAMDTTVVYVK	12	0	1310.65	H9JIE5	yes	0	0	0	0	0	0
ANAVHELAEQIGQK	14	0	1506.78	H9JCK3	yes	530350000	294060000	359220000	0	126360000	0
ANCVCVPPLQGDPR	14	0	1581.74	H9JBG1	yes	0	21451000	0	38252000	0	36797000
ANDEPCCDWVGEDGAGHFVK	20	0	2261.91	Q1HPX8;H9JRY8	yes	147370000	218660000	176040000	23976000	127490000	0
ANDNYNTEFIYR	12	0	1518.67	H9J2I0	yes	48576000	0	0	0	0	24173000
ANDPERFDSMLLAMAQQHEGGVK	23	1	2543.19	Q2F5N8;H9IT02	no	0	0	0	0	0	26508000
ANDPPEDDLPK	11	0	1209.55	D2KWC4;D2KWC5;H9JNW4;A0SY31	no	61701000	115940000	77278000	108120000	55059000	87421000
ANDQEQFR	8	0	1006.45	H9JK06	yes	27160000	38764000	43444000	69922000	0	0
ANDSDDLSAETLVK	14	0	1476.69	H9JGI6	yes	59508000	69130000	78314000	0	0	37043000
ANDVFSK	7	0	779.381	H9JHF8	yes	148820000	875660000	817490000	1709200000	142110000	1206400000
ANDVVDTISNNHINNDGSEAIYQLEK	26	0	2872.35	E3VQ36	yes	45620000	30035000	19088000	0	17648000	0
ANEAELQNQWANNR	14	0	1656.76	H9JVD2	yes	0	0	0	59684000	0	10834000
ANEEEDLLIK	10	0	1172.59	H9JHS0	yes	50880000	110960000	168620000	6388300	82690000	0
ANEEVFTADGWFR	13	0	1540.69	H9JGA9	yes	81184000	120280000	31855000	0	75465000	36721000
ANELDPSLRDDENRPLMSSEAER	23	2	2643.22	E9JEI1	yes	0	41178000	0	0	0	0
ANELLMFAK	9	0	1035.54	H9JBB8	yes	0	56107000	42117000	0	40582000	0
ANELTGEHSCIMLR	14	0	1629.76	H9JI59	yes	217010000	204550000	114980000	0	20807000	0
ANEQTGDMAEEAKDVISNLK	20	1	2162.02	H9IS76	yes	240140000	147110000	166800000	0	82181000	0
ANESILAVK	9	0	943.534	H9J896	yes	0	0	21845000	56440000	61003000	38354000
ANETIDER	8	0	946.436	H9J0M9;Q1G0W2	yes	137320000	174850000	138910000	226640000	131520000	243780000
ANETINTIEHK	11	0	1268.64	H9J896	yes	0	0	0	0	0	0
ANEVASMVLVGDVK	14	0	1430.74	Q2F5M9;H9IVV5	yes	84868000	67731000	18341000	0	0	0
ANEVQIAK	8	0	871.476	H9JFB7	yes	266460000	362130000	569300000	369140000	351670000	361310000
ANFLPSFR	8	0	950.497	H9JH15	yes	169580000	201160000	98645000	3155900	43724000	0
ANFNTDSYVK	10	0	1157.54	A7BJS5	yes	0	0	0	0	0	0
ANFQVGEILK	10	0	1117.61	H9JWY3	yes	40757000	31565000	32582000	0	45343000	0
ANFTAPEK	8	0	876.434	H9IS77	yes	0	403560000	417540000	346500000	322050000	0
ANGATAYVGIHPSK	14	0	1384.71	Q5UAR3	yes	314180000	547690000	721760000	86027000	154080000	0
ANHFQISMPR	10	0	1199.59	A7BJS5	yes	0	0	0	0	0	0
ANHLLAITR	9	0	1007.59	L8B3Q2;A1E131;H9J8D5	yes	0	0	0	0	58220000	0
ANIEQFLSESMDR	13	0	1538.7	H9J8B6	yes	59580000	43427000	0	0	25879000	0
ANIGDAHAMGQK	12	0	1211.57	H9JR23	yes	0	0	0	0	0	0
ANIGDAHAMGQKPITFIR	18	1	1939.01	H9JR23	yes	126710000	84599000	38242000	0	69007000	0
ANIGVVPQDTVLFNNTVR	18	0	1956.04	H9J7I1;F2YDQ5	yes	102340000	0	78824000	0	0	0
ANIIQHDTFK	10	0	1185.61	H9IVT9	yes	147160000	0	52534000	37706000	66796000	91483000
ANIISVESSR	10	0	1074.57	H9JMS4	yes	0	0	46491000	49379000	30854000	0
ANINIDR	7	0	814.43	Q0N2S2	yes	0	0	0	0	0	157240000
ANINSLIDTEK	11	0	1216.63	H9JQ66	yes	0	92409000	99641000	0	0	32066000
ANIPDCPMSLK	11	0	1244.59	Q1HQ07	yes	59924000	0	0	69476000	23577000	46477000
ANIPEAVASIQAK	13	0	1310.72	H9JCS8	yes	58068000	45343000	57699000	25000000	33971000	41815000
ANIQAVSLK	9	0	942.55	H9JIW7	yes	115860000	150160000	233310000	237140000	269760000	186170000
ANIWALK	7	0	814.47	H9JWI1;Q1HQ82	no	69569000	64205000	62526000	26716000	52014000	33695000
ANKDDEDDDDEDDLDEPYEDLNK	23	1	2726.05	A5JPM0;H9JMT7	yes	56101000	80868000	58132000	48673000	28102000	0
ANLADALLPR	10	0	1052.6	A8WFD8	yes	72631000	35815000	54298000	8092000	21536000	12032000
ANLDNIILSENTTQQK	16	0	1800.92	H9JLR9	yes	53238000	27209000	38095000	61246000	97812000	75985000
ANLEVTQQR	9	0	1057.55	H9J7K1;A1YQ87;A0A1L7P084;B3TED4	yes	952670000	1177100000	926250000	1332600000	614710000	1087900000
ANLINLAEMK	10	0	1115.6	H9JLR9	yes	0	0	0	14543000	0	10060000
ANLLCSSCDQLK	12	0	1407.65	H9IUL7	yes	103540000	66652000	82216000	108910000	55024000	68104000
ANLPDIMESAGK	12	0	1244.61	H9IT33	yes	71901000	0	0	34089000	0	0
ANLSLPHYCDTVSNEYR	17	0	2037.92	H9JMP4	yes	0	52416000	23294000	0	20284000	0
ANNDNFAQDITTDNQLNGNAENGGGDSQDHNSAEAPGR	38	0	3927.65	H9JVA1;Q17200;Q17201	yes	0	0	0	0	57517000	0
ANNNETFNVDVNEIK	15	0	1719.81	H9IT93	yes	46285000	0	29462000	13645000	30632000	10011000
ANNPLQNEINDFV	13	0	1486.71	H9JBW7	yes	0	34062000	0	13232000	0	15442000
ANNSEYGLAAAVFTK	15	0	1554.77	Q1HPM7;H9IVX1	yes	250580000	0	0	0	0	0
ANNTNVIDGIPPIVR	15	0	1591.87	H9IXK7	yes	22884000	28366000	18107000	0	0	0
ANNYGLSDAELNLIK	15	0	1633.83	H9JP69	yes	157800000	162640000	150330000	114980000	93332000	62293000
ANNYIGISEEGDK	13	0	1408.65	E0D4V7	yes	0	54865000	69058000	41600000	46621000	51665000
ANNYVTPTEIQK	12	0	1376.69	H9JP10	yes	36419000	35861000	0	22878000	39849000	0
ANNYYAQGEDQTVTHMAAVEK	21	0	2339.05	H6VTR3;H9JSW5	yes	116010000	84094000	92952000	0	32230000	0
ANPALYVLR	9	0	1015.58	H9JJW5	yes	73094000	0	0	0	0	0
ANPFGGASHAK	11	0	1055.51	Q66SV4;H9JDP8	yes	2291000000	3682100000	5108200000	2930200000	2913800000	2477300000
ANPGAWTLR	9	0	984.514	H9JDB5	yes	0	79588000	0	0	0	67734000
ANPNNLVSK	9	0	955.509	H9J104	yes	0	0	0	0	0	0
ANPSSGVVVPR	11	0	1081.59	H9JQJ7	yes	213170000	0	0	194690000	67627000	0
ANPSTSSFSR	10	0	1052.49	H9IX25	yes	0	0	0	25031000	0	25996000
ANPTTVLTVQQNTSR	15	0	1628.85	H9JF58	yes	0	0	0	24691000	0	0
ANPVTEEVVNPSEDQPK	17	0	1851.88	H9JY65	yes	0	45955000	51618000	83978000	0	79008000
ANPVTEEVVNPSEDQPKK	18	1	1979.98	H9JY65	yes	25761000	56603000	0	0	0	0
ANQEVETLR	9	0	1058.54	H9JF53	yes	0	0	0	0	0	0
ANQGTIDDFR	10	0	1135.53	H9JLR9	yes	0	0	0	0	52075000	40866000
ANREEIEALYENK	13	1	1577.77	H9J2B5	yes	490400000	840470000	282890000	75986000	674940000	0
ANSALFR	7	0	777.413	H9J7U8;B5TJK7	yes	0	0	0	0	0	0
ANSATAQSIIR	11	0	1130.6	H9IZK9	yes	0	0	0	0	0	0
ANSENITESYLGTIK	15	0	1638.81	H9JQ76	yes	38150000	30550000	22232000	0	16507000	0
ANSLELYHGNEWMTPVATSYR	21	0	2438.13	H9J971	yes	93958000	90849000	19448000	0	122100000	0
ANSLPLSR	8	0	856.477	H9JVM7	yes	0	0	114900000	75204000	62346000	47195000
ANSNLVLQADVR	12	0	1298.69	H9JGY1	yes	0	0	0	0	42764000	0
ANSSVYKDK	9	1	1010.5	H9JMB3;Q2F6C4	no	0	0	0	85778000	0	0
ANSVEEIIQK	10	0	1129.6	H9IYH6	yes	129170000	112790000	87297000	29157000	41069000	27255000
ANTALDK	7	0	731.381	Q4F863	yes	18589000	1265000000	1058900000	0	0	1104700000
ANTALGNILLNLR	13	0	1381.8	H9IUR5	yes	0	0	0	0	0	0
ANTCVVPQSSLSAAHVDSSTKPAIIFR	27	1	2855.46	H9JDX2	yes	573990000	436740000	120600000	0	58760000	0
ANTDKPQVTIDLTGPSR	17	1	1811.94	H9J1P2	yes	0	0	92364000	0	37027000	0
ANTEFVEAQASSTAVPLNYYTVFK	24	0	2649.3	H9JHM0;Q2F5Z5	yes	55136000	41886000	30595000	0	48508000	0
ANTELLK	7	0	787.444	Q2F6C3	yes	840200000	643170000	583500000	624590000	385040000	447940000
ANTGAVMDQLDR	12	0	1289.6	H9J1K5	yes	0	0	0	0	0	0
ANTNLVTSEPK	11	0	1172.6	H9JJI4	yes	0	102900000	115370000	0	0	0
ANTSQPLALTR	11	0	1170.64	H9JN68	yes	0	186790000	212220000	177440000	181350000	181240000
ANVDMQQRLAVALDEIR	17	1	1941.01	H9ITG0	yes	0	117580000	138910000	0	0	0
ANVDQLLQHVAQNVER	16	0	1832.95	H9IWS8	yes	414520000	91257000	120190000	0	0	0
ANVHQAHEAMK	11	0	1234.59	H9IUH3	yes	87759000	167590000	171780000	0	306700000	201500000
ANVIVTR	7	0	771.46	H9JTB8	yes	698390000	813460000	0	0	808940000	0
ANVMDVATDDNLQYQFFPVSSGSVQFK	27	0	3006.41	H9IZB9;A0A0U1UCD0	yes	851010000	232910000	273160000	70495000	17820000	40174000
ANVNLAILGAK	11	0	1082.64	H9IZK0;Q1HPU8	yes	0	0	0	0	0	0
ANVQSAYQNSTK	12	0	1309.63	H9JF20	yes	0	0	0	63544000	0	35766000
ANVSEENVSQLIPTLGDEK	19	0	2042.02	H9JH82;Q1HPJ9	no	112500000	109920000	97975000	136750000	85932000	43548000
ANVSYHIAHLLEK	13	0	1493.8	H9IZG4	yes	73401000	0	0	0	0	0
ANWNSTVDGTK	11	0	1191.55	H9JI83	yes	0	0	0	0	0	0
ANYAVDAYFR	10	0	1188.56	H9IUK0	yes	0	0	0	0	0	0
ANYDTDFFMPIFK	13	0	1607.73	E9KFZ2;P21894	no	681360000	277290000	139640000	0	214700000	0
ANYETIQVVR	10	0	1191.62	H9J859	yes	710860000	586080000	644900000	231830000	241020000	0
ANYFVQR	7	0	896.45	Q1HPM7;H9IVX1	yes	368340000	0	0	0	226000000	201660000
ANYLAEAGHLR	11	0	1213.62	H9JVE9	yes	0	0	0	0	0	0
ANYLGYIDK	9	0	1055.53	H9J2F1	yes	0	0	0	18528000	25261000	16494000
APAAAATK	8	0	699.392	D2Y062	yes	0	30560000	0	0	0	154710000
APAAAVPAELVQLER	15	0	1533.85	H9IRY2	yes	565950000	243350000	271640000	0	194160000	0
APAADHAYR	9	0	970.462	H9J3V4	yes	0	0	0	47187000	0	46900000
APAALLQVK	9	0	909.565	Q1HPY8;Q1HPY7;H9JUP8	yes	887730000	516410000	536550000	629650000	266960000	499220000
APAALSVVACAR	12	0	1184.63	H9J5F0	yes	53304000	0	58481000	0	58504000	0
APAANLPHVLR	11	0	1157.67	H9JHC4;P29522	yes	3772700000	1686000000	1884700000	934180000	1132400000	157760000
APAAPDREPGADSIR	15	1	1521.75	H9IYY5	yes	157130000	104910000	68407000	254020000	106930000	380700000
[truncated: 28,509 more rows]
