# Supplementary material for: Fzr regulates silk gland growth by promoting endoreplication and protein synthesis in the silkworm
Source: PLoS Genet. 2023 Jan 18;19(1):e1010602. doi: 10.1371/journal.pgen.1010602 (PMC9886304; doi:10.1371/journal.pgen.1010602)
Supplement: S2 Table — (XLSX) [file pgen.1010602.s008.xlsx]

## Sheet: proteinGroups
S2 Table. The list of identified proteins
Protein	Protein Name	Proteins	Peptides	LFQ intensity Ctrl-1	LFQ intensity Ctrl-2	LFQ intensity Ctrl-3	LFQ intensity ΔFzr-1	LFQ intensity ΔFzr-2	LFQ intensity ΔFzr-3
A0A023SG69	Coatomer subunit beta	3	20	5149900000	5275200000	4623400000	2253400000	2709800000	1891200000
H9JDI5	Gamma-ECS	3	6	113410000	53597000	98891000	89616000	123070000	87481000
H9JFU7	GT23 domain-containing protein	2	1
H9IS55	DNA polymerase epsilon subunit 3	4	3	97238000	78534000	83121000		125820000
A0A076JP59	Integrin beta	2	2				66567000		38778000
A0A076JQH6	Integrin alpha3	2	11			165520000	387360000	319740000	302850000
H9J910	Integrin beta	3	4				127650000	68800000	91560000
A0A076JU39	Integrin alphaPS2	3	3				79244000	56716000	67034000
A0A076JU43	Integrin beta4	2	4	142540000	134860000	100240000	188760000	118500000	121290000
H9J7I5	Integrin_alpha2 domain-containing protein	2	1				43848000
A0A076JVB8	Integrin beta	3	21	1112800000	1062400000	1024300000	4168100000	2118800000	3079900000
H9IWH7	Uncharacterized protein	2	2	26556000	38114000
H9J790	Cytosine-specific methyltransferase	3	10	95608000	108540000	136230000	179000000	110850000	119670000
A0A0B6VIJ0	BmPHYHD1 protein (Fragment)	3	1					34070000
A0A0D6A6H2	Methionine--tRNA ligase, cytoplasmic	2	28	3916300000	3725500000	3901400000	3475900000	2922900000	3275700000
A0A0G3EZA8	Acyltransferase	3	6	286670000	343780000	296660000	69146000	284910000	54150000
A0A0H5AGH4	E75 D isoform	7	1
A0A0H5AXR2	Maelstrom	2	4	229030000	262050000	273220000	142190000	129950000
A0A0S0AE03	ATP-binding cassette sub-family A ABCA1	2	2		38345000	33750000
E9L3Q2	Yellow-f (Fragment)	10	1
Q9MID9	Cytochrome c oxidase subunit 2	10	5	2648700000	2708500000	2442200000	3297300000	3266400000	2590200000
W0SPF2	Carboxyl terminus of heat shock cognate70 interacting protein	3	6	160970000	146150000	151320000		137850000	66537000
A0A0X9PFK4	Acylpeptide hydrolase	3	13	855490000	561400000	571980000	419210000	366510000	236640000
A0A125R9I4	Receptor expression-enhancing protein	1	4	58155000	142600000	177890000	52007000		254220000
A0A1C9CW41	Phosphoacetylglucosamine mutase	3	9	846720000	672230000	640790000	527530000	594190000	426810000
H9JGA4	Uncharacterized protein	2	30	2304800000	1824500000	1537800000	3570700000	2056200000	2982100000
H9JI39	Molybdenum cofactor biosynthesis protein C	5	3		35134000			23278000
A0A1P1EMV3	RNA helicase-like protein	2	5				45712000		46149000
A0A1Q0AL85	Homeostasis protein	3	31	7948400000	8343700000	8795500000	13966000000	13478000000	15893000000
A0A1Q1NKL1	Tyrosine--tRNA ligase	1	30	5082800000	4840500000	4801900000	4225200000	3434900000	4462100000
A0A1U6USP0	Tudor domain-containing protein	2	2						51446000
A0A1W7HDB9	Outer kinetochore Ndc80	2	13	91166000			729180000	342140000	376250000
A0A1W7HDC3	Outer kinetochore Nnf1	1	2				113910000		84722000
A0A1W7HDD0	Outer kinetochore Nuf2	2	9		72749000	144510000	156020000	372480000	169550000
B6ZL90	Cyclin E	2	1				29781000
A0A2U8JEW0	Post-proline cleaving enzyme	3	22	1626400000	1292500000	1494500000	1874500000	1458600000	1972900000
A8D8P8	Piwi-like protein Siwi	2	34	3215800000	2652900000	3243300000	4334200000	4249600000	4533700000
A0A4P9D602	Ago3 (Fragment)	2	8	58553000			84023000
H9JJW3	Uncharacterized protein	2	2	288050000	132310000	114360000	130890000	80634000	135080000
A0A5J6DM29	Ubiquitin-like modifier-activating enzyme ATG7 (Fragment)	2	2		22964000			34440000
Q9U5E1	Promoting Protein	3	4				246910000		216040000
A0A6H1NPS1	Adenosine deaminase acting on RNA variant A	4	12	294700000	488630000	559830000	302660000	285690000	233210000
A0A6H1NPS2	Adenosine deaminase acting on RNA variant C	1	11
H9J5J1	TYR_PHOSPHATASE_2 domain-containing protein	3	1	94278000	58379000			52567000
Q1HPM8	Juvenile hormone esterase binding protein	2	1	46834000		59326000	77480000		72915000
H9JTB2	Uncharacterized protein	2	4	329980000	285540000	286520000		248920000	142190000
A0FDQ0	Programmed cell death protein 5-like protein	1	6	644130000	587020000	961310000	1249000000	548480000	1077600000
A0FDQ2	Eukaryotic initiation factor 5C	2	24	3556000000	4474200000	4087200000	5003200000	6684000000	6096200000
A0FDQ5	Dolichyl-diphosphooligosaccharide--protein glycosyltransferase 48 kDa subunit	2	12	2160200000	2645400000	2026800000	1631400000	1984500000	2538700000
A0FDQ6	ATPase inhibitor-like protein	2	10	3885900000	4336700000	3275200000	10495000000	4779100000	10740000000
H9J709	Uncharacterized protein	2	5	76906000	101870000		451980000	250630000	223840000
A0FDQ9	Uncharacterized protein	2	3	93099000			76398000	57551000	67766000
A0FDR1	Thioredoxin	2	8	4124700000	3195600000	3114200000	3505500000	5011400000	4891200000
A0FDR2	Complex I-B17	1	7	394170000	312930000	327510000	364350000	400750000	458630000
A0MA79	TIN-ag-RP	2	17	811490000	771880000	1004600000	7884300000	6714700000	11800000000
A1E129	Kinesin-like protein	1	42	381580000	556040000	492120000	536350000	481620000	393840000
H9JAK0	Kinesin motor domain-containing protein	2	12				646960000	754250000	545250000
A1E132	Kinesin-like protein	1	1				58319000	41182000	59481000
A1E4A8	Vacuolar proton pump subunit B	2	19	7335400000	7323000000	6648100000	6496600000	5876700000	6438300000
Q68HB4	Profilin	2	9	13024000000	17071000000	15448000000	11642000000	10254000000	20433000000
A1E9B3	H(+)-transporting two-sector ATPase	1	32	10801000000	9804400000	9801600000	9847600000	10042000000	8140700000
A1IGY2	Broad-Complex (Fragment)	10	1	37029000
H9JL82	G-patch domain-containing protein	2	3						21341000
A1YM11	CCT-theta	2	32	11404000000	11369000000	11193000000	18703000000	12414000000	16214000000
A1YVX2	eIF-4F 25 kDa subunit	1	4				886520000	440730000	762400000
A1YVX3	eIF-4F 25 kDa subunit	2	4	153820000	221220000	213730000	302140000	185170000	223970000
A1Z076	ELAV-like protein	2	2	49033000	117830000	51940000		126990000
Q2F606	Apoptosis-linked protein 2	3	6	175020000	313660000	316980000	207370000	341760000	306050000
A2TK64	PHF5A	2	3	95905000	99624000	92918000	161440000	87627000	155160000
Q75VN3	Translationally-controlled tumor protein homolog	3	12	14801000000	15133000000	10855000000	9715600000	6955900000	9494800000
A3QVU8	Dynein molecular motor protein light chain 1	2	2	220150000	101070000	105410000	114150000	65286000	151140000
A3QVV0	Small nuclear ribonucleoprotein Sm D2	2	8	4185400000	3201100000	1307000000	5416700000	2333700000	5033300000
A3QVV1	Eukaryotic translation initiation factor 3 subunit F	2	7	2353400000	1953400000	1843700000	1279600000	1115800000	1266700000
A5JPL6	Histone acetyltransferase	2	2			37432000		18987000
H9J4A5	Uncharacterized protein	2	3	25082000	36081000	30431000	78125000	59046000	50087000
A5A797	Acetoacetyl-CoA thiolase	1	16	134260000	103420000	90653000	515370000	198810000	368780000
A5A798	3-hydroxy-3-methylglutaryl coenzyme A synthase	1	4	172080000	223490000	269640000	38272000	131770000	247710000
A5A7A1	Phosphomevalonate kinase	2	3	77385000	143900000	109810000	88349000	47349000	51985000
Q95P28	Farnesyl pyrophosphate syntase	3	9	921360000	950380000	1002200000	2294700000	746180000	1482900000
A5JNM1	cAMP-dependent protein kinase	1	10	302480000	226720000	204810000	162200000	348840000	186060000
A5JPM0	MLE protein	2	39	3264200000	3007500000	3363400000	4276400000	3493700000	3284300000
A5JTL8	Pyruvate dehydrogenase E1 component subunit alpha	1	19	2128600000	2389600000	2776600000	2172300000	2727800000	2485800000
H9JUC6	Protein kinase domain-containing protein	2	2		94348000	98691000	112860000	113140000	115770000
H9JTS7	Adenosine deaminase	2	2		36630000			28751000
A7BEX9	Imaginal disk growth factor	3	17		58274000	63738000	4171300000	4365700000	4809800000
A7BJ65	BmRelish1	4	6	77029000	77971000	66666000	93026000	52732000
H9JCW1	Mitogen-activated protein kinase	2	3		75339000	74504000	76021000	67803000	67616000
A7BJS5	Argonaute 1	1	11	241380000	196260000	287750000	325390000	182760000	207840000
H9JCZ2	Odorant receptor	2	1
A7LBQ0	L-lactate dehydrogenase	1	9	796660000	628820000	587410000	825070000	989070000	1005100000
H9JB72	20-hydroxy-ecdysone receptor	6	3
A8D0B7	1-Cys peroxiredoxin	2	11	766770000	850990000	745410000	822240000	506800000	921600000
H9J2P0	G2/mitotic-specific cyclin-B3	2	3				105330000	93586000	84494000
A8R081	Bombyx homolog of P-element somatic inhibitor	2	31	3286600000	3591100000	3495600000	6709000000	3367000000	7632500000
Q2I0J6	Glutathione S-transferase 6	3	4	427880000	545340000	447060000		220790000	101020000
A8VTN6	Type IV collagen	2	6	191960000	153750000	188420000	753920000	581240000	1584600000
A8WFD8	cAMP-dependent protein kinase R2	1	10	653280000	336050000	392300000	303100000	339580000	341180000
A9CQK8	Sid-1-like protein1	1	1
A9X4T2	HMGA	1	3						84463000
H9J7L9	Cytochrome c oxidase subunit	2	3	293750000	270230000	215730000	107640000	337820000	233460000
A9ZSZ2	Piwi-like protein Ago3	1	7
H9JFK7	Non-specific serine/threonine protein kinase	2	4	78367000	50525000		194330000		123480000
Q1HPN3	Putative hydroxypyruvate isomerase	2	5				281570000	194800000	217740000
B0LB14	Glutathione S-transferase 8	2	3	402940000	90891000	23904000	122630000	90302000	69500000
H9IWE0	GST N-terminal domain-containing protein	2	1
B0LL83	Protein-serine/threonine kinase	2	4	94509000	52349000	55939000	46626000	53526000	44355000
B0M0V1	Glycerol kinase	2	4		84475000	76464000
B0ZT34	Heat shock protein 25.4	1	2				212090000	108480000	242710000
B1AAB5	CYP332A1	1	5					99525000	63290000
H9JDS3	COesterase domain-containing protein	2	10	898660000	901110000	847970000	218830000	422950000	561580000
H9JT66	Carboxylic ester hydrolase	3	1	34827000
H9JE57	ZnMc domain-containing protein	3	4				96077000
H9JLG0	Alpha-1,4 glucan phosphorylase	2	19	428540000	680390000	620640000	802270000	702400000	778300000
H9J2E5	WW domain-containing protein	5	1	27908000			60617000
W6FFX1	Non-specific serine/threonine protein kinase	3	6	101150000	125910000	103370000	130960000	191060000	173430000
Q2F637	14-3-3 protein zeta	4	17	29295000000	29626000000	35168000000	53876000000	38358000000	50246000000
B3GQB7	Uncharacterized protein	1	7	484970000	542000000	580310000	959970000	531510000	647400000
B3TDP0	Putative CAD trifunctional protein (Fragment)	1	23	282240000	172460000	229790000	185020000
B3VTP0	Paramyosin	4	14	71128000	66947000	29462000	217220000	632850000	198470000
B3XXQ0	Neuropeptide receptor B2	1	1	51611000	48640000	50886000		71797000	87519000
B4YQA2	Non-specific serine/threonine protein kinase	2	6	317110000	263120000	424800000	274470000	307560000	315330000
H9JHG2	Complex I-SGDH	2	3	230190000	257030000	334750000	504490000	438460000	558260000
Q1HPS0	Myosin regulatory light chain 2	3	5				332290000	270260000	345890000
B5AU20	UDP-glucuronosyltransferase	2	24	40524000000	36496000000	34143000000	9547300000	29712000000	11504000000
B5BRC2	Stromal interaction molecule 1	3	7	245350000	176220000	216080000	225450000	172940000	171660000
B5LBF7	Groucho protein	1	5	281140000	230610000	268500000	326470000	181570000	224880000
C4P7H2	Myosin heavy chain variant A (Fragment)	3	8			24015000	68314000	99673000	86963000
B5M9A1	Myosin heavy chain (Fragment)	2	22				416720000	499310000	331340000
B5M9A2	Myosin heavy chain (Fragment)	2	34				305580000	199700000	208980000
Q1HPQ0	Tropomyosin-2	2	10	297610000	225690000	213810000	448850000	209250000	439760000
B5U1G9	Deoxyhypusine synthase	1	3	134630000	119570000	73471000	54714000	56309000	38121000
B5UB85	Butyryl-CoA dehydrogenase	1	5	67369000	32120000	54861000	162160000	81454000	78829000
B6UL36	RNA helicase (Fragment)	1	9	282810000	283020000	230810000		181300000
B6VAC6	AND1/Ctf4	2	13	96667000		158120000	237610000	163460000	157480000
B6ZIV8	Globin	1	2					51242000	75312000
Q2F622	Carboxylesterase	2	2	68254000	75525000	112430000		29179000
H9J2N0	Autophagy-related protein 3	2	8	1036000000	1041900000	596570000	370720000	441170000	203380000
B7TYK6	Ubiquitin-like protein ATG12	1	1		36310000		28021000		25598000
B7U2V3	Uncharacterized protein	2	1
Q19AA9	Transport protein Sec61 alpha subunit	2	11	10924000000	10648000000	9376500000	6930900000	7595100000	7196800000
B7XFU6	Clathrin heavy chain	1	69	13686000000	14375000000	14347000000	15485000000	16543000000	16391000000
B8XWD7	Death-related protein	1	6	1141900000	657100000	832240000	1328400000	636870000	866910000
B8Y9B7	Endoplasmic reticulum oxidoreduction 1-like protein	3	1	20781000	21701000	30041000
B8YJN4	RNA helicase	6	13	822010000	867070000	911950000	842130000	636260000	787640000
H9JYG1	Histone H2A	4	6	33931000000	24728000000	19874000000	13189000000	11415000000	26260000000
H9JVH4	Ubiquitin-like modifier-activating enzyme 5	3	4	330630000	346010000	293920000	399990000	155040000	324000000
B9VS67	HnRNPA/B-like 28	1	7	4453400000	4364100000	3741900000	2036500000	3065700000	3719900000
B9VSZ7	Rbp1-like RNA-binding protein PC	6	4	680630000	572860000	814470000	700680000	681830000	670030000
H9IZV5	MPN domain-containing protein	2	6	325780000	269230000	268740000	177810000	186390000	210120000
H9JVP9	Uncharacterized protein	2	5	178540000	218730000	185120000	353740000	180980000	216780000
H9JDY7	Uncharacterized protein	2	9	209390000	255520000	224390000	189090000	227600000	179180000
H9JH81	COX assembly mitochondrial protein	2	2	36339000	83134000		57339000	26592000
B9WZ57	BmOXR1 protein	2	4		40268000
Q1HPS2	Maleylacetoacetate isomerase	4	4	235180000	211810000	186520000		320640000
B9X1G5	Histone H2B	2	6	52451000000	60484000000	81406000000	75358000000	68695000000	61681000000
H9JJE6	Histone H4	3	10	86758000000	91481000000	102520000000	22677000000	94899000000	38267000000
B9X256	Similar to poly(A)-specific ribonuclease, PARN	2	6	75048000	93982000	94078000	48113000	110700000	45968000
H9JFF8	Uncharacterized protein	3	2					103770000
C0H6E0	Putative cuticle protein	2	3				45246000	28816000	35891000
C0H6G0	Putative cuticle protein	2	1						84058000
C0H6H6	Putative cuticle protein	1	2					85209000
C0H6H7	Putative cuticle protein	1	1					54449000
C0H6J1	Putative cuticle protein	1	1				152630000
W0GHP6	RR1-type cuticular protein	5	2						121320000
O02388	Larval cuticle protein LCP-22	2	1				178370000		148090000
C0H6N3	Putative cuticle protein	3	5	60839000			109310000		122350000
C0H6N4	Putative cuticle protein	1	1						79546000
C0H6R0	Putative cuticle protein	1	11	73363000		73004000	1611300000	1317900000	1204400000
C0H6R2	Putative cuticle protein	1	6	97387000	92009000		325890000	108570000	228430000
C0H6W9	Putative cuticle protein	3	4	79302000	126930000	81742000	245500000	154550000	249040000
C0J8F8	Serpin-7	1	9	1323800000	1307800000	1033500000	4493900000	2640300000	4490900000
C0J8G3	Serpin-14	1	2				42776000	39552000	47575000
C0KWE9	ACHI protein	6	3	86294000	116710000	101560000		43388000	158730000
H9JK42	Ribosomal RNA-processing protein 40	2	5	88982000	116800000	182980000	242700000	161410000	103480000
H9IWF0	MRG domain-containing protein	3	4	47810000	55274000	49509000		57248000
C3UZ72	Myofilin variant A	4	2					93638000
H9IWV6	Signal transducer and activator of transcription	4	15	505490000	605350000	485150000	609880000	524680000	528590000
E9JEI2	Survivin-2	2	1
C6L8Q2	Putative acetyl transferase	2	15	5247900000	4593300000	3154300000	5232000000	3867200000	4943200000
C7AQP4	Calcium-transporting ATPase	2	37	4516100000	4419900000	4768000000	6030600000	4343300000	6085100000
C7AQY9	DnaJ-1	2	13	1715900000	1644100000	1581000000	1076200000	1303400000	1471400000
C7AQZ1	DnaJ-3	2	5	186340000	192850000	171190000	94045000	183850000	148340000
C7AQZ4	DnaJ-6	1	2			37845000			60437000
C7AQZ5	DnaJ-7	2	2		76490000	84960000	155030000	253220000	224790000
Q9U6V7	J domain-containing protein	4	4	124870000	235470000	54085000	123070000	225710000	48167000
H9JKA2	Antichymotrypsin-2	9	3				117280000		127430000
Q9GV25	TIA-1 like protein	6	4	789410000	1275800000	1081000000	545380000	565480000	610500000
H9JTJ8	Uncharacterized protein	2	8	1255900000	1335600000	1189100000	1879200000	1050300000	1489600000
C9EJW5	Glycerol-3-phosphate dehydrogenase	3	5					33624000	33666000
D0FH76	Vacuolar protein sorting-associated protein 4	1	11	772080000	662030000	653800000	1073100000	612100000	808260000
H9IV74	DIRP domain-containing protein	2	1		12555000			212170000
D0VEP3	Putative cuticle protein CPG48	1	1	26696000	45022000	58554000	96375000	59955000	98664000
D0VEQ2	Putative cuticle protein CPH41	1	8				259180000	319460000	115780000
D0VEQ3	Putative cuticle protein CPH42	1	4				278770000	283130000	212010000
D2CVI6	Flavone synthase I	2	3	34774000	39261000	37380000
D2CZY1	UV excision repair protein RAD23	1	10	1188500000	1192900000	1318100000	1753800000	1004900000	1786500000
H9IVR3	Protein kinase domain-containing protein	2	1
D2IGZ5	Cell division protein kinase 7	1	7	146030000	81751000	81625000	183600000	117810000	113030000
D2KQN9	Serpin-4 (Fragment)	2	1	49929000	41361000	38963000
D2KWC4	Carboxyl/cholinesterase 5BL	4	27	420980000	288030000	232290000	186540000	248130000	334060000
H9JLS4	Uncharacterized protein	2	8	336570000	198150000	193180000	148830000	264950000
D2WL76	Sericin 2	3	36	3261400000	2996100000	3177300000	3800900000	2811200000	4386200000
H9J6P8	Phosphoinositide phospholipase C	2	1
Q5R250	G protein alpha subunit Go	9	10	622620000	590280000	463710000	1198100000	742160000	1106100000
H9JPF8	Iso_dh domain-containing protein	2	11	1295200000	1479100000	1257000000	1828000000	1426100000	1406000000
D2Y062	Adenylate kinase	1	19	2818600000	2285900000	1817100000	3348700000	2711200000	4314300000
D2Y4R2	Coatomer subunit alpha	2	51	12806000000	12032000000	11852000000	7981200000	8282600000	8476600000
D2Y4R4	Coatomer subunit beta	2	24	5180500000	5837800000	5740000000	4102200000	3377900000	4006100000
D2Y4R5	Coatomer subunit delta	2	19	4332200000	4147900000	4468100000	3942700000	2964400000	4014100000
D2Y4R7	Coatomer subunit zeta	2	3	1141800000	999890000	1058500000	775370000	751910000	939840000
H9IWG3	CN hydrolase domain-containing protein	2	5					195500000	131960000
D3GGI9	Beta-hexosaminidase	3	2			26790000		41184000
D3JSV9	RPA43_N protein	1	4			33059000			12648000
D3KYU8	Pumilio (Fragment)	4	5	182180000	221440000	204660000	343910000	218030000	246390000
H9IZR9	Origin recognition complex subunit 1	3	2	19289000	17136000	22589000		46570000
H9JL08	CCR4-NOT transcription complex subunit 9	2	4	142230000	111720000	159770000		87475000
D4QF47	Ced-6 protein	2	4	138800000	112790000	118240000	192790000	139640000	96599000
D5MTP1	Bm8 interacting protein 2-5 (Fragment)	1	4	61104000	40089000		213850000	41317000	118900000
D5MTP2	Bm8 interacting protein 2-11	2	26	898850000	874590000	863810000	948370000	741060000	799010000
D6N7U6	Heat shock protein 40 (Fragment)	1	8	420380000	450300000	395080000	583000000	473700000	594840000
D6N9W6	Serine/threonine-protein kinase TOR	1	6					26042000	75662000
H9JL85	UDP-glucuronosyltransferase	3	2					72963000	128030000
D6RUU7	UDP-glucuronosyltransferase	2	5	186340000	155400000	122520000
H9JKP9	UDP-glucuronosyltransferase	2	1				32868000		64721000
D6RVR8	Calcium/calmodulin-dependent protein kinase	1	5		66124000	54053000		75528000
D7F167	Endonuclease-reverse transcriptase	1	1	35685000					59289000
D7UT10	R2D2	2	7	306040000	291770000	333560000	83530000	381460000	214490000
D7UT11	DICER-2	4	37	1361800000	1386100000	1571300000	3637000000	2533500000	3067700000
D9N4J4	Staphylococcal nuclease domain-containing protein	2	51	39107000000	45014000000	41483000000	21915000000	25534000000	23873000000
D9N4J5	Elongator complex protein 1	2	22	682870000	858160000	933760000	649750000	730190000	778980000
E0D4V6	Phenylalanine--tRNA ligase	2	10	357190000	386770000	461810000	548980000	288090000	267520000
E0D4V7	Phenylalanyl-tRNA synthetase beta subunit	1	16	1173600000	653080000	824200000	581270000	622190000	809440000
E2QC36	Farnesyltransferase/geranylgeranyltransferase type I alpha subunit	1	7	195140000	158710000	213470000		129800000	83148000
E2QC37	Protein farnesyltransferase subunit beta	1	6	123960000	148280000	116340000		76423000	135850000
H9IWN2	MFS domain-containing protein	2	2	183950000	185490000	167560000		66874000
E3VQ36	Non-specific serine/threonine protein kinase	1	31	1152300000	1137400000	1038400000	438450000	854970000	720380000
E3WCW5	Unclassified glutathione S-transferase	2	6	604000000	591710000	623020000	620470000	552810000	824380000
E5EVW1	Ubiquitin carboxyl-terminal hydrolase	1	10	3724400000	3517600000	3107500000	6504900000	2971800000	5753900000
E5EVW3	30kDa protein	2	12	524760000	464060000	266580000	1678800000	1495600000	1854700000
E5EVW4	Aldo-keto reductase	1	4		216260000		823330000	431380000	886380000
E5EVW5	Inorganic diphosphatase	1	19	5808700000	5140100000	4215800000	2782800000	2306300000	2616200000
H9JNS5	Uncharacterized protein	2	1	16207000	22934000
E7E2K2	Saposin-like protein	1	18	3634200000	3578500000	4148700000	7024500000	4610900000	6195300000
E9JEG5	Acinus	2	17	956320000	947190000	1216200000	1437300000	956490000	1680600000
E9JEH1	Creb	3	3	220560000	179950000	179750000	363530000	176030000	235620000
E9JEH4	Endonuclease (Fragment)	1	4		70326000	65472000	97403000	48477000
E9JEH5	Fadd	1	3						63868000
E9JEH7	Gas2	1	5	21448000
E9JEH8	Gsk3 (Fragment)	1	7	568340000	410890000	529560000	317550000	545600000	423610000
E9JEI1	Survivin-1	1	24	224340000	330890000	227060000	118650000	193370000	197640000
E9JEI6	Poly [ADP-ribose] polymerase (Fragment)	1	32	2481600000	2091100000	2206800000	2999400000	2928100000	2076000000
E9JEI8	Raf	1	2	34343000
E9JEJ0	TNFSF5	1	1						73955000
E9JEJ3	TRAF6	1	4				62274000	49895000	51448000
E9KFH7	Glu-+ pro-tRNA synthetase (Fragment)	1	6		46033000	45070000		30637000
E9KFZ2	Ala-tRNA synthetase (Fragment)	1	11	760590000	930520000	1239800000		242770000	48024000
E9NYX5	3-hydroxyacyl-CoA dehydrogenase	1	10	969030000	1034200000	1103400000	4343700000	2692200000	3820300000
F2XHI6	DRK	2	6	568280000	571400000	381560000	228580000	444880000	304110000
F2YDQ4	ATP-binding cassette transporter subfamily G	4	3	44007000	86768000		113760000	297500000	217460000
F2YHL5	Robl (Fragment)	2	1	123100000	74400000	58534000		47944000
F2Z7K2	Protein tyrosine phosphatase	5	5	167970000	208610000	235980000	329520000	179070000	290400000
H9J2G5	Uncharacterized protein	2	5	312920000	328960000	307060000	96935000	150450000	113770000
H9JE70	Uncharacterized protein	2	8	395600000	398530000	499300000	271350000	321940000	331950000
Q1HPK6	Translation elongation factor 2	3	57	100750000000	108180000000	108240000000	64957000000	82358000000	75662000000
F8UN43	Heat shock protein 68	1	6	4103300000	4129000000	3388100000	4513000000	3616500000	4024100000
F8UN44	Heat shock protein 70-3	3	33	20537000000	19436000000	17136000000	35709000000	22353000000	34530000000
Q1HQD0	S-(hydroxymethyl)glutathione dehydrogenase	5	14	3451000000	3326500000	3110800000	3044900000	2783800000	3126900000
H9JDY8	Uncharacterized protein	2	2		21395000
G1UIS8	Apolipophorin protein	2	48	274620000	338730000	333770000	3121900000	2575600000	3068400000
H9JTA4	Uncharacterized protein	2	3	54716000	90947000	68767000	75040000
H9J9S1	AB hydrolase-1 domain-containing protein	2	3	116450000	106530000	114950000	179280000	141270000
G8GE15	Ubiquitin-conjugating enzyme E2 J1-like protein	1	2
H9JTX0	Uncharacterized protein	2	2		42210000	37029000		30865000
G8GE18	Lasp	2	12	939690000	641130000	809790000	1616300000	1106700000	1478500000
Q93136	DNA supercoiling factor	2	17	5029800000	4470800000	3408900000	3290600000	2714600000	5396000000
G9I6Y0	RING-type E3 ubiquitin transferase	1	3	77825000			165730000	79681000	83790000
G9JLN1	Nep1 protein	1	3	122720000	86251000	104770000	69502000
H9JWE5	UDP-glucuronosyltransferase	5	1			37417000	29117000	51005000	19616000
G9LPU0	UDP-glucuronosyltransferase	3	3	10887000	25788000	22161000
G9LPV9	UDP-glucuronosyltransferase	1	7	208350000	236570000	139580000	200870000	360150000	169990000
H2E288	ATP-dependent RNA helicase	1	7	220770000	211470000	272620000		13397000	34485000
H2E289	Thrombospondin type-1 domain-containing protein 4-like protein	2	14	133040000	133650000	150320000	1167500000	1181500000	1055900000
H6VMF4	Cyclin dependent kinase 2	1	8	232130000	311220000	187730000	170340000	328340000	161850000
H9JK32	Protein kinase domain-containing protein	3	7	99997000	96760000	120390000		84571000	81532000
H6VMF7	Cell division cycle 2 like-1 transcript variant A	3	3	44562000	34006000	388360000	151580000	394670000	128270000
H6VTP9	DnaJ-9	2	14	476090000	568950000	500810000	206160000	721180000	385860000
H6VTQ0	DnaJ-10	2	9	671970000	608900000	517230000	957650000	993680000	1532300000
H6VTQ4	DnaJ-14	1	3	71153000	62290000	46625000
H6VTQ6	DnaJ-16	1	2	51044000	40986000	62630000	70427000	49078000	74367000
H6VTQ7	DnaJ-17	2	9	323210000	310650000	332660000	354550000	278270000	373590000
H6VTQ8	DnaJ homolog subfamily C member 22	1	1
H6VTQ9	DnaJ-19	2	16	995580000	1569800000	1483800000	1837800000	1325900000	1719200000
H9IY55	Uncharacterized protein	2	14	619850000	725910000	851870000	613130000	710770000	619540000
H9JF14	J domain-containing protein	2	4	203920000	271730000	231180000	253130000	238670000	95639000
H9JT24	J domain-containing protein	2	2			46632000
H6VTR3	DnaJ homolog subfamily C member 2	2	20	1294200000	1045100000	1397900000	907910000	770020000	797610000
H6WWN8	Tyrosine-protein kinase	1	2	31759000		31864000	39025000
H7CHT9	Geminin	1	4		121410000		209250000	119690000	219620000
H9JC27	Uncharacterized protein	3	1				37744000		32223000
H9IT39	Uncharacterized protein	3	1						35139000
H9IRY2	MICOS complex subunit MIC60	1	20	2895800000	2522100000	3082100000	2331100000	2702300000	2256500000
H9IS05	Uncharacterized protein	1	9	207250000	268550000	230790000	1223500000	876230000	1353300000
H9IS31	Erf4 domain-containing protein	1	2
H9IS35	39S ribosomal protein L35, mitochondrial	1	1			33564000
H9IS36	FAA_hydrolase domain-containing protein	3	13	2318600000	1840800000	1338000000	568490000	991760000	1105000000
Q1HPQ1	Thioredoxin peroxidase	3	10	2360100000	2946300000	2446100000	2055800000	1368100000	2530100000
H9IS39	PALP domain-containing protein	1	2				61813000	56047000	41585000
H9IS43	Plus3 domain-containing protein	1	9	246560000	240640000	269060000	325100000	330960000	303970000
H9IS46	Uncharacterized protein	1	15	5511100000	6529300000	5307300000	3146800000	3747100000	4372100000
H9IS48	Uncharacterized protein	1	16	10179000000	11823000000	12350000000	7414400000	13583000000	8246000000
H9IS56	Actin-related protein 2	1	6	188140000	188590000	203450000	312160000	328790000	219120000
H9IS58	Poly(A) polymerase	1	4	119770000	86975000	110670000	87601000	94025000	92838000
H9IS60	Macro domain-containing protein	2	4	78416000	112240000	147390000		87269000
H9IS71	Uncharacterized protein	2	10		258580000	176560000	237840000	326690000	518520000
H9IS72	Uncharacterized protein	1	5	182950000	146510000	184050000	242730000	133340000	273420000
H9IS73	Uncharacterized protein	1	1	14610000	26022000	22245000
H9IS74	Uncharacterized protein	1	1				48121000
H9IS75	Uncharacterized protein	1	10	166970000	202710000	223700000	131840000	195790000	133450000
H9IS76	Uncharacterized protein	1	29	2457200000	2940100000	3338100000	4327700000	3518800000	3899600000
H9IS77	Uncharacterized protein	1	47	11206000000	12220000000	13176000000	9712300000	12533000000	10882000000
H9IS81	Uncharacterized protein	1	2	2403900000	1725200000	1417000000	2604900000	1415900000	511890000
H9IS86	Cysteine-rich PDZ-binding protein	1	1
H9IS88	BUD13 homolog	1	1		26601000	63595000	68725000
H9IS90	Uncharacterized protein	1	4				86943000	43633000
H9IS92	Hydroxymethylbilane synthase	1	14	741490000	762400000	619490000	578760000	357500000	473880000
H9IS93	Uncharacterized protein	1	7	171340000	134570000	176700000	187620000	173130000	184000000
H9IS95	Uncharacterized protein	1	4		140200000		69827000
H9IS96	PPPDE domain-containing protein	1	1	28183000
H9IS99	Uncharacterized protein	1	1	100550000	99089000	94201000	16625000
H9ISA0	60S ribosome subunit biogenesis protein NIP7 homolog	1	2		31368000			36516000
H9ISA1	Uncharacterized protein	1	16	271510000	236080000	276950000	301690000	234620000	329040000
H9ISA2	ADF-H domain-containing protein	1	8	38073000
H9ISA8	Uncharacterized protein	1	4	112120000	183120000	173790000	176420000	103520000	143660000
H9ISA9	Uncharacterized protein	1	16	916660000	874220000	970240000	944860000	899340000	792720000
H9ISB0	Non-specific serine/threonine protein kinase	1	1
H9ISB3	CBF domain-containing protein	1	17	706540000	456390000	766300000	475300000	680130000	414250000
H9ISB9	Uncharacterized protein	1	3					93780000
H9ISC0	Uncharacterized protein	1	1	42506000	35084000	45126000		25299000
H9ISC3	Uncharacterized protein	1	3	24064000
H9ISC7	WD_REPEATS_REGION domain-containing protein	1	19	1588100000	1311300000	1302300000	1473800000	907360000	1164200000
H9ISC8	Uncharacterized protein	1	2	198400000	163830000	240620000	202180000	53777000	64576000
H9ISE0	Lactoylglutathione lyase	1	3	365030000	369980000	382260000	685420000	179780000	827110000
H9ISE9	Uncharacterized protein	2	2			82363000		248720000	202750000
H9ISF0	Uncharacterized protein	1	4	125620000	147100000	158120000	204320000	141150000	239570000
H9ISF9	C3H1-type domain-containing protein	1	3	70117000	78708000	103200000	91860000	69608000	96904000
H9ISG0	Foie-gras_1 domain-containing protein	1	4	37073000	35891000		106310000
H9ISG1	Dolichyl-diphosphooligosaccharide--protein glycosyltransferase subunit DAD1	1	4	666120000	591210000	598370000	355800000	503280000	387250000
H9ISG2	Protein VAC14 homolog	1	10	168310000	256460000	246550000	194800000	274700000	178840000
H9ISH7	HDAC_interact domain-containing protein	1	10	204810000	231980000	190570000	217060000	164070000	260030000
H9ISH9	Uncharacterized protein	1	4
H9ISI0	Uncharacterized protein	1	3						120430000
H9ISI2	Uncharacterized protein	1	6	183330000	98924000		202830000	94892000	244860000
H9ISJ8	Uncharacterized protein	1	1	14180000				54893000
H9ISK2	Uncharacterized protein	1	7	435350000	327130000	272660000		283650000	292940000
H9ISK3	PUL domain-containing protein	1	6	299240000	269300000	412480000	308040000	216250000	390410000
H9ISK6	Uncharacterized protein	1	1	116770000	165130000	94502000		62878000	19773000
H9ISK7	Adenylyl-sulfate kinase	1	4	93428000	92636000	133740000	196900000	122570000	127410000
H9ISK8	ATP-sulfurylase domain-containing protein	1	6	229510000	126420000	138770000	228840000	183830000	232880000
H9ISL6	Uncharacterized protein	1	1
H9ISL7	Uncharacterized protein	1	6	190820000	213700000	231190000	102160000	213970000
H9ISR1	Uncharacterized protein	1	11	797450000	927840000	1110700000	922490000	836130000	1377900000
H9ISR3	FGE-sulfatase domain-containing protein	1	2	86028000	97145000	70487000		99379000
H9ISR9	N-acetyltransferase domain-containing protein	1	1			66094000			40182000
H9ISS3	NTP_transf_3 domain-containing protein	1	11	444030000	528940000	349210000	386440000	447950000	400910000
H9ISS5	Uncharacterized protein	1	14	736780000	542260000	730840000	691930000	887300000	708860000
H9ISS8	DM domain-containing protein	1	7	528960000	782070000	833280000	522000000	888300000	931910000
H9IST5	PWI domain-containing protein	1	5	301620000	325520000	454980000	251480000	340710000	345860000
H9ISU3	MYND-type domain-containing protein	1	1
H9ISU4	Uncharacterized protein	1	16	881250000	692050000	936260000	626880000	824740000	910310000
H9ISX3	FERM domain-containing protein	1	1
H9ISX7	Transcription initiation factor IIE subunit alpha	1	1			44678000		46278000
H9ISY2	U1-type domain-containing protein	1	2		26496000	40223000
H9ISY4	Uncharacterized protein	1	3	30577000
H9ISZ5	Transmembrane protein 242	1	1			22372000
H9IT02	Nudc_N domain-containing protein	1	10	93245000	127550000	95302000	430970000	139390000	290240000
H9IT04	Uncharacterized protein	1	6	246660000	143050000	244250000	55694000	123590000	43097000
H9IT11	Formylglycinamide ribonucleotide amidotransferase	1	29	2421500000	2306700000	2267000000	2116700000	1591100000	2140100000
H9IT19	Succinyl-CoA:3-ketoacid-coenzyme A transferase	1	13	1611700000	1490600000	1272500000	2111900000	2017800000	2472900000
H9IT25	Uncharacterized protein	1	5	579740000	665110000	690690000	818610000	533870000	545440000
H9IT33	THUMP domain-containing protein	1	7	202190000	224560000	254180000	166770000	115520000
H9IT40	Uncharacterized protein	1	8	197870000	244370000	135930000	313230000	122370000	235980000
H9IT46	PlsC domain-containing protein	1	4	420300000	405310000	354510000	432940000	340360000	391000000
H9IT61	Uncharacterized protein	1	4	117540000	119000000	120110000	135360000	120350000
H9IT65	Uncharacterized protein	1	17	526710000	646050000	625730000	1875700000	1670500000	2062000000
H9IT67	Uncharacterized protein	1	4	57225000	59456000	71099000	82647000	60289000
H9IT68	Vesicle-fusing ATPase	2	19	1465200000	1590800000	1540900000	1141200000	1547400000	1708100000
H9IT69	Uncharacterized protein	1	5	87210000	49122000	43072000		61946000
H9IT89	IST1 homolog	1	8	419010000	322880000	440050000	539900000	628260000	627330000
H9IT93	Uncharacterized protein	1	17	863940000	760840000	1053600000	947610000	890310000	722200000
H9IT94	CP-type G domain-containing protein	1	23	2869800000	1849900000	2462200000	1501600000	1858700000	1200500000
H9IT95	Calreticulin	3	19	13424000000	11462000000	10634000000	8115700000	8578300000	8766900000
H9ITA1	Sulfhydryl oxidase	1	5	63212000	109160000	78091000	40549000	57171000
H9ITC4	Uncharacterized protein	1	2	1591400000	1298800000	1571800000	1692200000	1248000000	1910800000
H9ITC5	Uncharacterized protein	1	3	1185800000	2639300000	2608900000	2445300000	1396000000	1771200000
H9ITD6	Uncharacterized protein	1	32	18533000000	16804000000	17818000000	30169000000	25203000000	31378000000
H9ITD8	PPM-type phosphatase domain-containing protein	1	2				25791000
H9ITE6	CSD domain-containing protein	3	12	4909700000	6554100000	4960000000	7494600000	3520200000	7920900000
H9ITE8	Uncharacterized protein	1	42	6808700000	5739400000	6556300000	5796700000	5497800000	6977000000
H9ITE9	Uncharacterized protein	2	4	2128000000	1259400000	1857400000	161530000		104930000
H9ITF7	Uncharacterized protein	1	7	116500000	116870000	74784000	129400000	124960000	95869000
H9ITG0	Rab-GAP TBC domain-containing protein	1	11			198780000	280920000	227440000	242570000
H9ITG2	AAA domain-containing protein	2	27	2991800000	2923900000	3715700000	3371500000	3128200000	3695800000
H9ITG6	BAG6 domain-containing protein	1	8	319350000	285560000	290440000	265530000	233180000	264410000
H9ITG8	Uncharacterized protein	1	1
H9ITG9	Uncharacterized protein	1	5	315930000	260630000	234420000	147540000	248800000
H9ITH3	Peroxidase	1	16	264520000	299880000	164560000	715610000	473280000	769950000
H9ITI7	Uncharacterized protein	1	1					40506000
H9ITJ3	Uncharacterized protein	1	1				12857000
H9ITJ4	ANK_REP_REGION domain-containing protein	1	2		72311000		340130000	172100000
H9ITK2	Uncharacterized protein	1	2				91582000		63843000
H9ITL4	Uncharacterized protein	1	1	28325000
H9ITL9	Protein kinase domain-containing protein	1	1		36696000			18076000
H9ITM3	Uncharacterized protein	1	5	214540000	27609000				25508000
H9ITN6	Uncharacterized protein	1	2			40172000	29719000	53809000	50525000
H9ITN7	t-SNARE coiled-coil homology domain-containing protein	1	7	163180000	196730000	208930000	379250000	336590000	461860000
H9ITN8	Peptidylprolyl isomerase	1	1	98584000	60224000	61895000	402960000	145960000	367070000
H9ITP0	Uncharacterized protein	2	2	42972000		23584000	20750000
H9ITP2	Uncharacterized protein	3	74	2452400000	2889100000	1986900000	935310000	333560000	502660000
H9ITP6	HRDC domain-containing protein	2	13	365570000	384590000	262270000	409990000	281840000	317620000
H9ITR7	Uncharacterized protein	1	10	815160000	854730000	764930000	1034700000	451060000	772130000
H9ITT1	Uncharacterized protein	1	23	1316600000	1958200000	1717600000	1139300000	2496800000	1509600000
Q2F5T1	Transmembrane protein 208	2	1	202340000		319510000	169630000	194390000	80764000
H9ITU2	Citrate synthase	1	16	18132000000	18976000000	23592000000	11245000000	17974000000	10823000000
H9ITV0	Glutamine synthetase	1	3				60355000	76681000	40896000
H9ITV2	Uncharacterized protein	1	2					35111000	51178000
H9ITV3	Uncharacterized protein	1	9	490580000	574330000	385660000	817640000	651440000	527610000
H9ITV9	alpha-1,2-Mannosidase	1	1
H9ITW1	Uncharacterized protein	1	3				261320000	86777000	173770000
H9ITW4	Uncharacterized protein	1	7	834060000	562070000	529590000	1456500000	618960000	753240000
H9ITX1	Catalase	3	19	518740000	599790000	448090000	1164400000	839260000	979940000
H9ITX3	Uncharacterized protein	1	2				55041000	50487000
H9ITY0	MSP domain-containing protein	1	13	2265200000	3223700000	3233200000	4048300000	3030700000	5264200000
H9ITY4	Aa_trans domain-containing protein	1	6	726040000	681480000	684360000	239770000	313430000	240020000
H9ITY5	Uncharacterized protein	1	15	2905900000	2882900000	3399900000	3299800000	3476000000	3969100000
H9ITZ2	SURF1-like protein	3	6	201510000	246490000	364050000	118170000	175390000	175440000
H9ITZ3	Microsomal prostaglandin E synthase 2	1	3	80530000	99551000	90622000		94302000
H9IU03	Polypeptide N-acetylgalactosaminyltransferase	1	7	135540000	174050000	137930000		74354000
H9IU13	PHB domain-containing protein	1	9	352800000	493630000	430950000	677440000	866570000	672880000
H9IU14	Uncharacterized protein	1	2		71170000	60595000	55162000	45428000
H9IU15	Uncharacterized protein	1	1	29197000	22978000	25111000		58447000
H9IU23	Uncharacterized protein	1	9	197430000	289740000	226320000	62892000	171810000
H9IU24	Mitochondrial GTPase 1	1	1						131550000
H9IU26	S1 motif domain-containing protein	1	6	261470000	259850000	264110000	252370000	92016000	142690000
H9IU27	Uncharacterized protein	1	21	923210000	1496600000	1475700000	526480000	716020000	633580000
H9IU29	Uncharacterized protein	1	2	942320000	688910000	600840000	1150000000	981700000	1132100000
H9IU36	DUF3677 domain-containing protein	1	7	65373000	62602000	112950000		67698000
H9IU37	GB1/RHD3-type G domain-containing protein	1	7	454520000	315190000	297260000	47128000	205540000	118210000
H9IU48	Pinin_SDK_memA domain-containing protein	1	7	92791000	71103000	122270000	50843000	83305000
H9IU56	Uncharacterized protein	1	4	192090000	184510000	139070000	205440000	207210000	146870000
H9IU58	Copper transporter	2	2	177250000	204230000	233630000	201690000	145790000	186360000
H9IU61	Protein kinase C	1	1
H9IU63	Uncharacterized protein	1	3	87587000	182150000	258950000	287870000	205410000	239810000
H9IU66	KH domain-containing protein	1	2	221810000	161550000	156450000		76518000	240060000
H9IU68	KH domain-containing protein	1	3	91242000	111370000	75882000
H9IU69	Uncharacterized protein	1	10				246970000	243590000	187900000
H9IU72	GB1/RHD3-type G domain-containing protein	1	7	253260000	118870000	118200000	546110000	427770000	291530000
H9IU73	Phosducin domain-containing protein	1	5	402280000	64513000	214280000	134670000	184860000	70607000
H9IU76	AMP deaminase	3	12	447730000	482800000	430510000	370040000	467910000	400540000
H9IU78	XRN_N domain-containing protein	1	6	430540000	341560000	519500000	560080000	396530000	220150000
H9IU79	Uncharacterized protein	1	7	396800000	503570000	670610000	485070000	689130000	722610000
H9IU83	Uncharacterized protein	1	3	99046000	104180000	78820000	121620000	101560000	127280000
H9IU84	Uncharacterized protein	1	1					43406000
H9IU85	Bromo domain-containing protein	1	1
H9IU89	NAD(P)-bd_dom domain-containing protein	1	3	485690000	277230000	272050000	540510000	323230000	470360000
H9IU95	Uncharacterized protein	1	1
H9IU96	Uncharacterized protein	1	20	885840000	874360000	990030000	1794100000	1542000000	1738300000
H9IU98	DNA helicase	1	19	2377700000	1629000000	1978000000	3437900000	2573900000	2712800000
H9IU99	CPSF_A domain-containing protein	1	25	1657100000	1412300000	1492000000	1778500000	1420200000	2073400000
H9IUA9	Uncharacterized protein	1	9	278110000	269420000	325690000	168000000	204620000	174320000
H9IUC5	Uncharacterized protein	1	1				41119000	20779000	30840000
H9IUD2	Kinesin-like protein	1	3				42602000	30282000
H9IUD4	Uncharacterized protein	1	1
H9IUE9	GMP_PDE_delta domain-containing protein	1	1	19333000	36688000
H9IUF0	RNA helicase	1	4			86736000		76119000	40621000
H9IUF4	LITAF domain-containing protein	1	1		38444000	38624000		21382000	26735000
H9IUG2	Phosphorylase b kinase regulatory subunit	1	1			46407000
H9IUG4	Uncharacterized protein	1	49	2165800000	1763200000	1624600000	1664000000	1013600000	1310100000
H9IUG5	Uncharacterized protein	1	1
H9IUG7	Epimerase domain-containing protein	1	12	1161900000	834970000	923870000	1333400000	1094300000	1041500000
H9IUG8	SF3A2 domain-containing protein	1	4	281670000	400990000	326130000	607410000	339900000	392230000
H9IUG9	Uncharacterized protein	1	2			31678000
H9IUH3	Eukaryotic translation initiation factor 3 subunit M	1	17	3913400000	3969000000	4565400000	4251000000	4382100000	4106800000
H9IUH6	Uncharacterized protein	1	2	110580000	115950000	253740000	84567000		80106000
H9IUI0	Uncharacterized protein	5	30	1069200000	1232500000	1184500000	1515600000	1155000000	1075100000
H9IUJ1	ER membrane protein complex subunit 10	1	4	442510000	274200000	284110000	197900000	140880000	229690000
H9IUJ2	Uncharacterized protein	1	3	43381000	49691000	41328000
H9IUJ3	Complex III subunit 8	1	3	226530000	319170000	373600000	692340000	465850000	685610000
H9IUJ4	39S ribosomal protein L22, mitochondrial	2	2		36314000	46015000		40383000
Q1HPK3	Transaldolase	2	17	8678100000	7822100000	10032000000	7563900000	8109100000	8393000000
H9IUJ8	Uncharacterized protein	1	2		124980000	87730000	51744000
H9IUK0	Uncharacterized protein	1	24	428530000	550020000	437290000	894660000	591160000	549300000
H9IVD7	Poly(A)-specific ribonuclease	2	2	69537000	99257000	66563000		57780000
H9IUK6	Ribose-5-phosphate isomerase	1	5	1618200000	686100000	741290000	499140000	352690000	875860000
H9IUK7	Uroporphyrinogen decarboxylase	1	5	579080000	423740000	419280000		202530000
H9IUK8	Alpha-1,3-glucosyltransferase	1	1	35980000
H9IUL0	CRAL-TRIO domain-containing protein	1	9	683120000	761160000	769260000	70972000	178270000	160230000
H9IUL1	Sema domain-containing protein	1	4	71232000	31073000		61592000		42292000
H9IUL3	V-SNARE coiled-coil homology domain-containing protein	1	5	1923800000	1307000000	1476100000	1856000000	1319500000	452940000
H9IUL7	Sep15_SelM domain-containing protein	1	5	377830000	254650000	311980000	288060000	223840000	279910000
H9IUM0	THO complex subunit 2	1	18	375340000	323630000	438650000	466260000	480750000	485920000
H9IUM6	Uncharacterized protein	1	3		65055000	64514000		45133000
Q5UAQ7	60S ribosomal protein L31	2	9	16753000000	18606000000	20048000000	13978000000	18905000000	17917000000
H9IUP6	DUF4211 domain-containing protein	1	3		34215000			16308000
H9IUQ0	TIP41-like protein	1	1	99503000	30366000
H9IUR0	piRNA biogenesis protein EXD1	2	4	52923000	63920000			87344000
H9IUR1	Histidine--tRNA ligase	2	19	1316200000	1731000000	1818500000	1523400000	1253900000	1426500000
H9IUR5	RanBD1 domain-containing protein	1	6	453620000	414760000	399940000	502620000	261900000	377700000
H9IUR8	Protein quiver	1	5	156770000	263310000	205540000	822780000	359420000	850770000
H9IUS9	Uncharacterized protein	1	10	159520000	203490000	169150000	231880000	167450000	243860000
H9IUT1	alpha-1,2-Mannosidase	1	1		20066000		19667000
H9IUV0	Uncharacterized protein	1	1					154790000	130340000
H9IUV2	Uncharacterized protein	1	10	588830000	608640000	568810000	365320000	719900000	463390000
H9IUV5	Inosine-5-monophosphate dehydrogenase	1	12	1968400000	2095400000	1615700000	1783500000	1247600000	1887700000
H9IUV6	zf-CCHH domain-containing protein	1	3	109800000	99465000	103530000		102590000
H9IUV7	Leucyl-tRNA synthetase	1	42	5583200000	5458200000	5374800000	5387700000	5946800000	6408800000
H9IUV8	Tudor domain-containing protein 3	1	7	53807000	52505000	50629000		73938000
H9IUW3	60S ribosomal protein L27a	2	8	16702000000	21109000000	32222000000	11112000000	18062000000	6550700000
H9IUY0	Clathrin light chain	1	5	580580000	319970000	131030000	766380000	611160000	1381100000
H9IUY1	Fe2OG dioxygenase domain-containing protein	1	6	73891000	77079000	68692000
H9IUY4	Polypeptide N-acetylgalactosaminyltransferase	1	2	74823000	52251000	83004000		41294000
H9IUZ0	Uncharacterized protein	1	2	28215000	64029000	24655000		38340000	9595900
H9IUZ9	Protein-tyrosine-phosphatase	1	2	281650000
H9IV00	Uncharacterized protein	1	3	126030000	192140000	265730000	4833900	189940000
H9IV01	W2 domain-containing protein	1	1	80568000	55563000	81500000		112000000
H9IV04	Double-strand break repair protein	2	20	2425200000	2006500000	2285300000	2132000000	3576600000	2163300000
H9IV17	Uncharacterized protein	1	10	486790000	508060000	468960000	1055800000	700410000	952370000
H9IV23	39S ribosomal protein L59, mitochondrial	1	2				160210000		177670000
H9IV25	Nitric oxide synthase-interacting protein homolog	1	2		29286000		75286000	31641000	56890000
H9IV35	Dolichyl-phosphate beta-glucosyltransferase	1	5	259070000	310850000	375050000	365300000	489810000	268750000
H9IV38	5-nucleotidase	1	4	123080000	125670000	128360000	149150000	110220000	122850000
H9IV39	Rab GDP dissociation inhibitor	1	20	8378700000	9348600000	7013200000	5659800000	5640200000	6823800000
H9IV43	Uncharacterized protein	1	12	311230000	189030000	230400000	91137000	277340000	193980000
H9IV44	DNA-(apurinic or apyrimidinic site) endonuclease	1	29	8462900000	8761500000	9430200000	15269000000	8966000000	13250000000
H9IV46	Rab proteins geranylgeranyltransferase component A	1	21	2776300000	2503200000	2880400000	2913700000	1724700000	2959300000
H9IV49	Glucosylceramidase	1	2				8529700
H9IV50	Uncharacterized protein	1	2			45943000
H9IV51	Exosome complex component RRP45	1	4	119690000	50533000		68846000
H9IV52	Dsp protein	2	6	510330000	667150000	885120000	680860000	326970000	796850000
H9IV58	Endo/exonuclease/phosphatase domain-containing protein	1	5	107330000	77928000	97033000		65871000
H9IV59	Uncharacterized protein	1	2		24937000				10601000
H9IV61	Uncharacterized protein	1	5	162130000		1250200000	23015000	425620000	241940000
H9IV72	Cytochrome-b5 reductase	1	7	389330000	217610000	298840000		452760000	285940000
H9IV79	Vacuolar protein-sorting-associated protein 36	1	8	250550000	298790000	266800000	131640000	295700000	218160000
H9IV80	Glutamine-dependent NAD(+) synthetase	1	3				34042000		37882000
H9IV85	Dynamin-1-like protein	1	18	1940000000	1387300000	1449300000	1080000000	1725200000	1094400000
Q2F695	Glycosyl-phosphatidyl-inositol-anchored protein	2	9	757460000	770730000	674170000	910460000	938540000	1173900000
H9IV94	CRAL-TRIO domain-containing protein	1	6	409490000	200250000	320890000	265200000	129150000	290570000
H9IV95	Uncharacterized protein	1	10	826130000	900200000	1083100000	1160300000	1192800000	1090000000
H9IVA2	Uncharacterized protein	1	24	377450000	547080000	412100000	366410000	275800000	297260000
H9IVA3	Receptor protein-tyrosine kinase	1	3					72177000	100760000
H9IVA5	N-acetylglucosamine-6-phosphate deacetylase	1	7	324240000	190330000	348420000	74419000	192660000	91473000
H9IVA8	Ribosomal RNA-processing protein 43	1	14	639090000	738690000	787060000	657300000	654380000	719390000
H9IVB0	MFS_1_like domain-containing protein	1	2	241460000	218850000	239660000	215630000	159290000	246530000
H9IVB4	Glutaminyl-tRNA synthetase	1	27	4475700000	4598700000	4603100000	4614100000	3977400000	4654900000
H9IVB5	Uncharacterized protein	1	3	35286000	35809000	47936000	47791000	63921000	82269000
H9IVB7	W2 domain-containing protein	1	7	293300000	262860000	334270000	127840000	240050000	134660000
H9IVC9	COP9 signalosome complex subunit 3	1	7	512170000	449080000	405200000	524360000	410200000	125590000
H9IVD8	Uncharacterized protein	1	33	7622800000	6517000000	6010500000	8541900000	6730700000	8341500000
H9IVE2	Coiled-coil domain-containing protein 22 homolog	1	1	35516000	26639000	28340000		19871000
H9IVE3	RNA helicase	1	17	1707400000	1535700000	1311900000	1520500000	1119100000	1628400000
Q2F5L9	Ring box protein	2	2	97577000	115590000	128830000	118050000		215230000
H9IVF3	Uncharacterized protein	1	1	11747000
H9IVF8	Cysteinyl-tRNA synthetase	1	21	1050100000	645840000	834890000	638440000	751730000	886100000
H9IVG1	Uncharacterized protein	2	25	1929200000	1659500000	1745000000	1422400000	1160400000	1148800000
H9IVG9	Splicing factor YJU2	1	1
H9IVH2	Uncharacterized protein	1	4	261550000	111870000	189270000		181970000
H9IVH8	Uncharacterized protein	2	9	906030000	977510000	991150000	1558500000	1225100000	1364700000
H9IVI5	Eukaryotic translation initiation factor 5B	1	22	1384100000	1319800000	1897400000	1923500000	1785800000	2269000000
H9IVI7	HECT domain-containing protein	1	2		49802000	38381000
H9IVI8	Uncharacterized protein	1	2
H9IVJ5	Carboxypeptidase Q	1	6	129550000	57932000	43203000	69104000	65236000
H9IVK1	Uncharacterized protein	1	11	292140000	395160000	342420000	598720000	310070000	236420000
H9IVK2	WD_REPEATS_REGION domain-containing protein	1	12	283350000	405760000	388490000	402710000	369630000	446110000
H9IVL2	Cytochrome b5 heme-binding domain-containing protein	2	5	145420000	122840000	192610000	195100000	137740000	342970000
H9IVM1	Uncharacterized protein	1	10	486070000	949380000	926730000	11338000	25025000	8214500
Q1HQ99	V-type proton ATPase proteolipid subunit	2	1	231190000	160090000	118210000		250210000	140770000
H9IVM3	Uncharacterized protein	1	9	1714600000	1630100000	1795500000	2048900000	1335400000	1795600000
H9IVM8	Uncharacterized protein	1	3	74833000	91150000	86766000	76420000	102590000	76052000
H9IVN1	Uncharacterized protein	1	4	51672000				22948000
Q2F652	Short-chain dehydrogenease/reductase	2	7	748460000	663800000	504410000	1033400000	355680000	513840000
H9IVP9	WW domain-containing protein	1	5	49937000		89449000
H9IVQ3	Uncharacterized protein	1	4	308510000	400020000	352440000	519790000	621650000	518200000
H9IVQ4	tRNA-dihydrouridine(47) synthase [NAD(P)(+)]	1	8	187110000	121690000	168310000	167410000	144750000	245690000
H9IVQ5	RNA helicase	1	14	593500000	675130000	730660000	755630000	583770000	461690000
H9IVQ9	DUF89 domain-containing protein	1	1
H9IVR0	Uncharacterized protein	1	2		23715000
H9IVR2	UBC core domain-containing protein	1	2	1246700000
H9IVR6	Fibrohexamerin	2	8	19399000000	12995000000	15649000000	12350000000	14906000000	15623000000
H9IVR7	F-box domain-containing protein	1	5			33964000	36217000	40126000
H9IVR8	Uncharacterized protein	1	1	37162000	24049000	22348000		16145000
H9IVS0	Aldo-keto reductase	1	2				53042000	112200000	68224000
H9IVS1	Uncharacterized protein	1	1		455790000	443490000	531090000	296180000	370300000
H9IVS2	Uncharacterized protein	1	7	732350000	1214500000	1086400000	1900300000	935980000	1885800000
H9IVT2	40S ribosomal protein S21	2	5	5714200000	6472000000	6046100000	5909800000	2727000000	5231300000
H9IVT3	Vacuolar protein sorting-associated protein 53 homolog	1	4	56379000	53828000	33333000	47070000	78848000	58280000
H9IVT9	FERM domain-containing protein	1	15	740520000	836100000	1017100000	1577300000	1241200000	1321600000
H9IVU0	I/LWEQ domain-containing protein	1	22	1310300000	1198200000	1144800000	1985100000	1694100000	1892800000
H9IVU1	I/LWEQ domain-containing protein	1	33	11803000000	8468100000	11292000000	23886000000	15804000000	17292000000
H9IVU2	Uncharacterized protein	1	11	293010000	208290000	280010000	853520000	434800000	664100000
H9IVU9	TOG domain-containing protein	1	13	542640000	476770000	539230000	384790000	489360000	430330000
H9IVV2	UDP-glucose 4-epimerase	1	5	130830000	106110000	82532000	83396000	80027000	60548000
Q2F5M9	Ribose-phosphate diphosphokinase	2	8	2017400000	1676800000	1209600000	1662700000	1048300000	1708600000
H9IVV9	Uncharacterized protein	1	10	396870000	460830000	376930000	484180000	331530000	356570000
H9IVW5	Very-long-chain (3R)-3-hydroxyacyl-CoA dehydratase	1	4	120230000	110290000	89785000		36263000	40157000
H9IVX5	T-complex protein 1 subunit gamma	1	41	18154000000	18645000000	19103000000	19926000000	19366000000	17026000000
H9IVY5	WD_REPEATS_REGION domain-containing protein	1	5		251570000	262750000
H9IVY6	RBR-type E3 ubiquitin transferase	1	6		115990000	130310000	148660000	76271000	89184000
H9IVZ9	SOSS complex subunit A homolog	1	8		81427000	79950000	42297000	62111000	68320000
H9IW00	Arrestin_C domain-containing protein	1	5	236640000	274340000	225500000	396200000	284050000	323240000
H9IW01	Uncharacterized protein	1	3		98042000	94904000	167710000
H9IW07	MFAP1 domain-containing protein	1	2		95869000	85565000		85448000	88851000
H9IW17	G-patch domain-containing protein	1	7	120140000	133450000	82721000	120080000	90024000	92855000
H9IW25	G-patch_2 domain-containing protein	1	3	24015000			81510000	57000000
H9IW26	Uncharacterized protein	1	6	103580000	85047000	112670000		136090000	81750000
H9IW27	Protein kinase domain-containing protein	2	6	182510000	159260000	156260000	345700000	187540000	372300000
H9IW30	Uncharacterized protein	1	10	2357600000	2146500000	2478200000	1950100000	1320900000	1544200000
H9IW31	CRAL-TRIO domain-containing protein	1	3		64895000	53657000		47186000
H9IW33	Uncharacterized protein	1	4	110020000	104040000	117990000	110750000	148670000	103240000
H9IW39	PWWP domain-containing protein	1	31	1173400000	912000000	971060000	946690000	581460000	762460000
H9IW41	Uncharacterized protein	1	1	528700000	590380000	1063600000		3902800000	3591900000
H9IW51	Uncharacterized protein	1	2			26523000	43589000
Q5UAM5	40S ribosomal protein S17	2	10	9205400000	9639800000	5103000000	1976200000	8124200000	4274900000
H9IW64	Ubiquitin-like domain-containing protein	1	8	338060000	170380000	189750000	198150000	136240000	195930000
H9IW69	Ribosomal_L2_C domain-containing protein	2	6	201450000	92192000	143890000	47871000	218180000	121510000
H9IW78	U3 small nucleolar RNA-associated protein 15 homolog	1	17	636370000	603330000	858890000	385800000	554700000	424390000
H9IW79	Uncharacterized protein	1	5	85917000	87492000	143960000	422220000	130910000	580730000
H9IW80	CRAL-TRIO domain-containing protein	1	4	147400000	101320000	145630000			86429000
H9IW81	Protein kinase domain-containing protein	1	6		69439000	79572000	82551000	118430000	101160000
H9IW91	Tr-type G domain-containing protein	1	5	341840000	490730000	602380000	267270000	335940000	240620000
H9IW94	Tyrosine--tRNA ligase, cytoplasmic	1	18	33284000	14236000			35466000
H9IWA5	CN hydrolase domain-containing protein	1	7	152760000	167680000	159070000		181800000	149610000
H9IWA6	Uncharacterized protein	1	3	49603000	69780000	93906000	145080000	116150000	139460000
H9IWA8	Uncharacterized protein	1	3	59778000		40058000	22102000	58615000
H9IWA9	Uncharacterized protein	1	21	518270000	477090000	262860000	29301000	285030000	66042000
H9IWB0	TPR_REGION domain-containing protein	1	6	168190000	138570000	140880000		105720000
H9IWB1	Uncharacterized protein	1	11	1094000000	1232300000	1038800000	824380000	1118900000	1079200000
H9IWB5	Uncharacterized protein	1	69	3570800000	3864300000	3740400000	4868600000	4553200000	4621900000
H9IWB6	Uncharacterized protein	1	34	1859500000	1888800000	2144600000	2038500000	2169100000	2117900000
H9IWB8	Uncharacterized protein	3	6	903670000	1244500000	857910000	2252600000	1112900000	1567200000
H9IWC0	Uncharacterized protein	1	12	1663800000	1012500000	1021000000	745010000	704280000	847650000
H9IWC3	Uncharacterized protein	1	2	73409000	119630000	56217000	91720000	86214000
H9IWC7	Isoleucyl-tRNA synthetase	1	37	5145800000	5150500000	5355700000	4387000000	5127700000	4781100000
H9IWC8	Endophilin-A	1	2		23185000
H9IWE4	BTB domain-containing protein	1	4	79832000	72034000	93544000	64443000
H9IWE5	Uncharacterized protein	1	8	343170000	331310000	263750000	65193000	167790000	112550000
H9IWE8	80 kDa nuclear cap-binding protein	1	7	418490000	289430000	528020000	93629000	316380000	345030000
H9IWE9	MIF4G_like_2 domain-containing protein	1	6	216640000	183640000	235690000	397680000	328990000	284280000
H9IWG1	Complex I-B16.6	2	6	485250000	425490000	463170000	705270000	547610000	401410000
H9IWG2	PIPK domain-containing protein	1	3	111760000	94257000	83978000	119510000	108750000
H9IWG8	Uncharacterized protein	1	1
H9IWI4	CP-type G domain-containing protein	1	11	1674700000	1367300000	1678100000	1460600000	1652500000	1572300000
H9IWI9	Uncharacterized protein	1	1	147620000	284430000	154440000	23249000		158510000
H9IWK5	Uncharacterized protein	1	2	103570000	102380000	84435000	138420000	97119000
H9IWK6	Uncharacterized protein	2	15	560140000	649800000	664430000	569110000	433100000	485930000
H9IWL1	LITAF domain-containing protein	1	3	586720000	489230000	358170000	599490000	303270000	597680000
H9IWL2	HTH La-type RNA-binding domain-containing protein	1	25	2456100000	2688100000	3313700000	2418000000	2543800000	2236700000
H9IWL3	Uncharacterized protein	1	2	85804000	83136000	60470000
H9IWL4	Uncharacterized protein	1	8	87297000	90097000	96031000			51116000
H9IWL6	Ferrochelatase	1	9	412250000	453840000	443570000	348160000	273990000	434600000
H9IWM3	PX domain-containing protein	1	1		34449000	28073000
H9IWN4	Bromo domain-containing protein	1	2	27190000
H9IWN6	Uncharacterized protein	2	1
H9IWN8	Uncharacterized protein	1	8	158180000	191370000	226790000	251740000	207820000	231770000
H9IWP3	Uncharacterized protein	1	20	858340000	759340000	731110000	1508400000	1100200000	1525500000
H9IWQ1	Tubulin beta chain	2	13	1461800000	1104000000	868880000	499120000	1516800000	1422800000
H9IWQ4	Uncharacterized protein	1	5	109810000	110010000	94216000		89651000
H9IWR0	Uncharacterized protein	1	6	59837000	47842000	31727000		31313000	36088000
H9IWR1	F-box domain-containing protein	1	1				38785000	77079000	78603000
H9IWR7	RanGAP1_C domain-containing protein	1	13	618790000	592040000	702860000	884420000	699440000	1169900000
H9IWS4	Uncharacterized protein	2	8	3981400000	3293600000	2933500000	6471200000	4786300000	15163000000
H9IWS5	Uncharacterized protein	1	18	13189000000	13205000000	14436000000	9923700000	14549000000	13954000000
H9IWS8	Thioredoxin domain-containing protein	1	6	672040000	595250000	692290000	253240000	572630000	309420000
H9IWT4	Uncharacterized protein	1	5				135270000		120080000
H9IWU2	Aconitate hydratase	1	5	175840000	135020000	153480000	109460000	76155000	69926000
H9IWU3	Aconitase_C domain-containing protein	1	5	347700000	290990000	304950000
H9IWU8	XRN2-binding (XTBD) domain-containing protein	1	1	62111000	49807000			61183000	75970000
H9IWV0	AD domain-containing protein	1	5	368810000	347450000	374310000	221990000	289220000	135000000
H9IWV2	PAM2 domain-containing protein	1	9	281760000	295480000	285770000	553070000	306970000	542490000
H9IWV5	Uncharacterized protein	1	1
H9IWV9	t-SNARE coiled-coil homology domain-containing protein	1	6	286600000	337120000	428390000	345100000	268740000	308950000
H9IWW0	Uncharacterized protein	1	1		31506000
H9IWW5	Protein HGH1 homolog	1	3			32340000		16293000
H9IWW8	EF-hand domain-containing protein	1	5	111410000	181710000	159440000		170300000
H9IWX1	Uncharacterized protein	1	4				122780000		95227000
H9IWX2	Uncharacterized protein	1	3				111400000		52655000
H9IWX3	Uncharacterized protein	1	3					43287000	40814000
H9IWY3	Phosphatidylserine decarboxylase	1	6	128480000	102650000	140280000	141810000	159210000	91982000
H9IWY7	Uncharacterized protein	1	9	114720000	77273000	117360000	84612000	80173000	84411000
H9IWY8	Uncharacterized protein	1	3			35097000		41914000
H9IWZ0	DHHA2 domain-containing protein	1	4	24352000	20206000			10292000
H9IWZ3	C2H2-type domain-containing protein	1	1	279090000	281420000	365130000		436200000
H9IX04	Uncharacterized protein	1	15	432140000	643970000	1100400000	226490000	450340000	193070000
H9IX14	Uncharacterized protein	1	6	267080000	190010000	217310000	160190000	272660000	205060000
H9IX16	RNA helicase	1	3
Q5UAT7	Ribosomal protein L4	2	29	77218000000	73581000000	104340000000	31402000000	59273000000	35923000000
H9IX18	RuvB-like helicase	1	13	1576500000	1521400000	1493300000	2324700000	1366200000	1612100000
H9IX22	MRP-S28 domain-containing protein	1	5	138470000	135910000	87137000		95455000
H9IX25	Uncharacterized protein	1	6	84600000	124770000	85040000	368760000	169850000	406310000
H9IX28	Oxysterol-binding protein	1	5	126380000	95820000	85037000	116610000	88690000	92198000
H9IX29	Uncharacterized protein	1	2	45049000	36141000	27872000		23263000
H9IX30	Amino_oxidase domain-containing protein	1	2	93421000	56843000	87476000	133930000	85709000	112850000
H9IX31	F-box domain-containing protein	1	1
H9IX35	Nuclear pore complex protein Nup96	1	27	1165300000	1082400000	1203500000	1299000000	1208700000	1569500000
H9IX36	Uncharacterized protein	1	3	67408000	118730000	73752000
H9IX37	Uncharacterized protein	1	2	175740000	181100000	140920000
H9IX40	Uncharacterized protein	1	1				48032000	39952000
H9IX42	U6 snRNA-associated Sm-like protein LSm4	1	5	370350000	298850000	250240000	155000000	303830000	301580000
H9IX45	C2H2-type domain-containing protein	1	15	680130000	575220000	580100000	405470000	705730000	357490000
H9IX47	RNA exonuclease 4	1	10	1408100000	1746100000	1443300000	1274000000	1789700000	1150600000
H9IX58	Carboxylesterase ae27	1	3	141190000	73356000	41277000
H9IX59	Uncharacterized protein	1	25	5445500000	5988300000	5838600000	3174600000	4091900000	3413300000
H9IX64	Peptidase_M28 domain-containing protein	1	9	651390000	642530000	815820000	920490000	633320000	777690000
H9IX66	Threonyl-tRNA synthetase	1	27	4609600000	5859400000	6193700000	3815100000	3515300000	3313300000
H9IX71	CLP1_P domain-containing protein	1	7	299790000	170530000	150750000	116420000	171620000	223990000
H9IX74	Chitin-binding type-2 domain-containing protein	1	2			3527300000		2929600000
H9IX82	UDP-N-acetylglucosamine 4-epimerase	1	2
H9IX87	RRM domain-containing protein	1	3	90649000	79121000	92624000	73653000	43533000	80563000
H9IX88	SGF29 C-terminal domain-containing protein	1	2		24340000		29069000	33572000
H9IX93	Alpha-amylase	1	17	6757800000	6918000000	6930600000	6036400000	5126600000	5505500000
H9IXA2	Uncharacterized protein	1	5	97882000	54701000		74658000	50076000	90355000
H9IXA4	Uncharacterized protein	1	14	511100000	447880000	543820000	309070000	561050000	369040000
H9IXB4	Uncharacterized protein	1	6	61310000	88924000	68174000		50525000	27023000
H9IXB5	RPB5 homolog	1	3	174520000	204310000	170660000		112740000	69068000
H9IXD2	Cytochrome b561 domain-containing protein	1	7	1705700000	2006500000	1386300000	1635400000	1263600000	1102100000
H9IXD8	Uncharacterized protein	1	8	499990000	435430000	449430000	940660000	536820000	614600000
H9IXE2	Uncharacterized protein	1	3			58538000
H9IXE4	Uncharacterized protein	3	3		96114000			76944000
H9IXE5	Uncharacterized protein	2	9	1159100000	872930000	1055800000	1295400000	1101100000	1112500000
H9IXE6	Uncharacterized protein	1	27	3000200000	2353100000	2329200000	3053500000	2272600000	3480700000
H9IXE8	Uncharacterized protein	1	3				39451000		43697000
H9IXF0	Uncharacterized protein	1	1
H9IXF1	a_DG1_N2 domain-containing protein	1	4	43623000		29265000		21243000	15744000
H9IXF2	Alpha-dystroglycan	1	23	2877700000	2484000000	2373800000	2093400000	1663800000	2477100000
H9IXF5	Uncharacterized protein	1	2		20697000
H9IXF7	tRNA selenocysteine 1-associated protein 1	2	2	137180000	89887000	100030000	208540000	87857000	118260000
H9IXG0	ATPase ASNA1 homolog	1	6	906420000	916450000	1009600000	269690000	573390000	197160000
H9IXG6	Uncharacterized protein	1	2	34627000		19913000
Q0ZAL2	Polyadenylate binding protein 2	2	6	242390000	179360000	143970000
H9IXH0	KH_dom_type_1 domain-containing protein	1	3	687620000	692780000	615170000	1285400000	667680000	1113600000
H9IXH1	KH domain-containing protein	1	10	1984000000	1625200000	1856200000	1865500000	1141100000	1873400000
H9IXI3	Uncharacterized protein	1	17	2809600000	2559600000	2952500000	6648800000	3981200000	6684600000
H9IXJ3	TGc domain-containing protein	1	3				84729000	38615000
H9IXJ9	Peptide-N(4)-(N-acetyl-beta-glucosaminyl)asparagine amidase	1	1	24041000		27513000	33584000		39181000
H9IXK0	Antichymotrypsin-1	3	3		68044000	60996000	270750000	84441000	256720000
H9IXK1	Uncharacterized protein	1	4	54945000	93701000	40366000
H9IXK7	CRAL-TRIO domain-containing protein	1	4	69950000	89681000	64586000
Q1HQD2	ATP-binding cassette sub-family F member 2	2	18	2186600000	2211600000	2504700000	1589700000	2037300000	1624700000
H9IXM5	ANK_REP_REGION domain-containing protein	1	2	25205000				30635000
H9IXM6	PRKG1_interact domain-containing protein	1	4	63243000	73662000		65139000	53953000	51278000
H9IXM9	Importin N-terminal domain-containing protein	1	6	741660000	704080000	568190000	660050000	544970000	486230000
H9IXN0	Uncharacterized protein	1	5	526160000	404010000	540560000	657240000	562270000	675560000
H9IXN5	Uncharacterized protein	1	39	2054200000	2002800000	1888300000	2616700000	1336300000	2348700000
H9IXN7	Uncharacterized protein	1	5	48647000			59400000	162040000	35782000
H9IXP1	PSI domain-containing protein	1	6	864970000	818030000	772440000	1377400000	773270000	1226500000
H9IXP6	Peroxisomal membrane protein PEX16	1	2	55598000	100160000	112910000		53383000
H9IXP8	Uncharacterized protein	1	1		45631000	29217000		44459000
H9IXQ6	Uncharacterized protein	1	6	173710000	192970000	248160000	233670000	197460000	238140000
H9IXT8	5-formyltetrahydrofolate cyclo-ligase	1	1
H9IXV8	Uncharacterized protein	1	2	44053000
H9IXV9	Uncharacterized protein	1	1	18773000			104560000
H9IXX2	Uncharacterized protein	1	8	400800000	503990000	522270000	474680000	486310000	465600000
H9IXY1	Uncharacterized protein	1	30	1265300000	1245800000	1219200000	904620000	1034800000	1342000000
H9IY02	Letm1 RBD domain-containing protein	1	2	43992000	115640000	108230000
H9IY06	Uncharacterized protein	1	1	60162000	29618000	37393000	30790000
H9IY07	Uncharacterized protein	1	5	69561000			31142000	51911000
H9IY16	Uncharacterized protein	1	6		59856000	121010000	100730000	80053000
H9IY17	SRF-dependent transcription regulation-associated protein	1	4	48608000	71431000	89822000
H9IY18	Peptidyl-prolyl cis-trans isomerase	1	2	128500000	157970000	110510000	178730000	169650000	296210000
H9IY19	Uncharacterized protein	1	28	659290000	596320000	643460000	980690000	517520000	761810000
H9IY28	CULLIN_2 domain-containing protein	1	5	79024000	76972000	100710000	85049000	80180000	75333000
H9IY70	Uncharacterized protein	1	6	259870000	229400000	186360000	167410000	225110000	195680000
H9IY75	Uncharacterized protein	1	8	376210000	113180000	154410000
H9IY86	Trafficking protein particle complex subunit	2	2	43397000	50860000		73294000		69883000
H9IY90	Uncharacterized protein	1	6	315340000	240380000	223710000	631160000	494780000	689190000
H9IY91	Uncharacterized protein	1	4	125480000	139690000	153900000	164070000	227290000	106450000
H9IY97	E3 ubiquitin-protein transferase MAEA	1	3				81644000
H9IYA2	Uncharacterized protein	1	12	313160000	332190000	261390000	471980000	353690000	266730000
H9IYA4	Uncharacterized protein	1	23	31831000	42556000			43581000
H9IYB3	Uncharacterized protein	1	2	21397000	37535000				12826000
H9IYB7	Uncharacterized protein	1	1
H9IYB8	Uncharacterized protein	1	2		26316000	29724000
H9IYC7	Uncharacterized protein	1	2				22697000
H9IYD1	Uncharacterized protein	1	3	232810000	216910000	275490000	250860000	326680000	266900000
H9IYD2	HP domain-containing protein	2	2	115390000	88916000	145960000	219460000	153750000	187710000
H9IYD3	Uncharacterized protein	1	4	128030000	76519000	104990000	36847000	94989000
H9IYE0	Uncharacterized protein	1	3		77209000	94331000
H9IYG1	Uncharacterized protein	1	10	3100200000	2889500000	3331000000	3785800000	4298400000	4944000000
H9IYG2	Uncharacterized protein	1	5	1310900000	1127800000	1008400000	2419700000	2144600000	2438700000
H9IYH0	Protein SHQ1 homolog	1	1		125610000	138320000
H9IYH6	Uncharacterized protein	1	43	2794300000	2360600000	3505100000	2048600000	1910600000	1554200000
H9IYJ6	Pyridoxal phosphate homeostasis protein	2	6	238200000	113190000	146690000	203680000	110750000	280720000
H9IYK6	Uncharacterized protein	1	24	3729500000	3506000000	3878900000	5165400000	4091000000	5915000000
H9IYL2	Uncharacterized protein	1	15	2101600000	1926300000	1752400000	1286400000	2047400000	1305600000
H9IYM1	Methenyltetrahydrofolate cyclohydrolase	1	10	1225600000	1133700000	979170000	751760000	484380000	847300000
H9IYM5	Secretory carrier-associated membrane protein	1	5	586090000	383790000	365520000	474940000	702310000	559260000
H9IYM7	WD_REPEATS_REGION domain-containing protein	1	7	264900000	268460000	154200000	142410000	147140000	149340000
H9IYM9	Pre-mRNA-splicing factor RBM22	1	4	109580000	106070000	117990000	170670000	83106000	117140000
H9IYP1	WD_REPEATS_REGION domain-containing protein	1	12	1043700000	1588600000	1122600000	1366700000	729400000	1535700000
H9IYP2	3-hydroxyisobutyryl-CoA hydrolase, mitochondrial	1	12	2094500000	2413200000	1274500000	1791100000	2986500000	773480000
H9IYP5	Uncharacterized protein	1	6	183150000	181090000	195210000	97644000	156760000	124550000
H9IYQ9	Uncharacterized protein	2	12	572320000	617680000	562570000	253530000	430840000	156570000
H9IYR0	Methionine aminopeptidase	1	9	639040000	654570000	697770000	737970000	581020000	721990000
H9IYR7	Uncharacterized protein	1	6	271090000	269930000	309250000	307510000	181420000	177050000
H9IYS7	ANK_REP_REGION domain-containing protein	1	2		104390000	196930000	379510000	417510000
H9IYS8	Uncharacterized protein	1	10	106520000	179540000	72416000	434090000	533310000	792450000
H9IYT1	MICOS complex subunit MIC13	1	3	289080000	263980000	238390000	182190000	169120000	205710000
H9IYT2	Uncharacterized protein	1	5	69739000	117900000	102940000	80855000	81928000
H9IYT8	CDGSH iron-sulfur domain-containing protein 2 homolog	1	4	905410000	765920000	633470000	3010300000	1506500000	3804700000
H9IYU3	Uncharacterized protein	1	12	237950000	226920000	202400000	173090000	194600000	231610000
H9IYU7	V-type proton ATPase subunit a	1	4				117870000	42907000	95218000
H9IYV0	Uncharacterized protein	1	3	40747000	63352000
H9IYV4	Uncharacterized protein	1	9	572980000	529020000	654030000	651940000	515270000	617510000
H9IYW6	Uncharacterized protein	1	2	1045100000	116990000	303120000	95072000	98573000	155910000
H9IYW8	Uncharacterized protein	1	2	39929000					37310000
H9IYX1	Uncharacterized protein	1	4	33426000	40340000	34325000		40894000
H9IYX2	Aldedh domain-containing protein	1	8	21236000			93200000	246370000	53028000
H9IYX5	RNB domain-containing protein	1	3	149700000	175660000			126110000	175160000
H9IYX6	Uncharacterized protein	1	3	1165200000	1429100000	1452800000	1097900000	529130000	135690000
H9IYX7	5-aminoimidazole-4-carboxamide ribonucleotide formyltransferase	1	28	11448000000	11363000000	12265000000	10493000000	8829400000	9980600000
H9IYY5	Uncharacterized protein	1	6	680430000	527840000	412390000	1757400000	680690000	1817900000
H9IYZ3	Methylthioribose-1-phosphate isomerase	2	3	65981000	90422000
H9IYZ6	Uncharacterized protein	1	15	825560000	566180000	761030000	754590000	616670000	520690000
H9IZ00	Uncharacterized protein	1	4	320200000	298610000	331910000	489570000	386220000	381320000
H9IZ01	alpha-1,2-Mannosidase	2	10	637260000	417810000	460420000	542640000	455390000	367640000
H9IZ07	RWD domain-containing protein	1	4	148330000	207250000	200860000	355320000	105110000	188560000
H9IZ08	Peptidase_M24 domain-containing protein	1	26	18191000000	18477000000	19068000000	17419000000	17068000000	17368000000
H9IZ09	Protein kinase domain-containing protein	1	2	46280000		31900000
H9IZ16	Rhodanese domain-containing protein	1	2		100370000	136930000	176910000		172640000
H9IZ19	Uncharacterized protein	1	8	4171400000	3780400000	3147600000	2335700000	2601700000	3120000000
H9IZ23	Pyruvate kinase	2	22	7846100000	7831500000	7115500000	4540900000	6294300000	4961600000
H9IZ24	Uncharacterized protein	1	2	121330000	69963000	64595000		85023000
H9IZ35	Ubiquitin thioesterase OTU1	2	4	159160000	137040000	120450000	235000000	115920000	234600000
H9IZ39	Fatty acid hydroxylase domain-containing protein	1	3	99081000	112500000	43690000		44511000
Q9NDS8	Angiotensin-converting enzyme	2	1
H9IZ43	Uncharacterized protein	1	4	72389000			162310000	164230000	222270000
H9IZ53	V-type proton ATPase subunit a	1	8	713750000	734380000	797250000	1659400000	885480000	1169500000
H9IZ54	V-type proton ATPase subunit a	1	9	1377600000	1523800000	1485300000	2363200000	2121800000	2491900000
H9IZ55	Protoporphyrinogen oxidase	1	3	59500000	112660000		72964000	67248000	57041000
H9IZ57	Tubulin alpha chain	4	24	4957100000	6098600000	6001000000	1575300000	6833800000	2040100000
H9IZ58	FERM domain-containing protein	1	3	417280000	642190000	854290000	629140000	993290000	868260000
H9IZ59	Moesin/ezrin/radixin homolog 1	1	34	4873800000	5794800000	6609200000	8041100000	12669000000	8479400000
H9IZ62	4-phosphopantetheinyl transferase	1	22	252780000	275190000	191410000	1768700000	817970000	976000000
H9IZ64	Uncharacterized protein	2	3	198570000	225970000		705540000	274360000	612360000
H9IZ67	E3 ubiquitin-protein ligase listerin	1	2	30640000	25322000			40873000
H9IZ80	Uncharacterized protein	1	8	710090000	660990000	781870000	1491200000	1309300000	1501500000
H9IZ84	Uncharacterized protein	1	18	11763000000	11537000000	11808000000	8498900000	9574500000	6757100000
H9IZ85	Dolichyl-diphosphooligosaccharide--protein glycosyltransferase subunit 1	1	20	11730000000	11135000000	13191000000	9805400000	11495000000	9519800000
Q5UAR9	Ribosomal protein L19	2	12	22692000000	22894000000	24562000000	7544800000	19538000000	12085000000
H9IZ97	Uncharacterized protein	2	17	11702000000	9938600000	9373900000	11462000000	8155500000	9821700000
H9IZA2	Peptidylglycine monooxygenase	1	2
H9IZB1	Uncharacterized protein	1	4	272850000	174900000	210040000	315510000	214190000	267680000
H9IZB9	Uncharacterized protein	2	13	11766000000	12808000000	10863000000	14990000000	11721000000	18311000000
H9IZC0	Uncharacterized protein	1	5	113630000	179620000	204290000	205490000	121410000	62209000
H9IZC5	Uncharacterized protein	1	2	49712000	113360000
H9IZC6	Uncharacterized protein	1	4	55003000	68611000	64951000		44250000
H9IZD3	Uncharacterized protein	1	6	64331000	62205000		187340000	42292000	86987000
H9IZD5	ZZ-type domain-containing protein	2	10		110670000	78361000	663290000	237520000	640630000
H9IZE0	Protein MAK10 homolog	1	2	55928000	46677000	53454000		40508000
H9IZE7	Queuine tRNA-ribosyltransferase accessory subunit 2	1	6	120130000	137840000	122480000		117460000
H9IZF3	Na_H_Exchanger domain-containing protein	1	2	46850000	52416000
H9IZF4	TPR_REGION domain-containing protein	1	11	327510000	397060000	391390000	408590000	378280000	410280000
H9IZF6	Uncharacterized protein	1	5	316200000	202450000	236340000	109220000	194750000
H9IZG3	ANK_REP_REGION domain-containing protein	1	2	162080000	61035000	79567000		240020000
H9IZG4	TIP120 domain-containing protein	1	38	4141900000	3898400000	3612000000	3871500000	3171300000	2981100000
H9IZG6	NeuB domain-containing protein	1	10	467970000	198520000	463470000	208930000	129590000	131420000
H9IZG9	Uncharacterized protein	1	11	218780000	85448000	117300000	156370000	101370000	75257000
H9IZH0	Rod_C domain-containing protein	1	6				138820000	131020000	128610000
Q1HPI0	Exosc7 protein	2	6	359570000	336790000	277740000	252930000	161740000	216060000
H9IZI9	Hydroxyacid-oxoacid transhydrogenase	1	4	201380000	119420000	61946000	121130000	170960000	171320000
H9IZJ0	Uncharacterized protein	1	4	78488000			52829000		44607000
H9IZJ6	Cleft lip and palate transmembrane protein 1-like protein	1	2		67110000	103590000	81206000	104790000
H9IZJ9	DUF3421 domain-containing protein	1	3	97927000	131810000	92588000	79276000	91590000
H9IZK0	RRM domain-containing protein	2	4	222390000	108980000	152370000	127620000	82791000	122590000
H9IZK4	Uncharacterized protein	2	4	1426100000	1050600000	1163300000	4379000000	2237900000	3470700000
H9IZK9	Uncharacterized protein	1	10	77498000	65036000	88917000	74811000	102340000	72325000
H9IZL0	Uncharacterized protein	1	4		33249000	48360000		51899000
H9IZM3	Component of oligomeric Golgi complex 3	1	7	97118000	68163000	113490000	76797000	85951000	71823000
H9IZM4	Uncharacterized protein	1	1			30091000		44003000
H9IZM6	Uncharacterized protein	2	4	117400000		127230000	57629000	99502000
H9IZN0	Uncharacterized protein	1	1					24673000	14070000
H9IZN1	Acyl-coenzyme A oxidase	5	4	94996000	102480000	118540000	212940000	149490000	164040000
H9IZN3	Uncharacterized protein	1	2		38973000	48438000
H9IZN4	Uncharacterized protein	1	10	750350000	569740000	750980000	519540000	605690000	491010000
H9IZR5	Pyruvate dehydrogenase E1 component subunit beta	2	11	2669300000	1811500000	1694300000	965180000	1155600000	1445500000
H9IZS4	Uncharacterized protein	1	11	1205200000	870310000	828240000	1155000000	720220000	813370000
H9IZS5	USP domain-containing protein	1	3	312120000	311030000	269930000	514610000	253090000	305230000
H9IZS7	Uncharacterized protein	1	2			96853000		117190000	111740000
H9IZS8	MCM domain-containing protein	1	8	303030000	251770000	311300000	473940000	468760000	409830000
H9IZT1	Uncharacterized protein	1	6	215050000	120460000	153340000	187720000	136520000	152710000
H9IZT4	Uncharacterized protein	1	2	46850000	74445000	102320000		64364000	85582000
Q8WPG9	Annexin	3	13	815470000	936420000	793340000	1291500000	1903100000	2153600000
H9IZU4	FACT complex subunit	1	23	1322300000	1592600000	1641400000	1207500000	1614300000	1455300000
H9IZV1	Uncharacterized protein	1	2	40729000	35323000	43410000	16287000	32869000
H9IZV2	Uncharacterized protein	1	1			61369000	39972000	81460000
H9IZV3	Uncharacterized protein	1	3		106800000		142280000	97780000	155190000
H9IZX3	Uncharacterized protein	1	3				24665000	15778000
H9IZY1	Uncharacterized protein	1	4	50602000	34785000	70257000		55748000
H9IZY3	Uncharacterized protein	1	12	3532200000	3110900000	3330300000	2636700000	2900600000	3802000000
H9IZY5	Dynamin-type G domain-containing protein	1	8	34743000	43293000	59429000	51895000	318850000	42121000
H9IZZ4	Uncharacterized protein	1	3		56617000			66909000
H9IZZ5	Uncharacterized protein	1	3	48332000	53282000
H9IZZ6	WD_REPEATS_REGION domain-containing protein	1	3	107650000	184220000	106390000		74997000
H9J002	Pre-mRNA-processing factor 19	1	15	2049800000	2051200000	2014100000	1024200000	1621800000	1127900000
H9J003	Uncharacterized protein	1	2			49973000	64661000
H9J004	Uncharacterized protein	1	2	36191000	27090000
H9J005	TOG domain-containing protein	1	73	4488700000	4439800000	4438500000	4815200000	4431300000	4290700000
H9J011	DUF1907 domain-containing protein	1	12	2477300000	2973600000	2605200000	2632300000	1502400000	2191500000
H9J012	Uncharacterized protein	1	7	90119000	150840000	116550000	61377000		50082000
H9J022	Uncharacterized protein	1	1			20967000
H9J045	MICOS complex subunit MIC10	1	1	230670000	177910000	155080000		116300000
H9J050	ZnMc domain-containing protein	1	4				57858000	58863000	101420000
H9J051	Uncharacterized protein	1	3	61661000	114340000			88354000	108010000
H9J053	ANK_REP_REGION domain-containing protein	1	2		15836000	21875000
H9J054	Fe_hyd_SSU domain-containing protein	1	2		47326000	71578000
H9J059	Tr-type G domain-containing protein	1	12	1089400000	889220000	786360000	358500000	374290000	169690000
H9J060	Uncharacterized protein	1	12	168040000	93205000	108120000	83417000	72319000
H9J061	RING-type E3 ubiquitin transferase	1	2	16169000	32007000	24676000		20236000
H9J063	GOLD domain-containing protein	1	3	485320000	688950000	430810000	369570000	401750000	402240000
Q9NBL5	Acyl-CoA binding protein	2	3	1969600000	1382800000	2119500000	151120000	600340000
H9J080	BZIP domain-containing protein	1	1
H9J082	Protein lin-7 homolog	1	1				21798000	24303000	16461000
H9J083	UBC core domain-containing protein	1	1
H9J096	Uncharacterized protein	1	32	1181700000	1159500000	1176200000	1468400000	1404700000	1143800000
H9J098	Uncharacterized protein	1	6	267610000	123630000	104270000
H9J0A2	Nitric oxide synthase	2	6	55791000	55397000	51614000		14129000
H9J0B1	Uncharacterized protein	1	3				112160000	93175000	97115000
H9J0B7	PCI domain-containing protein	1	30	5079200000	5020400000	4970100000	4954900000	6464900000	4930000000
H9J0C9	Vacuolar protein sorting-associated protein 52 homolog	1	3	234410000	259120000	99844000	417920000
H9J0D6	Importin N-terminal domain-containing protein	1	22	4035900000	4254300000	3661700000	3743500000	4193700000	3750500000
H9J0D8	Conserved oligomeric Golgi complex subunit 6	1	1			44804000		35637000
H9J0D9	39S ribosomal protein L15, mitochondrial	1	7	181370000	172410000	146070000	206010000	236600000	115980000
H9J0E2	Transmembrane 9 superfamily member	1	2	75929000			101410000	50585000
H9J0E3	Uncharacterized protein	1	8	467920000	339100000	335810000	57778000	257440000	136160000
H9J0E7	Lysine--tRNA ligase	1	23	4496600000	5155200000	5261200000	3648200000	4540000000	4048900000
H9J0E8	SGNH_hydro domain-containing protein	1	1	68991000	56569000	55556000	104840000	51085000	99359000
H9J0F0	ER membrane protein complex subunit 4	1	5	108820000	192750000	216370000	255430000	187790000	274530000
H9J0F3	PX domain-containing protein	1	8	215940000	195760000	185310000	241980000	437740000	91264000
H9J0G0	Uncharacterized protein	1	1	55004000			51424000		44280000
H9J0G4	Nucleolar complex protein 2 homolog	1	7	309820000	305060000	356080000	148630000	208000000	185570000
H9J0G7	Sm domain-containing protein	2	10	3612600000	5382900000	5178300000	5972000000	4966700000	6772000000
H9J0H0	CAP10 domain-containing protein	1	3			85989000	97333000		63836000
H9J0H1	Phosphorylase b kinase regulatory subunit	1	3	44704000		62888000	42673000	38131000	25546000
H9J0I1	DNA-directed RNA polymerase subunit beta	1	20	822320000	669610000	748800000	643110000	537970000	523200000
H9J0I3	KH domain-containing protein	1	5	156550000	272760000	238400000	178610000	165090000	188980000
H9J0I4	DUF3421 domain-containing protein	1	1
H9J0I6	C3H1-type domain-containing protein	1	2	65007000	29226000	80996000
H9J0J5	CRAL-TRIO domain-containing protein	1	11	1602800000	2492000000	2240300000	108400000	243230000	163730000
H9J0J7	Rab3 GTPase-activating protein catalytic subunit	1	3	19393000	28295000	26605000	12635000
H9J0J8	Rab3 GTPase-activating protein catalytic subunit	1	2	46464000	36844000	60526000
H9J0K4	ENT domain-containing protein	1	7	206740000	143620000	104160000	134840000	91098000	99080000
H9J0K5	Uncharacterized protein	1	12	546950000	652810000	660210000	1099300000	541670000	884500000
H9J0K7	Uncharacterized protein	1	12	124330000	146860000	214330000	92199000	108440000	151660000
Q2F5W0	Microsomal signal peptidase 25 kDa subunit	2	5	1958000000	2475400000	3117800000	2452900000	2361000000	3389900000
H9J0L6	Uncharacterized protein	1	5	108650000	335590000	157360000	189150000	158140000	127560000
H9J0M9	Cytochrome b-c1 complex subunit Rieske, mitochondrial	2	11	1927700000	1561600000	1532100000	2000600000	1683000000	2344100000
H9J0N2	C2H2-type domain-containing protein	1	12	254020000	231620000	175540000	177370000	202270000	207420000
H9J0N3	Mitochondrial import inner membrane translocase subunit	1	7	640670000	453710000	520360000	744070000	401670000	556530000
H9J0N4	Uncharacterized protein	1	2	73786000	47844000
H9J0Q2	Uncharacterized protein	1	16	272120000	191950000	221320000	372860000	232230000	198040000
H9J0S5	Uncharacterized protein	1	6	304940000	344120000	290440000	450870000	312100000	438250000
H9J0T7	TPR_REGION domain-containing protein	1	2
H9J0T8	Uncharacterized protein	1	8	101020000	88657000	159630000	89443000	87611000	80266000
H9J0T9	Nuclear pore protein	1	26	1169800000	1385800000	1392600000	1605600000	1525000000	1916800000
H9J0U0	Tau95_N domain-containing protein	1	2
H9J0U9	Coiled-coil domain-containing protein 43	1	2	191170000	120640000	121340000	168340000	125140000	150930000
H9J0V4	Uncharacterized protein	1	4	204610000	157380000	166490000		327260000	52211000
H9J0V5	Uncharacterized protein	1	7	83504000	126090000	205460000	193950000	181810000	152080000
H9J0V8	Uncharacterized protein	1	3				70277000		645360000
H9J0V9	Uncharacterized protein	1	2						47448000
H9J0W4	DNA topoisomerase I	1	16	920420000	824920000	1105300000	1058700000	905430000	859300000
H9J0W7	USP domain-containing protein	1	2		16216000
H9J0W8	Uncharacterized protein	1	10	285260000	235980000	255610000	192210000	236420000
H9J0W9	Uncharacterized protein	1	3	38262000			64094000
H9J0X0	WW domain-containing protein	1	4	47131000	46608000	42394000		38177000
H9J0X1	Uncharacterized protein	1	3	147950000	142060000
H9J0X4	Cir_N domain-containing protein	1	1				42298000		60192000
H9J0X9	General transcription factor IIF subunit 2	1	3				44992000
H9J0Y4	TGc domain-containing protein	1	10	282230000	226960000	244120000	510170000	464200000	578580000
H9J0Z0	WD_REPEATS_REGION domain-containing protein	1	7	270040000	305150000	336150000	166200000	139470000	190010000
H9J0Z1	Uncharacterized protein	1	2	119500000	123940000	111330000	155460000	67297000	130270000
H9J0Z6	OTU domain-containing protein	1	6	180100000	158640000	235390000	221590000	143950000	177650000
H9J0Z7	Uncharacterized protein	1	8	366990000	293640000	345440000	366260000	326120000	259360000
H9J100	KH domain-containing protein	1	2		47869000	46404000		43805000
H9J104	Uncharacterized protein	1	6	96388000	209020000	174250000	120180000	145600000	141690000
H9J108	Uncharacterized protein	1	6	139040000	121010000	216070000	78655000	185980000	102560000
Q1HPX1	V-type proton ATPase subunit	2	5	786400000	563840000	584240000	334770000	650790000	377690000
H9J110	40S ribosomal protein S18	1	12	98051000	69817000	80083000
H9J115	Uncharacterized protein	1	1
H9J118	COP9 signalosome complex subunit 8	1	3	121930000	103130000	139920000	113990000	75653000	134570000
H9J119	Cysteine desulfurase, mitochondrial	1	5	187850000	273650000	249770000	554970000	282110000	512330000
H9J124	Geranylgeranyl transferase type-2 subunit alpha	1	8	192910000	208990000	206090000	168760000	221510000	122920000
H9J125	26S proteasome non-ATPase regulatory subunit 6	1	26	4420800000	3630900000	4100100000	6228900000	5089500000	4665100000
H9J129	Peptidase_M41 domain-containing protein	1	5	92015000	107560000		166550000	122790000	193590000
H9J134	Nucleolar GTP-binding protein 1	1	15	1263700000	1191700000	1895800000	1171300000	1391400000	1255300000
H9J138	PID domain-containing protein	1	6	162410000	201780000	159320000
H9J151	NADH dehydrogenase [ubiquinone] 1 alpha subcomplex subunit 12	1	1	83216000	74325000			39149000
H9J156	Uncharacterized protein	1	5	185740000	85246000		253470000	142640000	232370000
H9J168	ZP domain-containing protein	1	3	86774000	52516000	64800000	133970000	102320000	139550000
H9J174	Uncharacterized protein	1	3	306530000	216090000	171140000	296710000	233560000	379560000
H9J180	DUF3456 domain-containing protein	1	9	275240000	206170000	273850000	788410000	489700000	881770000
H9J189	Uncharacterized protein	1	2				180850000	113610000
H9J192	M16C_associated domain-containing protein	1	21	928210000	1138500000	1463300000	1156100000	1285600000	1003000000
H9J198	BHLH domain-containing protein	1	2	161610000	73178000	100500000	66041000		72653000
P41385	Tubulin beta chain	2	4
Q2F653	Defective in cullin neddylation protein	2	3	67223000	26048000	41500000		41699000	71279000
H9J1B6	Uncharacterized protein	1	1	22048000					33808000
H9J1B7	Uncharacterized protein	1	2			48985000	94952000		71483000
H9J1B8	Transcription initiation factor IIF subunit alpha	1	4	25304000
H9J1C0	Uncharacterized protein	1	1	34305000
H9J1C4	MICOS complex subunit	1	5	685850000	491220000	321710000	170150000	417850000	117910000
H9J1C5	3-5 exonuclease domain-containing protein	1	2		42335000	44610000	113200000	70235000
H9J1D1	Replication factor C subunit 1	1	9			128110000	177610000		146740000
H9J1D2	Aspartate aminotransferase	1	14	1647100000	1349600000	1715400000	976180000	1485400000	1180200000
H9J1E0	Uncharacterized protein	1	5	539910000	315930000	345060000	1009000000	2286400000	852080000
H9J1E8	Proteasome endopeptidase complex	1	7	2154400000	2577200000	2462500000	3909800000	1905300000	4354100000
H9J1E9	mRNA cap guanine-N7 methyltransferase	1	5	290100000	295490000	491320000	238140000	393850000	322150000
Q5UAS9	Ribosomal protein L10A	2	10	27077000000	21759000000	24818000000	11478000000	19322000000	11472000000
H9J1F1	Uncharacterized protein	2	3	45778000	83353000	96068000		73824000
H9J1F3	acidPPc domain-containing protein	2	4	953640000	1664300000	1644600000	639030000	1557400000	781980000
H9J1G0	Uncharacterized protein	1	5	129400000	81674000	174550000	117120000		158540000
H9J1G1	FIP1-like 1 protein	1	2	137140000	317870000	339640000	262400000	190310000
H9J1G3	C2H2-type domain-containing protein	1	4	81321000	76516000	55503000	89113000	57531000	72623000
H9J1G4	DNA replication licensing factor MCM7	2	17	645930000	619740000	733500000	480570000	762150000	567400000
H9J1G8	Uncharacterized protein	1	4	199110000	218660000	238750000		271390000
H9J1G9	HIG1 domain-containing protein	1	1						107350000
H9J1H1	HIG1 domain-containing protein	1	1
H9J1H4	Uncharacterized protein	1	30	11235000000	10269000000	9919900000	8409400000	6888500000	6453700000
H9J1H5	CTP_transf_like domain-containing protein	1	6	369910000	367950000	410070000	217130000	206770000	404670000
H9J1H7	Uncharacterized protein	1	1	53577000	56701000		118170000	135630000	72519000
H9J1H8	Uncharacterized protein	1	6	86937000
H9J1H9	Uncharacterized protein	1	2	29341000		52405000		26543000
H9J1I6	Uncharacterized protein	1	2			48458000
H9J1J1	Uncharacterized protein	1	7		53597000	88111000		43028000
H9J1K3	Uncharacterized protein	1	2	157350000		123310000	164840000		132910000
Q2F6B3	DnaJ domain-containing protein	2	2	236720000	91542000	176960000	102930000	150610000	72756000
H9J1K5	Exocyst complex component 2	1	2				27488000
H9J1K7	Serine/threonine-protein phosphatase 2A activator	1	4	68503000	64334000			54596000
H9J1K8	Elongation factor 1-alpha	1	8	116770000	83108000	162860000	57575000		95525000
H9J1K9	DNA polymerase	1	4	53589000	31249000	38602000		28242000
H9J1L2	Uncharacterized protein	1	4	42015000
H9J1M4	Uncharacterized protein	1	4				171360000		149650000
H9J1M5	Uncharacterized protein	2	7	4742700000	3859800000	5165400000	2401800000	773460000	2059900000
H9J1M7	Peptidyl-prolyl cis-trans isomerase	1	4	75134000	82341000	86720000	181050000		83427000
H9J1N4	WD_REPEATS_REGION domain-containing protein	1	6	233730000	358480000	279520000	109440000	187470000	187210000
H9J1P1	Dolichyl-diphosphooligosaccharide--protein glycotransferase	1	8	578970000	466340000	523870000	321180000	558700000	524760000
H9J1P2	RNA helicase	1	20	506830000	449630000	498140000	480300000	576250000	623530000
H9J1P4	Uncharacterized protein	1	1				55939000
H9J1P8	Uncharacterized protein	1	3	24360000	48721000
H9J1Q1	Uncharacterized protein	1	6	172250000	146770000	161870000	146960000		140730000
H9J1Q2	Uncharacterized protein	1	5	286870000	197230000	242510000	208820000	203650000	276020000
H9J1Q3	Glutamyl-tRNA synthetase	1	3			35073000	39328000	46711000	29572000
H9J1Q5	Tubulin beta chain	2	15	58879000	188890000	161820000		130650000	34124000
H9J1Q6	Uncharacterized protein	1	3
H9J1Q9	VWFA domain-containing protein	1	4			24403000
Q2F688	Guanylate kinase	2	2	134430000	196860000	106540000	214700000	144800000	198530000
H9J1R9	Uncharacterized protein	1	7	268660000	229840000	262230000	502870000	529950000	439710000
H9J1S5	Uncharacterized protein	3	8	247610000	160500000	181550000	130390000	116930000	100510000
H9J1S7	AA_permease domain-containing protein	1	3	91823000	82883000	93466000	115210000	103630000	103350000
H9J1S8	Uncharacterized protein	1	3	19654000
H9J1S9	Uncharacterized protein	1	3	127700000	175490000	171660000	171630000	194050000	288130000
H9J1T0	Leucyl-tRNA synthetase	1	4		45178000	48014000	34489000
H9J1T1	Uncharacterized protein	1	10	1501100000	1660400000	2281900000	2520900000	2900500000	2764700000
H9J1T3	Uncharacterized protein	1	7	61096000	66760000	57427000	60979000	66293000	36593000
H9J1T5	Uncharacterized protein	1	4	67322000	85660000	96726000
H9J1T6	Uncharacterized protein	1	5	397190000	103850000	86805000		94029000	74881000
Q59HV9	Casein kinase 2 alpha subunit	2	8	844850000	636150000	590890000	543350000	1157700000	1440400000
H9J1U3	Arsenite-resistance protein 2 homolog	1	19	1008400000	1124400000	1346900000	1166400000	1334700000	1015000000
H9J1U7	DNA-directed RNA polymerase subunit	1	24	753580000	557470000	631410000	771570000	585910000	636480000
H9J1U9	Uncharacterized protein	1	6	107170000	59550000	79575000	42457000	90390000
H9J1V1	Uncharacterized protein	1	3	151590000	113860000			49908000
H9J1V2	PDZ domain-containing protein	1	1
H9J1V3	Uncharacterized protein	1	4	410580000	297610000	359910000		406630000
H9J1V6	Very-long-chain enoyl-CoA reductase	1	4	413140000	525880000	729100000	400570000	556630000	311960000
H9J1V7	Uncharacterized protein	1	2
H9J1W0	DNA helicase	1	10	63844000	77905000	102390000
H9J1X1	Uncharacterized protein	1	1
H9J1X8	Adenylyl cyclase-associated protein	1	12	988800000	940350000	1195500000	1878000000	1355200000	1768400000
H9J1X9	Adenylyl cyclase-associated protein	1	5	606430000	578610000	572460000	1042200000	602400000	621510000
H9J1Y2	Uncharacterized protein	1	8	2450300000	2108800000	2371500000	5918600000	2907400000	5833800000
H9J1Y3	Uncharacterized protein	1	5	95402000	87592000	56520000	188750000	103340000	116620000
H9J1Y4	Uncharacterized protein	1	10	202690000	283830000	369990000	245240000	168880000	109180000
H9J1Z5	Pepdidase_M14_N domain-containing protein	1	2					361390000	207270000
H9J200	Gamma-glutamylcyclotransferase	1	4	142230000	119420000	142170000	13973000	69560000	11214000
H9J202	Uncharacterized protein	1	23	1193100000	885150000	818970000	972430000	729660000	985200000
H9J208	WD_REPEATS_REGION domain-containing protein	1	4	117220000	99269000		102270000	57721000	87916000
H9J212	RF_PROK_I domain-containing protein	2	1	55191000	31970000
H9J217	WD_REPEATS_REGION domain-containing protein	1	1
H9J219	Uncharacterized protein	1	3	166750000	90091000	40186000	45857000
H9J225	Uncharacterized protein	2	2	110830000	135120000	152740000	333700000	186250000	320530000
H9J227	Ornithine--oxo-acid aminotransferase	1	10	1406100000	1169200000	999080000	1209300000	923190000	1128200000
H9J230	Peptidase S1 domain-containing protein	1	2						98879000
H9J232	Uncharacterized protein	1	1
H9J236	GB1/RHD3-type G domain-containing protein	2	11	196500000	247950000	254330000	852190000	849700000	781540000
H9J246	PI31_Prot_N domain-containing protein	1	7	695560000	446190000	445420000	353110000	409190000	552920000
H9J247	Uncharacterized protein	1	1	182790000	224230000	229510000	754070000	480950000	752230000
H9J249	28S ribosomal protein S31, mitochondrial	1	9	303660000	278550000	203140000	374070000	174360000	281380000
H9J253	Uncharacterized protein	1	2	78377000		75742000	126770000	72000000	114950000
M1Q038	Nonvisual arrestin	2	1	39680000	38297000	46013000
H9J265	Uncharacterized protein	1	8	149630000	190600000	414900000	195700000	236330000	130110000
H9J270	Non-specific serine/threonine protein kinase	1	9	163400000	311950000	269980000	229320000	115590000	163620000
H9J271	Elongation factor 1-alpha	6	30	130780000000	137190000000	116140000000	121110000000	117870000000	147910000000
H9J272	Adenylate kinase isoenzyme 6 homolog	1	4	99567000	105770000	94199000	37337000		55638000
H9J273	Uncharacterized protein	1	3		78302000	39120000	25436000	103950000
H9J281	DNA photolyase	1	3	23223000	39166000	65113000		81165000	34835000
H9J290	ADP-ribosylation factor 6	1	3	219900000	142930000	142060000	146970000	166480000
H9J291	Uncharacterized protein	1	1
H9J295	PDZ domain-containing protein	1	2	26540000
H9J298	Importin N-terminal domain-containing protein	1	10	367870000	297030000	339560000	337560000	259870000	325270000
H9J2B0	Tyrosine-protein kinase	1	3	233330000	256070000	246020000		94732000
H9J2B1	HECT domain-containing protein	1	6					20400000
H9J2B5	Uncharacterized protein	1	54	18958000000	22132000000	23158000000	43585000000	41694000000	42833000000
H9J2C2	Protein hook	1	2			23251000		27738000
H9J2C3	Uncharacterized protein	1	8	425530000	513650000	326210000	226460000	280210000	309560000
H9J2D0	Solute carrier organic anion transporter family member	1	3				33204000		16788000
H9J2D1	RNA (guanine-9-)-methyltransferase domain-containing protein 1	1	1	70819000	45309000	34945000		84121000
H9J2D4	RPN13_C domain-containing protein	1	13	1115600000	994830000	1038500000	1825100000	1052300000	2001100000
Q2F5U6	Upf3 regulator of nonsense transcripts-like protein B	2	2	35334000		37284000		20749000	23198000
H9J2F1	Poly(U)-specific endoribonuclease	1	3				38257000	118260000	51307000
H9J2F7	Sulfotransfer_1 domain-containing protein	1	5	100530000	155590000	182480000			125920000
H9J2F8	Sulfotransfer_1 domain-containing protein	1	3	27629000	39457000
H9J2G1	Uncharacterized protein	1	2	62028000
H9J2G2	GYF domain-containing protein	1	3		68298000	67588000	126110000	60413000	111100000
H9J2G3	Uncharacterized protein	1	3				128710000	87299000	85622000
H9J2H1	Uncharacterized protein	1	3		22566000
H9J2H2	AMP-binding domain-containing protein	2	9	243470000	165950000	404580000	268690000	267890000	265920000
H9J2H4	Uncharacterized protein	1	1	31597000			26354000
H9J2I0	ATP-dependent 6-phosphofructokinase	1	8	324960000	129080000	179840000	188080000	250260000	193720000
H9J2I1	TLC domain-containing protein	1	4	2232600000	1627100000	2303500000	1619600000	1306800000	1405600000
H9J2I8	Glycylpeptide N-tetradecanoyltransferase	1	13	1217900000	1374000000	1368400000	917770000	1046800000	866940000
H9J2J3	Tudor domain-containing protein	1	3	95774000		51329000
H9J2K4	Uncharacterized protein	1	7	407310000	316950000	316620000	467130000	383930000	454750000
H9J2K7	Septin-type G domain-containing protein	1	11	351490000	275080000	332200000	455540000	723210000	453570000
H9J2K9	Uncharacterized protein	1	4				441930000	149490000	337640000
H9J2L5	C2 domain-containing protein	1	2	74429000		31907000		62963000
H9J2L6	VHS domain-containing protein	1	4	166420000	216960000	169000000	270440000	171380000	168800000
Q1HQC3	Importin subunit alpha	2	14	1300700000	1409700000	1122600000	2243000000	1642100000	2272800000
H9J2M2	Transcription elongation factor SPT5	1	17	910070000	809420000	840970000	1209100000	790940000	884570000
H9J2M5	Uncharacterized protein	1	3	249730000	204250000	193680000	147980000	64255000
H9J2N4	Uncharacterized protein	1	4	122120000	137490000	186260000	134540000	151150000	82805000
H9J2P1	Metallophos domain-containing protein	1	2		58488000
H9J2P8	Mitochondrial fission 1 protein	1	3	200960000	127530000	128080000	149270000	186920000	236880000
H9J2Q0	ULP_PROTEASE domain-containing protein	1	7	207250000	200820000	208700000	154630000	180100000	76092000
H9J2Q1	Uncharacterized protein	1	26	6608500000	6795700000	7522100000	5542600000	5243400000	4728700000
H9J2Q2	Uncharacterized protein	1	3	42230000	54476000		44965000	42949000	42316000
H9J2R6	SWIM-type domain-containing protein	1	5	92665000		195190000	92666000	130020000	39961000
H9J2R9	Dynactin subunit 1	1	20	482160000	521100000	523200000	652230000	716230000	659400000
H9J2S0	Uncharacterized protein	1	4	242010000	297990000	199090000	300280000	237330000	214430000
H9J2S2	AB hydrolase-1 domain-containing protein	1	2	71700000	89506000	52387000	37320000	52614000
H9J2S8	Dihydrolipoyllysine-residue succinyltransferase component of 2-oxoglutarate dehydrogenase complex, mitochondrial	1	6	1252100000	917210000	726070000	1183900000	904910000	1747500000
H9J2T3	DNA-directed RNA polymerases I, II, and III subunit RPABC3	1	5	155370000	189960000	199480000	267440000	161390000	204400000
H9J2T5	LisH domain-containing protein	1	17	530750000	614750000	843260000	82893000	249120000	52721000
H9J2U3	Uncharacterized protein	1	7			168120000	197410000	119270000	72695000
H9J2U6	PUA domain-containing protein	1	20	4734300000	3583000000	4627400000	5680000000	4817100000	4319100000
H9J2V2	AB hydrolase-1 domain-containing protein	1	1	51021000	46671000			21682000
H9J2V3	Small nuclear ribonucleoprotein Sm D1	2	5	296230000	348520000	209270000		1069300000	159140000
H9J2V4	Uncharacterized protein	1	16	532280000	436810000	353690000	784670000	423070000	633650000
H9J2V5	4,5-DOPA dioxygenase extradiol	1	4	165780000	221450000	200710000	358810000	238930000	371180000
H9J2X1	Uncharacterized protein	1	3	19700000	32743000
H9J2Z8	OCIA domain-containing protein	3	4	144050000	51349000		87763000	70756000	65130000
H9J304	TAFH domain-containing protein	1	5	76597000	89917000	107710000	61101000	85889000	109500000
H9J323	Uncharacterized protein	1	19	603940000	813880000	779290000	311730000	435810000	485750000
H9J329	Beta-N-acetylhexosaminidase	1	6	118690000	108830000	96040000	48178000	86860000	63747000
Q2F5Y0	NADH dehydrogenase (Ubiquinone) Fe-S protein 8	2	5	383590000	500580000	383390000	766220000	306560000	609670000
H9J343	Uncharacterized protein	1	4	74537000	65868000		375940000	175360000	255990000
H9J346	PPPDE domain-containing protein	1	1		15300000
H9J347	Uncharacterized protein	1	4	45136000		39974000	33752000	18388000	40989000
H9J354	Uncharacterized protein	1	1	51463000	41356000	49361000
H9J362	Uncharacterized protein	1	2	19076000					15689000
H9J374	Uncharacterized protein	1	9	195470000	141410000	150870000	261010000	166560000	145720000
H9J375	Uncharacterized protein	1	3	45596000	13509000	26403000		38592000
H9J383	LIM zinc-binding domain-containing protein	1	2	65367000	47081000			50844000
H9J384	TGc domain-containing protein	1	6	47799000	83008000	86977000		67780000	62941000
H9J385	Uncharacterized protein	2	13	5440900000	4685200000	4120400000	5541900000	3425600000	4840900000
H9J387	Complex I-15 kDa	1	1	80894000	133110000	45437000		66097000
H9J390	Seryl-tRNA synthetase	2	18	4562200000	4986900000	5515100000	1682400000	3746300000	1588800000
H9J3A0	Uncharacterized protein	1	11	1421900000	1426900000	1339400000	1359100000	1270300000	1516800000
H9J3A1	Uncharacterized protein	1	1			31994000			29111000
H9J3A2	Uncharacterized protein	1	7	385650000	251570000	320160000	163570000	154970000	218310000
H9J3A4	Bis(5-nucleosyl)-tetraphosphatase [asymmetrical]	1	4	91448000	95563000	97798000		65548000
H9J3B0	Uncharacterized protein	1	2	22715000	28940000	21448000		34029000
H9J3C1	Uncharacterized protein	1	2	39253000	33791000	30109000	28651000	20805000	43910000
H9J3C2	NADH dehydrogenase [ubiquinone] iron-sulfur protein 4, mitochondrial	1	5	326630000	314810000	307630000	458690000	283210000	321990000
H9J3C3	PX domain-containing protein	1	18	869620000	1038000000	1061800000	1458200000	1604200000	1546100000
H9J3C7	PH domain-containing protein	1	1			17763000	41058000
H9J3D2	Ku domain-containing protein	1	11	310910000	300800000	249210000	351720000	299410000	234950000
H9J3D6	Cyclin-Q	1	8	527330000	539950000	419990000	532270000	745960000	553210000
H9J3E2	Uncharacterized protein	1	7	557510000	293670000	392390000	365120000	551940000	344970000
Q2F5S1	Microtubule-associated protein RP/EB family member 3	2	14	4389100000	4181700000	3985000000	3673000000	5627100000	4070000000
H9J3F2	Uncharacterized protein	1	4	246470000		177780000	214250000		196110000
H9J3G5	UBC core domain-containing protein	1	2	112030000	100340000	76575000	115530000	64249000	112350000
H9J3G7	Uncharacterized protein	1	2
H9J3G9	Uncharacterized protein	1	8	360480000	373520000	413450000	750550000	679410000	659710000
H9J3H2	Peptidyl-prolyl cis-trans isomerase	3	13	6658000000	5474900000	4065400000	3595100000	3239200000	4244300000
H9J3H3	Uncharacterized protein	1	42	4436700000	4100900000	4222500000	11485000000	6225500000	11199000000
H9J3H4	Uncharacterized protein	1	52	4631400000	5453300000	5878700000	11211000000	9846900000	10808000000
H9J3J1	Uncharacterized protein	1	9	255250000	359490000	352820000	305550000	281180000	282480000
H9J3J5	Uncharacterized protein	1	2	128140000	109830000	4800500000	70336000	4897600000	3974000000
H9J3K3	Midasin	1	100	4614900000	4877300000	5476900000	4969100000	4394800000	4813700000
Q1HQB1	Salivary secreted ribonuclease	2	1	126690000		76038000		131660000
H9J3L1	Uncharacterized protein	1	5	192610000	128640000	130110000	161570000	158190000	213190000
H9J3L2	TM2 domain-containing protein	1	4	170690000	183950000	216050000	191380000	160950000	364080000
H9J3L5	Peptidylprolyl isomerase	1	15	1057400000	652730000	708710000	804610000	793800000	699410000
H9J3M1	RNA polymerase II subunit A C-terminal domain phosphatase	1	4				52470000		72319000
H9J3M2	Uncharacterized protein	1	10	568320000	662430000	711820000	449570000	803910000	456210000
H9J3M5	Leuk-A4-hydro_C domain-containing protein	2	19	2896500000	3894800000	2791600000	2045000000	2802900000	1914700000
H9J3N3	Uncharacterized protein	1	2	36683000		28163000
H9J3P0	Phosphorylated adapter RNA export protein	1	2	49226000	35315000	39445000
H9J3P1	Uncharacterized protein	1	20	46987000	60889000	82701000	618430000	329840000	210050000
H9J3P9	Vps23	1	5	141440000	135010000	117230000	147940000	129750000	195840000
H9J3Q0	J domain-containing protein	1	16	165930000	276460000	185530000	142370000	164990000	142770000
H9J3Q1	ASCH domain-containing protein	1	2	60594000					15280000
H9J3Q3	Uncharacterized protein	1	13	1221700000	976340000	948190000	458590000	505430000	463800000
H9J3Q8	CTLH domain-containing protein	1	2	180080000	135330000	145810000	209460000		132570000
H9J3S2	RNA 3-terminal phosphate cyclase	1	4	310600000	188900000	150490000	217990000	239590000	145900000
H9J3S5	DUF2012 domain-containing protein	1	3	187160000	142190000	131730000	184810000	91431000
H9J3S6	Uncharacterized protein	1	7	78155000	67324000		46886000	84584000	144200000
H9J3S9	UMP-CMP kinase	2	6	239930000	241230000	233660000	251940000	133850000	185790000
H9J3T1	GLTP domain-containing protein	1	5	408520000	747880000	303070000	71267000	65833000	61736000
H9J3T8	PH domain-containing protein	1	3		36356000			34570000
H9J3T9	Oxysterol-binding protein	1	4	63535000	76302000	100910000	107990000	98900000
H9J3U8	ABC transporter domain-containing protein	1	1
H9J3V3	Uncharacterized protein	1	1					72245000	142850000
H9J3V4	Uncharacterized protein	1	15	845040000	709080000	823200000	2210600000	1262100000	2254200000
Q2F650	Presenilin-like signal peptide peptidase	2	7	746680000	694680000	557630000	1048300000	620760000	781070000
H9J3W9	Hcy-binding domain-containing protein	2	3	28018000	36095000	52494000			37343000
H9J3X1	WD repeat-containing protein 89	1	6	200390000	257930000	218160000	331390000	244480000	245580000
Q1HPN8	Dolichol-phosphate mannosyltransferase subunit 1	2	6	258870000	322180000	443260000	397780000	340450000	228080000
H9J3Y1	DUF5009 domain-containing protein	1	4	285110000	906240000	26654000	1514000000	668340000	874900000
H9J3Y8	Flap endonuclease 1	2	10	728540000	553100000	609180000	503680000	723200000	507480000
H9J3Z2	Uncharacterized protein	1	5		35444000	26668000
H9J402	Exportin-2	1	20	1477600000	1295400000	1383100000	1696600000	1474800000	1550100000
H9J406	Med25 domain-containing protein	1	5	95564000	119430000	84550000	170200000	57782000
H9J408	Uncharacterized protein	1	2	44911000	42818000	55262000		36652000
H9J410	Uncharacterized protein	1	4	93189000	162530000		176280000	82481000	134110000
H9J411	Uncharacterized protein	1	3	96893000	94672000	167660000	228310000	180900000
H9J426	Uncharacterized protein	1	4	86477000	94486000	128520000			88593000
H9J428	FAM192A_Fyv6_N domain-containing protein	1	3		92388000	65835000		94505000
Q1HPM2	Phosphoenolpyruvate carboxykinase (GTP)	6	3	189770000	297340000	228990000		293340000	514520000
H9J439	Uncharacterized protein	1	3	87277000	156100000	93984000	98053000	66726000
H9J440	Uncharacterized protein	1	2		1892700000	1134100000	404750000
H9J441	Glutamine synthetase	1	4	241780000	229190000	233310000	275220000	182220000	269410000
H9J445	Uncharacterized protein	2	7	91115000	100690000	108420000	72448000	58616000	84326000
Q4TTE0	Eukaryotic translation initiation factor 2 subunit 1	2	18	4255000000	3729300000	3402900000	2413300000	3849200000	2807000000
H9J468	Uncharacterized protein	1	1	54831000			83204000		71677000
H9J470	DEK_C domain-containing protein	1	19	5806400000	9085400000	9257000000	5889200000	6963100000	4745100000
H9J472	Dynein_attach_N domain-containing protein	1	1	141860000	129930000	116270000		88433000
H9J473	Transporter	1	4		54277000				47811000
H9J474	MFS domain-containing protein	1	2	121090000		129020000		94826000
H9J486	Uncharacterized protein	4	2		622260000
H9J488	Phenylalanyl-tRNA synthetase	1	4	121230000	123970000	177690000		133430000	76479000
I7H180	Dysbindin-like protein	3	2		39045000	35556000
H9J498	Arf-GAP domain-containing protein	1	6	171420000	214940000	169040000	131860000	147670000	122910000
H9J499	UDENN domain-containing protein	1	1
H9J4A0	Sister chromatid cohesion protein DCC1	1	4	239600000	242610000	174900000	306750000	178560000	229250000
H9J4B4	RRM domain-containing protein	1	1	25064000	45622000
H9J4B7	40S ribosomal protein S7	1	16	23044000000	25118000000	23741000000	16468000000	22053000000	13799000000
H9J4C7	GCS light chain	1	1				39802000		39180000
H9J4D0	BSD domain-containing protein	1	1			33686000
H9J4D4	Uncharacterized protein	1	1		22155000	27611000
H9J4D7	Proteasome subunit beta	1	8	2089400000	2731600000	2726700000	4111200000	2654800000	3178200000
Q2F6B5	Derlin	2	2	312050000	321760000	388380000		414440000	606850000
H9J4E0	Uncharacterized protein	1	17	698030000	555240000	707750000	656540000	576210000	706610000
H9J4F0	Uncharacterized protein	1	3	18391000
H9J4G8	tRNA (cytosine(34)-C(5))-methyltransferase	1	18	1372300000	1389600000	1562200000	926310000	1172500000	1275300000
H9J4G9	Calponin-homology (CH) domain-containing protein	1	2				106470000	89474000
H9J4H1	Uncharacterized protein	1	5		276450000	194570000	325000000	513850000	444780000
H9J4H2	SH3_10 domain-containing protein	1	30	1596400000	1314000000	1644400000	3443400000	3202100000	3275200000
H9J4H3	Uncharacterized protein	1	3	248610000	126750000	139350000	86724000	132630000	100880000
H9J4H4	Uncharacterized protein	1	55	2708500000	2811600000	2688900000	3424700000	3192500000	3386500000
H9J4H5	Uncharacterized protein	1	49	2478300000	2108000000	2441700000	6331400000	5613500000	6242600000
H9J4H6	Uncharacterized protein	1	38	1899700000	1916400000	2280400000	4463800000	5589600000	5571100000
H9J4H7	Uncharacterized protein	1	5		184140000	178130000	484460000	804710000	582280000
H9J4I3	Uncharacterized protein	1	7	304750000	180230000	254360000	201860000	121000000	161950000
H9J4J9	PB1 domain-containing protein	1	2					31480000
H9J4K0	PDZ domain-containing protein	1	1	56478000	30800000	21585000		23027000
H9J4K7	Uncharacterized protein	1	21	698560000	760750000	474860000	430370000	337910000	166570000
H9J4M4	30K protein 8	2	4				221250000	112220000	170570000
H9J4N8	Uncharacterized protein	1	2	74319000	46061000	48860000		50381000
H9J4P2	NTP_transferase domain-containing protein	1	4			65237000			125140000
H9J4P8	Complex I-B22	1	7	769570000	819570000	1249700000	1074500000	1043600000	810880000
H9J4P9	Uncharacterized protein	1	8	355110000	378170000	341220000	498740000	229030000	387680000
H9J4Q4	Uncharacterized protein	1	1		21265000		31620000
H9J4Q6	TPR_REGION domain-containing protein	1	5	77640000	153180000	110100000	133860000	55721000	98312000
H9J4R4	RNase_PH domain-containing protein	2	8	243960000	208050000	232230000	117030000	127230000	120980000
H9J4S0	MFS domain-containing protein	1	2	23944000
H9J4S1	MFS domain-containing protein	1	2		91620000	50694000
H9J4S6	Uncharacterized protein	1	1			72367000
H9J4U1	Uncharacterized protein	1	2	263880000	440550000	492990000	1307400000	842290000	1022300000
H9J4U3	Cation_ATPase_N domain-containing protein	1	4	532410000	378700000	388590000	1467600000	906500000	1312200000
H9J4U4	Calcium-transporting ATPase	1	19	1117400000	1310700000	1378300000	3808600000	2757700000	3901600000
H9J4U6	Uncharacterized protein	1	6	221240000	147600000	162870000	358620000	455800000	334600000
H9J4W0	SH3 domain-containing protein	1	13	451040000	421060000	386500000	486970000	413370000	529250000
H9J4W1	SAM_3 domain-containing protein	1	2
H9J4W7	Uncharacterized protein	1	10	814960000	904250000	1011600000	1800600000	1216300000	2297400000
H9J4W8	[Histone H3]-trimethyl-L-lysine(4) demethylase	1	16	166060000	157130000	156920000	220000000	139130000	127970000
H9J4X6	MFS domain-containing protein	1	1
H9J4X8	Uncharacterized protein	1	4	79309000		52618000		137620000	50642000
H9J4Y1	Uncharacterized protein	1	3				108860000		118920000
Q1HQ15	Small nuclear ribonucleoprotein G	2	7	1293900000	1257200000	1045200000	892540000	1089200000	2075300000
H9J4Y4	AA_permease domain-containing protein	1	1				39266000	23322000
H9J4Z0	LIM zinc-binding domain-containing protein	1	1				27857000		41132000
H9J4Z1	Uncharacterized protein	1	2					24270000
H9J4Z2	Fork-head domain-containing protein	1	1		16202000
H9J4Z3	Uncharacterized protein	1	1	45444000	39422000	41777000
H9J502	Uncharacterized protein	1	3					164230000
H9J506	PDZ domain-containing protein	1	3	107970000	95075000	103400000	251790000	127750000	223430000
Q1HPN1	Heterotrimeric guanine nucleotide-binding protein beta subunit	2	10	951550000	870990000	880920000	1305000000	1398300000	1321900000
H9J547	AAR2 splicing factor homolog	1	4	29390000		22421000
H9J548	PCI domain-containing protein	1	3	58092000
H9J550	Uncharacterized protein	1	3	103440000			108410000
H9J552	Uncharacterized protein	1	1		29947000	43927000
H9J554	Uncharacterized protein	1	5	139110000	196760000	203150000	216820000	253090000	147090000
H9J555	Actin-related protein 2/3 complex subunit	2	5	270660000	224260000	162640000	246420000	245100000	203630000
H9J556	WD_REPEATS_REGION domain-containing protein	1	8	310980000	283270000	363320000	316270000	262170000	277510000
H9J557	SEC7 domain-containing protein	1	23	1116000000	1090400000	590940000	377610000	844900000	164360000
H9J559	PH domain-containing protein	1	2	59892000	63405000
H9J565	3-oxoacyl-[acyl-carrier-protein] reductase	1	31	1265200000	973850000	938230000	1056800000	841580000	886790000
H9J568	SCD domain-containing protein	1	10	299280000	196180000	255710000	228540000	196890000	234210000
Q1HQ74	Small nuclear ribonucleoprotein E	2	2	1369800000	940010000	964770000	472830000	1217400000	564880000
H9J582	RanBD1 domain-containing protein	1	10	686540000	491370000	484830000	1003800000	597480000	1087700000
H9J584	Uncharacterized protein	1	19	507230000	446170000	408450000	448680000	552230000	534240000
H9J585	Uncharacterized protein	1	8	207460000	206490000	187140000	324780000	301730000	439020000
H9J597	Protein kinase domain-containing protein	1	6	288910000	202190000	190330000	113690000	150420000	71927000
H9J598	Dipeptidyl peptidase 3	1	36	10474000000	10010000000	9336500000	8627300000	8371700000	6969400000
H9J5A7	Uncharacterized protein	1	1						19832000
H9J5B4	Uncharacterized protein	1	1	28677000
H9J5B6	Uncharacterized protein	1	12	571890000	559660000	588590000	1408500000	777650000	1147200000
H9J5C1	RuvB-like helicase	1	15	1426200000	1146400000	1018900000	1211300000	1027300000	1285300000
H9J5C2	Protein kinase domain-containing protein	1	4	100190000	38573000		76932000	42121000
H9J5D9	Uncharacterized protein	1	7	502090000	448080000	274990000	46919000	97638000
H9J5E8	Uncharacterized protein	1	1				53517000
H9J5F0	DNA damage-binding protein 1	1	20	1153100000	1409800000	1208000000	1225700000	1075800000	1403500000
H9J5F1	RRM domain-containing protein	1	6	140700000	149760000	108680000	190860000	92609000	212090000
H9J5F3	PPM-type phosphatase domain-containing protein	1	10	1158500000	867340000	885310000	1227000000	596190000	820500000
H9J5F4	PP2C_C domain-containing protein	1	4	313780000	314200000	284810000	174730000	163050000	222210000
H9J5G3	Nucleoporin_N domain-containing protein	1	1		60071000	83722000	88746000	67995000	61319000
H9J5G4	Uncharacterized protein	1	6	170570000	204100000
H9J5H5	Structural maintenance of chromosomes protein 2	1	11		60575000	119780000	149960000	288620000	161880000
H9J5I5	Nudix hydrolase domain-containing protein	1	2	85967000	74311000	84549000		81477000
H9J5I6	Methyltransf_25 domain-containing protein	2	13	3507500000	3416500000	3360400000	4761000000	3207000000	4190000000
H9J5J2	AAA domain-containing protein	1	20	3380700000	3436500000	3437800000	2724800000	3070500000	2103100000
H9J5J4	Protein CLP1 homolog	1	5	89370000	89820000	127610000	110050000	92833000	84675000
H9J5J5	Uncharacterized protein	1	8	252350000	101040000	76590000	165020000	119430000	145030000
H9J5J6	Uncharacterized protein	1	1	42407000	23247000	23092000		26185000
H9J5J7	TACC_C domain-containing protein	1	6				114310000	69247000	109960000
H9J5L7	Serine/threonine-protein phosphatase 5	1	12	855760000	1269400000	1179800000	638060000	824360000	751070000
H9J5L8	Uncharacterized protein	1	24	440990000	643980000	731110000	713740000	681510000	558550000
H9J5L9	Uncharacterized protein	1	4	294800000	184500000	193160000	236270000	144390000	213410000
H9J5M9	Uncharacterized protein	2	1	98170000	62030000	51488000		19495000
H9J5N1	Uncharacterized protein	1	7	196860000	208010000	261360000	211100000	193820000	176890000
H9J5N3	PSP domain-containing protein	1	17	612370000	537520000	590550000	691960000	651730000	622320000
H9J5N7	Uncharacterized protein	1	2		27493000			36457000
H9J5P3	Zinc finger protein-like 1 homolog	1	8	743230000	480420000	488190000	413170000	469120000	356990000
H9J5P4	RRP15-like protein	1	3	145110000	174300000	164720000		107150000
Q1HQC1	Mitochondrial ribosomal protein S5 isoform 2	3	2	57831000	99831000	124740000	154770000	217960000
H9J5P9	Uncharacterized protein	1	1			78090000	57067000	39783000	39088000
H9J5Q5	Uncharacterized protein	1	2	42803000	48568000	65299000	44157000	33307000	46170000
H9J5Q7	GATOR complex protein SEC13	1	11	2045000000	1959800000	1977100000	2105800000	1258800000	2213500000
H9J5R2	Protein transport protein SEC23	1	23	5780600000	5291700000	4545700000	2289000000	3130500000	2448900000
H9J5R7	Adenylosuccinate synthetase	1	1	186880000	162420000	79899000		130200000	153450000
H9J5R8	Adenylosuccinate synthetase	1	6	560100000	745070000	750610000	726930000	602910000	882500000
H9J5T3	Polyribonucleotide nucleotidyltransferase	1	4		27567000			17192000
H9J5T9	Uncharacterized protein	2	4	367120000	322180000	421200000	34203000		371810000
H9J5U8	Uncharacterized protein	1	3	1294000000	1299300000	1739000000	675890000	697240000
H9J5U9	Uncharacterized protein	1	2	190010000	155120000	230630000	186530000	630090000	600940000
H9J5V8	Dolichyl-diphosphooligosaccharide--protein glycotransferase	1	9	1008800000	1090500000	916080000	370820000	796370000	496950000
H9J5W4	Isopentenyl-diphosphate Delta-isomerase	3	2	74781000	51531000	41266000		91523000	31022000
Q5UAL8	40S ribosomal protein S25	2	5	12316000000	16694000000	10988000000	4148800000	9056200000	1515800000
H9J5W8	AAA domain-containing protein	1	17	3956900000	3466600000	3285000000	3456700000	3125600000	2755300000
H9J5W9	Presenilin	3	4	157440000	158740000	129660000	113270000	121980000	239970000
H9J5X0	GOLD domain-containing protein	1	3	1545800000	1095600000	1230300000	666450000	429430000	539080000
H9J5X2	DNA-directed RNA polymerases I and III subunit RPAC1	1	5	446110000	224010000	250720000	175410000	97935000	124490000
H9J5X8	Uncharacterized protein	1	7	476670000	507230000	471900000	824670000	459790000	446690000
H9J5X9	Uncharacterized protein	1	4	91633000	74261000	62527000		44479000	36341000
H9J5Y7	CDAN1-interacting nuclease 1	1	1	869550000
H9J5Z1	Uncharacterized protein	1	47	14253000000	14221000000	14860000000	19130000000	15148000000	16969000000
H9J5Z2	NTF2 domain-containing protein	2	3	172330000	98921000	85453000	43767000	81340000	141940000
H9J5Z4	PALP domain-containing protein	1	3	76780000	63305000			51068000
H9J5Z8	Uncharacterized protein	1	18	1421200000	1409500000	1745700000	1036400000	1428400000	1078800000
H9J608	Uncharacterized protein	1	8	100820000	50104000	96923000
H9J609	C-1-tetrahydrofolate synthase, cytoplasmic	3	20	1242000000	1568000000	1163900000	774680000	898100000	517640000
H9J619	Uncharacterized protein	1	13	121370000	306960000		334460000	244710000	485330000
H9J621	Aquarius_N domain-containing protein	1	3	101710000	95878000	63724000	53214000	84205000	81092000
H9J622	Uncharacterized protein	1	18	348840000	222460000	180070000	325840000	351510000	204490000
H9J630	Exocyst complex component 5	1	4	368240000	477470000	402100000	1091200000	977840000	2005100000
H9J634	Uncharacterized protein	1	4	100950000	141560000	59767000	97390000	106980000	112770000
H9J635	ARID domain-containing protein	1	4	24015000		24808000
H9J636	39S ribosomal protein L9, mitochondrial	1	2		55278000	75448000	27566000	65315000	26828000
H9J638	Diphthine methyl ester synthase	1	2	54331000	63321000	60436000	60519000	49390000	55727000
H9J639	Serine/threonine protein phosphatase 2A regulatory subunit	1	10	1106700000	1487000000	1429500000	655900000	1229500000	628080000
H9J641	Polyglutamine tract-binding protein 1	1	5	141300000		132290000	97337000	120890000
H9J646	Uncharacterized protein	1	5	78441000	72208000	112940000		64152000
H9J651	Adipocyte plasma membrane-associated protein	1	22	6202100000	5823600000	6242900000	4800000000	6788000000	5296400000
H9J652	Signal recognition particle 54 kDa protein	1	20	2302200000	2502300000	2663800000	2600900000	2092500000	1829500000
H9J657	Mannanase	1	1				58370000		64087000
H9J668	Uncharacterized protein	1	1				37779000
H9J673	Uncharacterized protein	1	15	2572500000	1315000000	617320000	384180000	984720000	776670000
H9J681	WH1 domain-containing protein	1	12	445590000	433110000	479160000	661230000	316350000	660750000
H9J682	zf-LYAR domain-containing protein	1	12	560700000	702900000	567430000	699510000	577380000	693430000
H9J694	Uncharacterized protein	1	4	90464000	83746000	72019000	70237000	115370000	70254000
H9J696	Protein kinase domain-containing protein	1	5	106740000	120090000	136980000	63354000	116190000
H9J699	TACC_C domain-containing protein	1	6	469710000	338960000	410730000	222940000	324870000	504110000
H9J6A2	Uncharacterized protein	1	1
H9J6A3	JmjC domain-containing protein	1	3	36225000	33500000	35165000		44201000
H9J6B5	PlsC domain-containing protein	1	1
H9J6B6	Cation_ATPase_N domain-containing protein	2	28	584240000	932410000	816120000	2382300000	1835700000	2165800000
H9J6C2	Maleylacetoacetate isomerase	1	1
H9J6C5	MADF domain-containing protein	1	1	68642000	64748000
H9J6C6	Aamy domain-containing protein	1	16	3004900000	2902300000	2890200000	2705900000	2162500000	2797100000
H9J6C7	Uncharacterized protein	1	9	394250000	361020000	348510000	505250000	550200000	689290000
H9J6D3	AAA domain-containing protein	1	2		25458000	20911000	50240000
H9J6D4	Component of oligomeric Golgi complex 2	1	8	60670000	165820000	102950000	43452000	54980000
H9J6D5	Coiled-coil domain-containing protein 128	1	2
H9J6D7	Uncharacterized protein	1	3					32334000
Q5R1T8	NAD-dependent deacetylase sirtuin 2 homolog	2	6	102940000	164530000	128250000	146780000	51551000	101570000
H9J6E7	ATP-dependent Clp protease proteolytic subunit	1	3	84112000	133100000	92976000	187910000	97141000	174740000
H9J6G0	Kinesin motor domain-containing protein	1	27		32330000		1169100000	1349800000	848770000
H9J6G4	PH domain-containing protein	1	10	229620000	195260000	217210000	325870000	390580000	479230000
H9J6H1	Dihydrolipoyllysine-residue succinyltransferase component of 2-oxoglutarate dehydrogenase complex, mitochondrial	1	2	217290000	313150000	227210000	124330000	205710000	77040000
H9J6H4	Glutamyl-tRNA synthetase	1	34	4732500000	4663100000	5026600000	6060000000	5161800000	6668500000
H9J6H5	Prolyl-tRNA synthetase	1	37	9127100000	10029000000	10267000000	11291000000	8763100000	11111000000
H9J6H8	MYND-type domain-containing protein	1	2		22353000
H9J6I2	Uncharacterized protein	1	6						81612000
H9J6I4	Tryptophanyl-tRNA synthetase	1	9	479540000	402200000	472120000	222290000	512610000	375270000
H9J6I5	Sage-protein	1	1	44996000		27399000
H9J6I7	Uncharacterized protein	1	17	59337000	107540000	77181000	885140000	264550000	679370000
H9J6I8	Uncharacterized protein	1	6	134090000			68247000	224560000	156210000
H9J6I9	Uncharacterized protein	1	4			113730000	383620000	172410000	873970000
H9J6J3	Uncharacterized protein	1	5	187010000		184380000	204160000	290900000	287420000
H9J6K0	Alpha-mannosidase	1	7	72616000	116980000	139350000	61911000	123880000	88934000
H9J6K3	GCV_T domain-containing protein	1	3	49696000	91806000	99009000		58280000	45527000
H9J6K9	DNA helicase	1	20	644870000	682910000	648800000	1252800000	949750000	1016100000
H9J6L0	Uncharacterized protein	1	3	125240000	234370000	218050000	197910000	196270000	180010000
H9J6L1	N-alpha-acetyltransferase 40	1	3	212220000	303790000	566230000	180410000	167900000	110710000
H9J6L6	DNA polymerase alpha subunit B	1	4	94275000	125330000	133220000
Q2F694	Glucosamine 6-phosphate N-acetyltransferase	2	3				71229000	96528000
H9J6M0	Uncharacterized protein	1	3	87970000	131460000		71651000	79320000	84644000
H9J6M6	Uncharacterized protein	1	21	739730000	810500000	668900000	347950000	359140000	391880000
H9J6N2	PALP domain-containing protein	1	2	58753000	89602000	132460000	13569000	87199000
H9J6N3	Uncharacterized protein	1	3			54129000	138590000		207600000
H9J6N4	Synaptosomal-associated protein	1	3	113570000			51410000	76023000	48215000
H9J6N5	Uncharacterized protein	1	31		41095000	45473000	72153000		75011000
H9J6N9	Uncharacterized protein	1	1	27042000	19125000	20737000
H9J6P0	Glyco_transf_20 domain-containing protein	1	6	91769000	109650000	145660000
H9J6Q5	Mediator of RNA polymerase II transcription subunit 17	1	1	27438000
H9J6R3	RRM domain-containing protein	2	7	2013900000	3147100000	2045900000	4330600000	3378500000	5855100000
H9J6R5	Uncharacterized protein	1	3		50170000		52054000
H9J6R8	La ribonucleoprotein domain family member 7	1	5	75189000	59866000	60670000	71789000	102820000	56159000
H9J6T0	PIH1 domain-containing protein	1	6	266880000	276990000	259250000		150490000
H9J6V7	OBG-type G domain-containing protein	1	9	1198000000	976620000	1645400000	572300000	920020000	422050000
H9J6V8	TGS domain-containing protein	1	4	357400000	328860000	382570000	267800000	424110000	233300000
H9J6V9	FANCM interacting histone-fold protein 1	1	1
H9J6X5	PCI domain-containing protein	1	6	222200000	314950000	308230000	233290000	230430000	283000000
H9J6X8	Translocation protein SEC62	1	8	1015000000	715570000	1039700000	861780000	1190700000	1269100000
H9J6Y3	UCH_1 domain-containing protein	1	1		14531000
H9J6Y7	Polypeptide N-acetylgalactosaminyltransferase	1	2		44951000	35889000		32545000
H9J6Z3	PPIase FKBP-type domain-containing protein	1	2		29109000	16733000
H9J6Z5	CSD domain-containing protein	1	3	155630000	186170000	182210000	270590000	115040000	184770000
H9J6Z6	FACT complex subunit SSRP1	1	13	1343200000	1045200000	1295400000	1538900000	1561800000	2332800000
H9J6Z8	WD_REPEATS_REGION domain-containing protein	1	4	54412000	70912000	31820000			44240000
H9J706	Uncharacterized protein	1	1
H9J708	Uncharacterized protein	1	3				26374000	38203000	23237000
H9J713	Uncharacterized protein	1	2	66185000	102550000	117630000	83678000	65574000	54071000
H9J714	FHA domain-containing protein	1	3				31295000		34892000
H9J716	PCI domain-containing protein	1	2			490590000	529490000	844160000
H9J719	RRM domain-containing protein	1	2	22010000
H9J720	WD_REPEATS_REGION domain-containing protein	1	2			27699000	50714000
H9J723	26S proteasome non-ATPase regulatory subunit 2	2	27	4332100000	4780200000	4977900000	4917100000	5520800000	5164400000
H9J725	Uncharacterized protein	1	7	359460000	377790000	377870000	497240000	538690000	347120000
H9J727	Density-regulated protein	1	5	338690000	255560000	274470000	540450000	257400000	426110000
H9J732	Uncharacterized protein	1	4	51351000	21792000	30344000		32000000	29721000
H9J735	Uncharacterized protein	1	2	15628000
Q2F5K0	Signal sequence receptor subunit gamma	3	3	1182000000	1538400000	1449100000	61877000	1455200000	1056700000
H9J741	G protein-coupled receptor kinase	1	4	38907000		63785000		32835000
H9J746	RING-type E3 ubiquitin transferase	1	4		60872000	72094000	128110000	110290000	79722000
H9J747	Uncharacterized protein	1	5	2440700000	2352100000	2964000000	51109000	779110000
H9J752	Uncharacterized protein	1	2			22533000
H9J760	Uncharacterized protein	1	2			70541000	155190000	103920000	59448000
H9J762	Uncharacterized protein	1	2	170740000	133310000	111820000	126660000		178530000
H9J766	CHK domain-containing protein	1	15	541090000	554620000	578090000	317110000	308440000	380710000
H9J768	Component of oligomeric Golgi complex 8	1	5				36852000	52867000	26415000
H9J780	Uncharacterized protein	1	9	661790000	1069600000	1125100000	859520000	796260000	1663700000
H9J782	FHA_2 domain-containing protein	1	5		47146000	90121000	98062000	127540000	70939000
H9J789	KRR1 small subunit processome component	1	9	649850000	622680000	740860000	222170000	631740000	125080000
H9J794	Uncharacterized protein	1	2				118270000		52991000
H9J795	ANK_REP_REGION domain-containing protein	1	1
H9J797	MFS domain-containing protein	1	2				58928000	46352000	66105000
H9J7A0	PA28_alpha domain-containing protein	1	4	1152300000	702060000	787730000	1452100000	761100000	1191000000
H9J7A3	Uncharacterized protein	2	10	1854700000	1766000000	1451400000	1815400000	1642900000	1324200000
H9J7B7	Signal recognition particle receptor subunit beta	2	8	831010000	1544400000	1378800000	1158700000	1535900000	1209700000
H9J7C0	NUC153 domain-containing protein	1	11	235130000	208380000	159220000	192350000	143320000	302400000
H9J7C7	Uncharacterized protein	1	2	39316000		44321000	24765000	54476000
H9J7D1	Mediator of RNA polymerase II transcription subunit 1	1	2
H9J7D4	Chromo domain-containing protein	1	15	1817200000	1893200000	2131200000	2036500000	1738100000	2276600000
H9J7D6	Uncharacterized protein	1	10	1170000000	1714800000	1741800000	1133800000	1311400000	1230700000
H9J7E1	Uncharacterized protein	1	2		45516000	39153000
H9J7E2	OB domain-containing protein	2	4	193650000	345110000	333900000	153900000	216710000	146150000
H9J7E6	RRM domain-containing protein	2	4	355520000	427820000	489610000	351390000	282120000	329250000
Q1HPR6	NADH-ubiquinone oxidoreductase Fe-S protein 7	2	4	209670000	215410000		155290000	255290000	235270000
H9J7E9	Uncharacterized protein	1	3	43740000	44867000	54494000		28195000
H9J7F2	Uncharacterized protein	1	2			53919000		41247000	35652000
H9J7F7	Zinc-hook domain-containing protein	1	64	5732800000	6532100000	7722700000	9778800000	9068300000	10615000000
H9J7G0	Ribosome biogenesis protein WDR12 homolog	1	8	327230000	287370000	273880000	165000000	194720000	92639000
Q1HQ89	Putative tRNA (cytidine(32)/guanosine(34)-2-O)-methyltransferase	2	1	41818000
H9J7H0	Complex I-B14	1	2	166180000	107970000	129290000		177090000
H9J7H4	AP-2 complex subunit alpha	1	23	1716200000	1562200000	1912900000	1351000000	1807400000	1501300000
H9J7H6	Clustered mitochondria protein homolog	1	8			50955000	47156000
H9J7H7	RPOL4c domain-containing protein	1	4	128920000			328480000		140050000
H9J7H8	Uncharacterized protein	1	1
H9J7I1	Uncharacterized protein	2	13	571290000	459120000	512930000	765630000	353770000	589610000
H9J7J4	SLBP_RNA_bind domain-containing protein	1	6		40761000	33368000		53435000
H9J7J6	AAA domain-containing protein	2	9	197520000	175200000	147180000	268380000	157480000	261840000
H9J7K1	2-phospho-D-glycerate hydro-lyase	4	25	12042000000	11552000000	9076000000	11546000000	10020000000	8933300000
H9J7K3	Uncharacterized protein	1	1	45464000	42357000	65242000		16955000
H9J7K6	Sas10 domain-containing protein	1	5	244700000	124910000	200400000		117930000
H9J7K7	Transmembrane 9 superfamily member	1	4	99870000	134960000	179240000	216540000	107290000	136780000
H9J7K8	Beta-glucuronidase	1	8		58627000	35903000	182570000	498510000	256820000
H9J7L1	WD_REPEATS_REGION domain-containing protein	1	9	538520000	539140000	425740000	802450000	557190000	680360000
H9J7L2	Uncharacterized protein	1	2	128240000	98014000	138660000		118390000	45897000
H9J7L4	15-oxoprostaglandin 13-reductase	1	9	834110000	598050000	456350000	539650000	601320000	280500000
H9J7L6	Dephospho-CoA kinase 2	1	3	53769000	47963000	51150000	64684000	48516000	62082000
H9J7M0	Uncharacterized protein	1	3				36822000	31537000
H9J7M7	Mitochondrial import receptor subunit TOM22 homolog	1	10	166920000	149920000	138950000	125170000	108600000	160500000
H9J7M9	Uncharacterized protein	1	19	585480000	607400000	850140000	1020900000	680540000	736850000
H9J7N0	Uncharacterized protein	1	6	75914000	71168000	80447000	119540000	62603000	119210000
H9J7N1	Uncharacterized protein	1	7		89306000	75693000	88251000	68479000	106310000
H9J7N7	Uncharacterized protein	1	2
H9J7P3	Uncharacterized protein	1	7	1523400000	1455800000	1521500000	3650200000	2633900000	2702000000
H9J7P4	Myosin_tail_1 domain-containing protein	1	9	1847500000	1851500000	2177600000	4882800000	5712300000	5381300000
H9J7P5	Inositol-1-monophosphatase	1	4	192650000	241360000	221020000	148050000	127570000	213470000
H9J7Q2	Geranylgeranyl transferase type-2 subunit beta	1	1		20758000	20618000		18621000
H9J7Q6	Uncharacterized protein	1	1	26937000
H9J7R0	Uncharacterized protein	1	15	559200000	497330000	807390000	333090000	473460000	190750000
H9J7R2	Uncharacterized protein	1	1
H9J7R4	Glutaminyl-peptide cyclotransferase	1	8	809210000	633520000	578240000	187440000	324800000	216200000
H9J7R7	MANF/CDNF-like protein	1	8	4488800000	3564500000	3557600000	3869000000	3046100000	3785100000
H9J7R9	PK_Tyr_Ser-Thr domain-containing protein	1	5						57417000
H9J7S2	Ribosome biogenesis regulatory protein	1	15	913680000	1090300000	1391400000	871570000	1422600000	927700000
H9J7S3	YL1_C domain-containing protein	1	1	29116000	24009000	20912000
H9J7S6	NADH-ubiquinone oxidoreductase 75 kDa subunit, mitochondrial	1	1	177040000	206140000	260300000	165440000	363170000	127480000
H9J7S8	Uncharacterized protein	1	6	314310000	178720000	169190000	425710000	247450000	268660000
H9J7U2	Uncharacterized protein	1	1	41764000		35082000
H9J7U4	CS domain-containing protein	1	3	57646000	34326000
H9J7U5	Uncharacterized protein	1	6	115310000
H9J7U6	UBC core domain-containing protein	1	3				52758000
H9J7U7	Uncharacterized protein	1	7	161520000	148010000	94624000	213350000	129510000	121030000
H9J7U8	Deoxyhypusine hydroxylase	2	10	1001700000	468530000	680670000	398760000	409180000	693000000
H9J7V0	Eukaryotic translation initiation factor 3 subunit D	2	17	3619200000	3756400000	4069800000	4100100000	3314300000	4161000000
H9J7V2	ASH domain-containing protein	1	4					124270000	149520000
H9J7V5	WD_REPEATS_REGION domain-containing protein	1	1		48347000	445530000	62747000	64420000	103090000
H9J7V8	Chloride channel protein	1	1	29038000	25349000
H9J7V9	RING-type E3 ubiquitin transferase	1	13	257460000	232120000	329180000	209650000	316280000	226500000
H9J7X3	PKS_ER domain-containing protein	1	3	226900000	176110000	128130000	227390000	109840000
H9J7Y2	Uncharacterized protein	1	5					175220000
H9J7Y3	SUN domain-containing protein	1	4				145080000	119270000	128990000
H9J7Y6	OMPdecase	2	19	4247400000	4187000000	3928700000	1947700000	2415000000	2311400000
H9J7Z0	Uncharacterized protein	1	2	61028000	77830000	112650000	99017000	76093000
H9J7Z2	Uncharacterized protein	1	2				240970000		283130000
Q2F654	Sr protein	2	7	4597200000	6032500000	7184100000	4651800000	4505800000	3901900000
H9J7Z4	WD_REPEATS_REGION domain-containing protein	1	3	127510000	150980000	91728000	177890000	159430000	92732000
H9J7Z5	PUM-HD domain-containing protein	1	4	452350000	276690000	383460000		303870000
H9J7Z6	CPL domain-containing protein	1	3	124610000	117380000	145750000	119020000	116940000
H9J7Z9	Protein kinase domain-containing protein	5	10	523330000	472030000	531690000	515660000	369180000	454590000
H9J804	Ribonuclease Z	1	7	207820000	255220000	273080000		426020000	134990000
H9J806	Uncharacterized protein	1	6	3148900000	4015700000	4804700000	3884800000	4239300000	2793700000
H9J814	Uncharacterized protein	1	14					53222000
H9J830	Uncharacterized protein	1	1	126690000	202280000	159070000	153540000	95268000	215170000
H9J839	Beta_elim_lyase domain-containing protein	1	3	107590000		95897000	51391000	91959000	55111000
H9J844	Rap-GAP domain-containing protein	1	4	35761000		16388000
H9J845	Phosphomannomutase	1	8	177470000	220980000	217230000	198720000	165710000	276840000
Q2F5N0	Prpk-binding protein	2	3	137340000	103090000	130150000	159290000	64413000	90140000
H9J858	ENTH domain-containing protein	1	8	358250000	211980000	159840000	122170000	357280000	108150000
H9J859	Fascin	1	13	2090200000	2496600000	2261400000	2600800000	1581300000	2890200000
H9J860	Nuclear pore complex protein Nup85	1	5	188260000	164050000	194560000	149510000	152470000	112990000
H9J875	Amidohydro-rel domain-containing protein	1	6	179060000	169880000	146840000	122200000	111170000	173880000
H9J876	Uncharacterized protein	1	2			78725000	152130000	86525000	156870000
H9J881	Uncharacterized protein	1	6	67027000		120200000	139600000
H9J889	Uncharacterized protein	1	2		179090000	119500000
H9J891	Uncharacterized protein	1	1				35143000
H9J893	Delta(24)-sterol reductase	1	6	510980000	439610000	506630000	230490000	241530000	247200000
H9J894	Uncharacterized protein	1	30	2482800000	2839800000	3168300000	2070800000	2377500000	2828000000
H9J895	Uncharacterized protein	1	1
H9J896	ZU5 domain-containing protein	1	44	1009100000	1065400000	1224200000	2959700000	1957300000	2799700000
H9J8B0	Tripeptidyl-peptidase 2	1	43	6138300000	6790400000	6128700000	9259600000	6444400000	8046800000
H9J8B3	SHSP domain-containing protein	1	2	86594000	112150000	91413000	193240000	102400000	178970000
H9J8B5	G_PROTEIN_RECEP_F3_4 domain-containing protein	1	1
H9J8B6	CULLIN_2 domain-containing protein	1	12	291010000	291040000	252270000	274750000	263000000	266100000
H9J8B7	UBP-type domain-containing protein	1	6		57688000	80498000
H9J8C1	Uncharacterized protein	1	4	150220000	114400000	198540000		123280000	263830000
H9J8C6	Uncharacterized protein	1	1		28607000	31065000
H9J8D0	Uncharacterized protein	1	9	660580000	598090000	290080000	593850000	562950000	913980000
H9J8D1	Ig-like domain-containing protein	1	2		46441000	24819000		62572000
H9J8F0	JmjC domain-containing protein	1	2		34291000	51535000	44682000	70506000
Q2F5S6	Cytochrome c oxidase polypeptide Va	2	10	1564700000	1684600000	1466800000	3299400000	1517800000	3738300000
H9J8F6	Uncharacterized protein	1	5	55539000	57493000		45799000	30325000
H9J8G3	COesterase domain-containing protein	1	2				27808000	68046000	55115000
H9J8G8	1,2-dihydroxy-3-keto-5-methylthiopentene dioxygenase	1	4		88635000	78720000	96792000	68666000	110510000
H9J8H1	CBFD_NFYB_HMF domain-containing protein	1	1		32825000	37787000
H9J8H4	Peptidase_M3 domain-containing protein	1	6	60505000	52646000			60452000
H9J8J6	Uncharacterized protein	1	7	111960000	166080000	167380000	159410000	124970000	148660000
H9J8K0	Uncharacterized protein	1	6	224750000	323240000	411430000	355270000	250980000	305950000
H9J8K1	Uncharacterized protein	1	1		120940000	128540000		88914000
H9J8K3	Aminotran_1_2 domain-containing protein	1	2	115080000	138670000	135840000		109200000
H9J8K4	Uncharacterized protein	1	1	113090000	86226000	51967000		84613000
H9J8L0	Uncharacterized protein	1	2	71606000	59652000	56936000
Q1HPI6	Myosin II essential light chain	2	4	558150000	430090000	419810000	1708500000	681620000	963740000
H9J8L7	Glyco_18 domain-containing protein	1	1
H9J8L8	Uncharacterized protein	1	12	87340000	152860000	107410000	4685700000	6032400000	5817900000
H9J8L9	Reticulon-like protein	1	2	649450000	790960000	641300000	575370000	950640000	786990000
H9J8M2	Trafficking protein particle complex subunit	1	6	143500000	159940000	120530000	64079000	92474000	65106000
H9J8N4	Uncharacterized protein	2	34	3778200000	4067600000	4108500000	11459000000	5878300000	12049000000
H9J8N6	Transcription initiation factor IIE subunit beta	1	5	102420000		69347000		75537000	70486000
H9J8P6	Uncharacterized protein	2	6	154690000	146370000	118090000	111420000	116710000	124450000
H9J8P7	GRIP domain-containing protein	1	8	72160000	143570000	126900000		119050000	61323000
H9J8Q3	AMMECR1 domain-containing protein	1	2	77433000	74072000	73959000
H9J8Q5	PABS domain-containing protein	1	8	200140000	180470000	169570000	168500000	168660000	118840000
H9J8Q7	Beta-hexosaminidase	2	3	20475000				25302000
H9J8S6	NUC153 domain-containing protein	1	8	115460000	170610000	166820000	127090000	149370000	117980000
H9J8S9	Uncharacterized protein	1	4	42004000	61788000	57321000	45097000	69498000	50219000
H9J8T0	Actin-related protein 2/3 complex subunit 5	1	1	81632000	40119000	57396000	56304000	55943000
H9J8T3	Uncharacterized protein	1	25	371920000	467800000	431470000	363640000	406780000	309840000
Q5UAQ4	60S ribosomal protein L35	2	5	8775600000	8313100000	11700000000	7655300000	8900500000	6916100000
H9J8T9	Uncharacterized protein	1	23	2141100000	2003900000	1951300000	2574600000	2155000000	2640900000
H9J8U2	Uncharacterized protein	1	2	31899000	46157000	39870000	69493000	30997000
H9J8U4	Endo/exonuclease/phosphatase domain-containing protein	1	2		62286000	75398000	47335000
H9J8U5	DUF1279 domain-containing protein	1	1	34425000	20858000			50322000
H9J8U6	CIA30 domain-containing protein	1	1
H9J8U7	Uncharacterized protein	1	3	83153000	33767000	96161000	112210000		78419000
H9J8V1	DAO domain-containing protein	1	6	110040000	215510000	152760000	37041000	89114000	53542000
H9J8V2	TFIIS N-terminal domain-containing protein	1	6	141210000				112800000
H9J8V4	Cnn_1N domain-containing protein	1	5				187330000	105550000	131460000
H9J8W3	CRAL-TRIO domain-containing protein	1	8	404490000	315750000	420400000
H9J8X1	Uncharacterized protein	1	2	59533000
H9J8X3	Peptidase_M16 domain-containing protein	1	24	2236200000	2682300000	2627400000	1788100000	1644000000	2312300000
H9J8X4	Glucose-6-phosphate 1-dehydrogenase	2	16	1185400000	801780000	1075500000	625650000	785740000	552920000
H9J8X5	ATG11 domain-containing protein	1	3			67557000		91173000
H9J8X7	CYCLIN domain-containing protein	1	2	33177000	42496000	36309000
H9J8Y3	PPM-type phosphatase domain-containing protein	1	5		228390000	206250000	36797000	122740000	457220000
H9J8Y4	Uncharacterized protein	1	6	66246000	85322000	67348000	81628000	63340000	62613000
H9J8Z9	DNA primase large subunit	1	1			31458000		42913000
H9J907	TPR_REGION domain-containing protein	1	29	3528100000	3920900000	4529100000	4462100000	3872100000	5028500000
H9J909	Protein kinase domain-containing protein	1	5	96527000	120520000	159530000		114530000
H9J919	Complex I-51kD	1	12	68517000	43003000
H9J920	GTP--RNA guanylyltransferase	1	1	72362000	78003000	72586000	84543000
H9J921	NADH dehydrogenase [ubiquinone] flavoprotein 1, mitochondrial	1	14	836730000	923290000	943960000	1275300000	938310000	963600000
H9J922	General transcription factor TFIIB	1	6	96029000	104170000	75764000	89565000		58846000
H9J928	S4 RNA-binding domain-containing protein	1	2	43066000	39448000
H9J930	Uncharacterized protein	1	27	10710000000	12636000000	10673000000	11153000000	12152000000	10181000000
H9J933	Uncharacterized protein	1	13	297350000	216870000	266350000	196230000	328620000	165200000
H9J934	Uncharacterized protein	1	9	92537000	80642000	98008000	192080000	102540000	162930000
H9J936	Mediator of RNA polymerase II transcription subunit 15	1	1	21457000
H9J946	Uncharacterized protein	1	2			21575000
H9J951	Uncharacterized protein	2	13		71778000	63512000	9845300000	8316100000	9928300000
H9J955	Calcium channel flower	1	3	324200000	423470000	399890000	481410000	406840000	458040000
H9J964	H/ACA ribonucleoprotein complex subunit	1	5	787570000	1047300000	803420000	480610000	829840000	869750000
H9J965	Uncharacterized protein	1	4		33643000		46437000		42352000
H9J971	Uncharacterized protein	1	5	1379800000	1366600000	1296300000	5291200000	2317900000	3708000000
H9J980	Component of oligomeric Golgi complex 4	1	6	91139000	94548000	75746000	101740000	85292000	93018000
H9J983	Uncharacterized protein	1	1			25343000
H9J991	Uncharacterized protein	1	3	129680000	71953000	69190000
H9J993	Nop domain-containing protein	2	24	7252400000	7818900000	8734000000	6434900000	8063900000	7674800000
H9J9A8	Uncharacterized protein	2	1	200460000	146630000	133820000	144510000	88313000	104050000
H9J9B1	Uncharacterized protein	1	18	1005600000	796810000	1022000000	1158400000	780550000	798280000
Q1HQ78	Prolactin regulatory binding-element protein	2	7	120970000	80447000	70591000		55348000	106470000
Q1HPP1	Chromobox-like protein 5	2	5	1129500000	754860000	696160000	1346900000	994440000	1152600000
H9J9C2	Methyltransf_11 domain-containing protein	1	2	24470000	37347000	26644000
H9J9C3	Oligosaccharyltransferase complex subunit	1	3	130370000	134750000	89963000	144340000		192910000
H9J9C9	Dynein light intermediate chain	1	1	65927000	90268000	99047000	180870000	71146000	201870000
H9J9D0	Dynein light intermediate chain	1	3	80286000	41963000	36037000	22112000	31110000	115220000
H9J9E2	HEAT repeat-containing protein 1	2	23	762110000	781690000	846510000	744670000	707940000	720100000
H9J9E7	Lactamase_B domain-containing protein	1	2		174810000	158300000	125020000	156570000	140120000
H9J9E8	FCP1 homology domain-containing protein	1	1				30804000		36209000
H9J9F1	Tr-type G domain-containing protein	1	10	263740000	529390000	283960000	136150000	183260000	274210000
H9J9G8	Uncharacterized protein	1	10	336060000	446040000	387960000	142410000	187900000	184390000
H9J9G9	Cation-transporting ATPase	1	20	561570000	376380000	390770000	283480000	191410000	296580000
H9J9H8	Uncharacterized protein	1	22	987130000	904130000	1107100000	1087700000	748260000	831950000
H9J9I2	Cysteine protease	1	1	28000000
H9J9I4	Uncharacterized protein	1	1		13068000
H9J9I6	Uncharacterized protein	1	1	58291000
H9J9J0	Protein ultraspiracle homolog	1	1			72812000	57785000	64930000	34967000
H9J9J4	Uncharacterized protein	3	8	205080000	177030000	246740000	206370000	188840000	187000000
H9J9J8	Queuine tRNA-ribosyltransferase	1	1				34738000		38515000
H9J9K5	28S ribosomal protein S18-2, mitochondrial	1	1	74731000	56815000	62155000	115670000	73748000	116000000
H9J9K6	Uncharacterized protein	1	7			34157000	136720000	95668000
H9J9K7	Calcium load-activated calcium channel	1	3	157870000	274850000	427350000	174000000	238190000	105350000
H9J9L5	Uncharacterized protein	1	13	752060000	700260000	639770000	703710000	750420000	659920000
H9J9L7	Anaphase-promoting complex subunit 5	1	2				28233000		62665000
Q1HQA5	Chitin deacetylase 2	4	2	32920000	40530000	49381000
H9J9M2	COPIIcoated_ERV domain-containing protein	1	3	219460000	178310000	209900000	131790000	245720000
H9J9M3	Alanine--tRNA ligase, cytoplasmic	1	37	392270000	641490000	405740000
H9J9M4	Uncharacterized protein	1	1	58501000	60769000	72093000	43766000	54393000	54325000
H9J9M8	Ras-related protein Rab-14	1	8	424800000	324490000	323800000	717410000	371020000	492900000
H9J9M9	WD_REPEATS_REGION domain-containing protein	1	2				56518000	25188000
H9J9N2	Uncharacterized protein	1	12	394550000	429400000	465490000	560900000	317060000	503180000
H9J9N5	Uncharacterized protein	1	2
H9J9N9	Uncharacterized protein	1	1	20597000	16908000
H9J9P0	Uncharacterized protein	1	6		46851000	41658000		48979000
H9J9P1	Uncharacterized protein	1	2	61399000		29255000
H9J9P2	Uncharacterized protein	1	4	137530000	176930000	193990000
H9J9P4	DNA ligase	1	9	95998000	80032000	74114000	90772000	190030000	68480000
H9J9P9	Aminoacyl-tRNA hydrolase	1	2	66227000	49713000	59863000	15863000	29184000	32688000
H9J9Q3	Malic enzyme	2	8	252620000	171810000	215140000	381170000	251220000	281930000
H9J9R6	Uncharacterized protein	1	1	11859000	13461000	29352000
H9J9R7	Uncharacterized protein	1	14	4780700000	5163300000	5640400000	2314600000	3515300000	2395300000
H9J9S0	CCT-alpha	1	25	8515500000	9272900000	9205300000	8518500000	9894300000	11078000000
H9J9S2	Uncharacterized protein	1	6	156290000	98774000	82570000
H9J9S3	CHK domain-containing protein	1	3				17332000	31768000	21530000
H9J9S6	Uncharacterized protein	1	8	581630000	445840000	395510000		423340000	166270000
H9J9T2	Uncharacterized protein	1	3			35187000
H9J9U5	Chromo domain-containing protein	1	2				60756000		60043000
H9J9W2	Uncharacterized protein	1	4				110380000	107850000	106240000
H9J9W6	Transket_pyr domain-containing protein	1	2	48269000	42966000	28941000
H9J9X2	Endo/exonuclease/phosphatase domain-containing protein	1	4	105350000	110010000	54262000		38849000	42781000
H9J9Y2	ANK_REP_REGION domain-containing protein	1	3			39026000
H9J9Y3	ANK_REP_REGION domain-containing protein	1	9				135660000		71687000
H9J9Y8	ER membrane protein complex subunit 1	1	12	1024100000	730450000	698170000	491330000	425960000	397020000
H9J9Z9	DUF3421 domain-containing protein	1	6	1610600000	1730700000	2046600000	2435100000	1984600000	1810600000
H9JA12	RNA helicase	1	16	1028100000	907790000	972130000	380680000	792140000	514030000
H9JA13	Matrin-type domain-containing protein	1	11	427620000	549520000	552960000	643610000	661990000	706320000
H9JA14	Uncharacterized protein	1	12	48142000	70639000			181280000
H9JA15	Uncharacterized protein	1	4	141900000	101230000	108930000	133130000	87553000	192720000
H9JA17	Mediator of RNA polymerase II transcription subunit 4	1	1
H9JA24	Uncharacterized protein	1	2	296040000	202900000	182240000	244940000	144380000	192240000
H9JA26	Uncharacterized protein	1	2	52239000	52696000
H9JA29	RUN domain-containing protein	1	7	84935000	59755000	115480000	36719000
H9JA33	LIM domain-containing protein	1	12	146600000	192640000	273270000	571760000	711890000	505510000
H9JA34	DNA polymerase delta subunit 3	1	1				40443000
H9JA56	Glutaredoxin domain-containing protein	1	10	787700000	889850000	669160000		329870000
H9JA57	Uncharacterized protein	1	2	58648000
H9JA58	Uncharacterized protein	1	1	37677000	41683000	49461000		35165000	20451000
H9JA59	Uncharacterized protein	1	2	64684000	52178000	38036000		55181000
H9JA60	Uncharacterized protein	1	16	3584900000	5488900000	4375000000	4167100000	5735600000	6455300000
H9JA63	Tetraspanin	1	1
H9JA66	Vacuolar protein sorting-associated protein 16 homolog	1	5	89170000	94362000	76477000		123620000	234740000
H9JA71	F-BAR domain-containing protein	1	3	71770000	81304000	121690000	127350000
H9JA72	Tyrosine-protein kinase	1	3	50138000	55218000	71412000			39963000
Q6IE02	Mod(Mdg4)-heS00531	2	13	2523200000	2335100000	2400000000	3505100000	2291700000	3751300000
H9JAB4	A20-type domain-containing protein	1	1	19889000	24693000	21865000
H9JAB5	AN1-type domain-containing protein	1	3		137150000	78800000
H9JAB6	Protein kinase domain-containing protein	1	5	81368000		79671000		65380000
Q0ZB82	eIF-2B GDP-GTP exchange factor subunit alpha	2	7	271500000	212760000	191100000	148200000	197620000	157200000
H9JAB8	RRM domain-containing protein	2	13	1820000000	2191500000	2790200000	3093900000	2309400000	2746900000
H9JAC0	Uncharacterized protein	1	2		20996000	26746000			35719000
H9JAC8	Mannose-6-phosphate isomerase	1	3	50722000	75281000	63394000	123980000	78006000	172230000
H9JAD0	Uncharacterized protein	1	2				139390000	77754000	113540000
H9JAD1	RRM domain-containing protein	2	11	350220000	399450000	448150000	556210000	295580000	847190000
H9JAD2	Uncharacterized protein	1	4	334860000	189100000	178590000		113060000	204060000
H9JAE6	WAPL domain-containing protein	1	2	25411000	39972000
H9JAF0	Uncharacterized protein	1	16	247230000	194550000	223010000	286100000	396890000	269010000
H9JAF5	RING-type domain-containing protein	1	3	100540000					21242000
H9JAG1	TFIIS N-terminal domain-containing protein	1	2		62057000	155710000		82970000	46390000
H9JAG3	GOLD domain-containing protein	1	3	241690000	357670000	233840000	351640000	297930000
H9JAG4	Uncharacterized protein	1	4	90725000
H9JAG5	Myosin light chain alkali	1	2				234980000	142960000	164080000
S5RQ63	Farnesoic acid O-methyltransferase	2	1					30715000
H9JAH2	Uncharacterized protein	1	7			88048000	155840000	81231000	119040000
H9JAI4	MFS domain-containing protein	1	1	28773000	29236000
H9JAJ1	Uncharacterized protein	1	3	61298000	72216000	87843000	976130000	385740000	713850000
H9JAJ4	Uncharacterized protein	1	3	67841000	39585000	43262000	21814000
H9JAJ6	Nuclear cap-binding protein subunit 3	1	6	312640000	525480000	696550000	328430000	448940000	340610000
H9JAK3	Uncharacterized protein	1	14	415230000	515170000	637800000	505750000	340520000	257830000
H9JAM9	Heat shock protein 70-14	1	9	679230000	648250000	566820000	670350000	304630000	651510000
H9JAN0	Uncharacterized protein	1	1				29574000
H9JAN8	Glyoxalase domain-containing protein 4	2	10	616380000	583220000	550570000	963430000	587020000	301920000
H9JAP3	Uncharacterized protein	1	8	548290000	634990000	901750000	392570000	920760000	369840000
H9JAP4	Uncharacterized protein	1	8	78117000	101660000	53987000	58055000	54581000
H9JAP5	Uncharacterized protein	1	3					64258000	188970000
H9JAP6	RING finger protein 10	1	1
H9JAQ0	Uncharacterized protein	1	7	350600000	420120000	491930000	429430000	342670000	262200000
H9JAR4	Inositol hexakisphosphate and diphosphoinositol-pentakisphosphate kinase	1	1
H9JAR6	Uncharacterized protein	1	1	58220000	50176000		119260000	34817000	72354000
H9JAR7	PPM-type phosphatase domain-containing protein	1	1	26351000	50568000	36374000	38629000	28638000	27089000
H9JAR8	Uncharacterized protein	1	33	2012200000	1755400000	1671400000	8417600000	4549000000	9150000000
H9JAS2	PSP domain-containing protein	1	4	134930000	120370000	69029000		40120000
H9JAS5	Uncharacterized protein	1	10	1098800000	950740000	945680000	1166700000	749010000	820230000
H9JAT5	Uncharacterized protein	1	3				61569000	77083000	35928000
Q1HPY9	Peroxisomal membrane protein PMP22	2	2	172710000	105880000	130250000		130150000
H9JAT7	WD_REPEATS_REGION domain-containing protein	1	2	40379000	43555000	45010000		34051000
H9JAV0	Uncharacterized protein	2	4	81641000	57262000	85280000	63786000	47991000
H9JAV8	39S ribosomal protein L50, mitochondrial	1	3	158150000	151320000	90902000	248550000	99485000	119700000
H9JAW0	Integrin_alpha2 domain-containing protein	2	13	613410000	529250000	449570000	902340000	679520000	965080000
H9JAX0	ANK_REP_REGION domain-containing protein	1	1				55926000
H9JAX4	Ubiquitinyl hydrolase 1	1	3				52141000		27648000
H9JAX8	Uncharacterized protein	1	1
H9JAY1	Protein kinase domain-containing protein	1	2		12273000
H9JAY2	Protein kinase domain-containing protein	1	5				385370000	284770000	327030000
H9JAY5	DNA replication complex GINS protein PSF2	1	1	19316000
H9JAZ4	Acyl-coenzyme A oxidase	1	17	1273900000	1274900000	1334100000	1205600000	881530000	389420000
H9JAZ8	Uncharacterized protein	1	4			324290000			530060000
H9JB06	Protein HIRA	1	4	46311000	30406000	45255000	34447000	41793000	102060000
H9JB09	Vasa intronic protein	1	23	9122500000	9109900000	8706500000	14558000000	9483900000	15486000000
H9JB10	TPR_REGION domain-containing protein	1	8	170260000	207390000	231330000	125730000	261030000	102230000
H9JB13	cwf21 domain-containing protein	1	3		177470000	128360000	80767000	107500000	51894000
H9JB14	Thioredoxin domain-containing protein 17	1	6	1380300000	1506300000	1692900000	887620000	1220000000	1367400000
H9JB27	Uncharacterized protein	1	9	243200000	308290000	305620000	115320000	238400000	84285000
H9JB32	Uncharacterized protein	1	2						28249000
H9JB33	E3 ubiquitin protein ligase	1	7	64031000	86085000	94334000	79746000	72311000
H9JB38	Lipocln_cytosolic_FA-bd_dom domain-containing protein	1	2	99091000	68991000	91471000	127000000	51019000	135600000
H9JB40	Ribosome maturation protein SBDS	1	10	537730000	721240000	831590000	479940000	616080000	688140000
Q2F6A6	Elongation factor Tu	2	18	5407300000	7158200000	6347600000	7435300000	5586000000	6649900000
H9JB73	Uncharacterized protein	2	1
H9JB75	ADP-ribosyl cyclase/cyclic ADP-ribose hydrolase	1	9	130580000		121790000	155600000	132540000	220150000
H9JB76	Peptidyl-prolyl cis-trans isomerase	1	1	88911000	70696000	66731000
H9JB77	SAM_MT_RSMB_NOP domain-containing protein	1	19	2358000000	2176000000	2923100000	2399900000	2708600000	2092100000
H9JB82	Protein kinase domain-containing protein	2	17	2514500000	2521100000	2649700000	1724500000	2101100000	2423600000
H9JB84	PPM-type phosphatase domain-containing protein	1	14	1128700000	931170000	909510000	1727500000	940130000	1776400000
H9JB88	tRNA (guanine-N(7)-)-methyltransferase	2	2	86681000	60790000	75078000		62789000
H9JB94	Malectin domain-containing protein	1	10	1909900000	2135600000	1563300000	1166900000	1100100000	1441200000
H9JB97	Uncharacterized protein	1	1
H9JBA1	Uncharacterized protein	1	3	223920000	281440000	273640000	543480000	259130000	239260000
H9JBA6	Guanylate cyclase	2	1
H9JBB0	Probable cytosolic iron-sulfur protein assembly protein Ciao1	1	9	236580000	204240000	236390000	208210000	125980000
H9JBB4	Kinesin motor domain-containing protein	1	46	4205500000	4599400000	4533600000	6138800000	5085200000	5645500000
H9JBB8	Nucleoporin_N domain-containing protein	1	19	701130000	902880000	928370000	1270400000	862950000	952230000
H9JBB9	Uncharacterized protein	1	4	116250000	111880000	132310000	97890000	178850000	144900000
H9JBC1	Aspartate carbamoyltransferase	3	51	5064800000	4807700000	4806500000	3609900000	3296500000	2884500000
H9JBC3	Uncharacterized protein	1	13	95487000	68102000	216760000	87099000	64210000	86462000
H9JBC8	(S)-3-amino-2-methylpropionate transaminase	1	6	171460000	150950000	147630000	198540000	193160000	182370000
H9JBD0	Uncharacterized protein	1	4	300840000	316710000	274990000	309690000	144960000	316310000
H9JBD3	RNA-splicing ligase RtcB homolog	1	21	3360900000	2942400000	2859200000	2867900000	3272500000	2363900000
H9JBD5	Nipped-B protein	1	4
H9JBD7	Uncharacterized protein	1	6	172910000	150220000	123840000	171800000	97620000	139240000
H9JBE0	Uncharacterized protein	2	32	63932000000	74179000000	112300000000	82129000000	65400000000	69592000000
H9JBE6	Tudor domain-containing protein	1	6	314440000	248700000	258290000	89634000	146590000	168620000
H9JBE9	Uncharacterized protein	1	1		39898000
H9JBF1	VWFC domain-containing protein	1	16	821340000	667620000	732960000	1601600000	791850000	1110700000
H9JBF3	HMG box domain-containing protein	1	1						57425000
H9JBF4	Protein RER1	1	2	205660000	241880000	253270000	111650000	214140000	157720000
H9JBF6	TOG domain-containing protein	1	26	1353400000	1528200000	1638000000	1926800000	1791500000	1932900000
H9JBG0	Uncharacterized protein	1	6	499200000	429420000	499270000	563850000	473820000	528580000
H9JBG1	Notch-like protein	2	102	545580000	479280000	404130000	5409500000	2816700000	5334300000
H9JBG8	F-box domain-containing protein	2	2	64191000	11740000	33861000
H9JBH1	Thioredoxin_16 domain-containing protein	1	7	964540000	453380000	484920000	1015800000	406470000	830000000
H9JBH9	Uncharacterized protein	1	3					18270000
H9JBJ2	WD_REPEATS_REGION domain-containing protein	1	1	41186000			85635000		64802000
H9JBJ3	Alba domain-containing protein	1	2		42888000	39698000		27761000
H9JBK1	Nop domain-containing protein	1	5	160440000	231820000	238540000	183240000	260300000	266840000
H9JBK2	Prp31_C domain-containing protein	1	1	32990000	64969000	37299000		53162000	315370000
H9JBL0	Alpha-L-fucosidase	1	11	329310000	395530000	292330000	760140000	1298400000	848080000
H9JBL3	Uncharacterized protein	1	1				69359000		47488000
H9JBL5	Uncharacterized protein	1	1
H9JBL9	Protein kinase domain-containing protein	1	1	169670000	172520000	151440000		169090000	126160000
H9JBM4	39S ribosomal protein L16, mitochondrial	1	8	186780000	232380000	243830000	171570000	146940000	152290000
H9JBM5	Uncharacterized protein	1	4	437430000	257060000	356070000	294730000	192620000	200260000
H9JBN7	DUF1681 domain-containing protein	1	7	724500000	595700000	534260000	304600000	378290000	371930000
H9JBN8	SpoU_methylase domain-containing protein	1	4	23847000			41000000	26934000
H9JBP4	DNA polymerase	2	5	62818000	71674000	72842000	91589000	120310000	44854000
H9JBP6	Thioredoxin domain-containing protein	1	16	1973500000	1670300000	1364800000	2498000000	2103400000	2577400000
Q8I9V7	Caspase-1	2	3	72598000	84913000	76314000	151980000	85656000	105540000
H9JBQ7	Rab-GAP TBC domain-containing protein	1	5	57678000		67258000			110700000
H9JBQ8	Uncharacterized protein	1	1	50004000	38890000	35863000
H9JBR2	Uncharacterized protein	1	9	55792000	90439000	93871000	113530000	84429000	97590000
H9JBR4	Armadillo segment polarity protein	2	9	215970000	141220000	160350000	183230000	297720000	252110000
H9JBR7	WD_REPEATS_REGION domain-containing protein	1	11	491060000	406790000	675880000	303830000	297140000	157200000
H9JBR9	Uncharacterized protein	1	5	188640000	178450000	162420000	183330000	139910000	138540000
H9JBS1	NTF2 domain-containing protein	1	3	953830000	966750000	919440000	1380700000	774430000	1226600000
H9JBS2	Transcription initiation factor TFIID 150 kDa subunit	1	4
H9JBS8	Cytosolic Fe-S cluster assembly factor NUBP2 homolog	1	3	111300000				117370000	164360000
H9JBT1	BAG domain-containing protein Samui	1	10					50516000
H9JBT2	Uncharacterized protein	1	6	331000000	284640000	271210000	499980000	370670000	537850000
H9JBT5	Nucleolar protein 12	1	1	106900000	74978000	111060000	64105000	56363000	60116000
H9JBT6	ER membrane protein complex subunit 3	1	4	67284000	59621000	48789000		39128000
H9JBU8	2,3-bisphosphoglycerate 3-phosphatase	1	6	187740000	219600000		300330000	231910000	372090000
H9JBV4	DRIM domain-containing protein	1	19	315310000	371830000	403930000	198320000	309000000	198130000
H9JBV5	TPR_REGION domain-containing protein	1	12	890960000	770920000	803390000	2073800000	823860000	2086700000
H9JBW0	Uncharacterized protein	1	2			29882000		15211000
H9JBW5	Uncharacterized protein	1	1		39727000			22308000
H9JBW7	Fam20C domain-containing protein	1	5	155720000	177900000	137740000	108240000		167980000
H9JBX2	Protein kinase C	1	15	180690000	173810000	269110000	238400000	242930000	141300000
H9JBY2	Thioredox_DsbH domain-containing protein	1	2		49752000
H9JBY3	Uncharacterized protein	2	2			34678000	38914000	28762000	38577000
H9JBZ0	Hepatocyte growth factor-regulated tyrosine kinase substrate	1	18	551080000	448540000	545960000	1457700000	804870000	931240000
H9JBZ4	Inhibitor_I29 domain-containing protein	2	3	270940000	104080000	187900000	310570000	168110000	246230000
H9JBZ8	Microsomal signal peptidase 12 kDa subunit	1	2	676130000	478850000	480930000		500950000
H9JC03	Uncharacterized protein	1	1	32210000	42449000			45012000
H9JC04	Uncharacterized protein	1	9	285190000	177670000	194910000	251900000	283800000	182450000
H9JC07	Uncharacterized protein	1	6	87391000
H9JC15	Evolutionarily conserved signaling intermediate in Toll pathway, mitochondrial	1	1	67742000	26254000	32379000
H9JC16	Pept_C1 domain-containing protein	2	17	20019000000	21112000000	13283000000	7725000000	11877000000	10849000000
H9JC18	GPI inositol-deacylase	1	1						345110000
H9JC19	WD_REPEATS_REGION domain-containing protein	1	4	57215000		37618000		26196000
H9JC44	Uncharacterized protein	1	2			47800000
H9JC45	Uncharacterized protein	1	8	578270000	462480000	659700000	603690000	496600000	539670000
H9JC58	Lactamase_B domain-containing protein	1	11	933520000	965320000	797030000	1478500000	702410000	1559700000
H9JC62	TPR_REGION domain-containing protein	1	15	585890000	618080000	559650000	455720000	378320000	316600000
H9JC65	Uncharacterized protein	1	5	1463800000	1267800000	1506400000	2003500000	1582800000	1751900000
H9JC66	Dihydropyrimidine dehydrogenase [NADP(+)]	1	15	363600000	314380000	316500000	195850000	409380000	102260000
H9JC73	SCP2 domain-containing protein	2	15	1191300000	1165700000	938050000	1419000000	1230900000	1522300000
H9JC74	Adenylosuccinate lyase	1	15	1222700000	2323000000	2030000000	305740000	711780000	189210000
H9JC75	Aconitase domain-containing protein	1	7	922640000	929540000	691140000	1414400000	1253200000	1270100000
H9JC76	Citrate hydro-lyase	1	27	3701600000	3126500000	3138800000	4741100000	3998000000	5401200000
H9JC82	Uncharacterized protein	1	11	105820000	78282000	101000000	175190000	83430000
H9JC84	Uncharacterized protein	1	1
H9JC85	Uncharacterized protein	1	3						58925000
H9JC86	Uncharacterized protein	1	9	766680000	890040000	818410000	78759000	707710000	422040000
H9JC90	Uncharacterized protein	1	1
H9JC91	Uncharacterized protein	1	4	37506000	58153000		36420000		77144000
H9JC92	Vacuolar protein sorting-associated protein 18 homolog	1	1		42179000	71473000	76532000	35957000
H9JC99	3-hydroxyisobutyrate dehydrogenase	2	12	2732000000	2461700000	2685100000	1971900000	1551600000	1413100000
H9JCB4	Iso_dh domain-containing protein	1	6	1516200000	1442600000	1484300000	1501000000	1662100000	2015300000
H9JCB5	Iso_dh domain-containing protein	1	3	210120000	422500000	238620000	84674000	267050000	179100000
H9JCB6	Iso_dh domain-containing protein	1	2	558750000	855760000	796230000	1634300000	887240000	1125800000
H9JCB7	Nucleolar protein 6	1	18	694740000	700960000	762500000	329470000	394250000	415190000
H9JCC5	Conserved oligomeric Golgi complex subunit 5	1	4		129920000
H9JCC6	tRNA (guanine(26)-N(2))-dimethyltransferase	1	10	159590000	119880000	247060000	82332000	186780000	110800000
H9JCC7	Uncharacterized protein	1	2	60427000	71209000	82427000	55310000	59281000	78735000
H9JCC8	t-SNARE coiled-coil homology domain-containing protein	1	5			142810000		96527000
H9JCC9	R3H domain-containing protein	1	4			53490000			120640000
H9JCD0	Uncharacterized protein	1	9	176290000	152010000	189560000	148280000	129450000
H9JCD4	Uncharacterized protein	1	1
H9JCD6	Uncharacterized protein	1	1			21317000
H9JCE2	CN hydrolase domain-containing protein	1	4	154450000	149060000	158140000	53679000	130450000	45085000
H9JCE6	General transcription and DNA repair factor IIH helicase subunit XPD	1	2	7164000		11592000
H9JCE7	RNA-binding protein NOB1	1	6	166360000	185170000	141860000	142500000	121350000
H9JCE9	Lon protease homolog, mitochondrial	1	16	723420000	588850000	803670000	1089200000	865640000	517060000
H9JCF1	AP-3 complex subunit beta	1	12	310730000	467860000	481920000	574790000	331980000	342660000
H9JCG0	Tubulin-specific chaperone A	1	2	228530000	73479000			105970000	280460000
H9JCG3	Uncharacterized protein	1	40	2218200000	1711700000	1851100000	4445500000	2675800000	3821100000
H9JCG4	Uncharacterized protein	1	3			55586000	96073000	60629000	119260000
H9JCG5	ClpX-type ZB domain-containing protein	1	6	160150000	192300000	211510000	245600000	211120000	144900000
H9JCH9	PP28 domain-containing protein	1	6	1105700000	1675500000	1103700000	379410000	911180000	447410000
H9JCI5	ERF-3	3	24	2971400000	3269100000	2912200000	2630700000	2162800000	2516100000
H9JCI6	Kinetochore protein Spc25	1	3					51255000	60360000
H9JCJ4	WD_REPEATS_REGION domain-containing protein	1	5	68783000	101610000	57216000		66815000	103210000
H9JCJ9	Uncharacterized protein	1	3	34935000	53127000	43545000		30303000
H9JCK0	Uncharacterized protein	1	2	37705000	98660000	66734000		45951000
H9JCK2	NUDE_C domain-containing protein	1	3
H9JCK3	Uncharacterized protein	1	10	1060400000	1032800000	986790000	770030000	697640000	387870000
H9JCL3	Uncharacterized protein	1	9	1663200000	1059400000	1032800000	370580000	254330000	381550000
H9JCL6	Nudix hydrolase domain-containing protein	1	4	347510000	276220000	223100000	228530000	207920000	298690000
H9JCL8	Uncharacterized protein	1	12	1759600000	1495300000	2363800000	1888100000	1810600000	1157800000
H9JCM2	PCI domain-containing protein	2	23	3538800000	4527800000	4496700000	4626200000	4882200000	5600900000
H9JCM5	Uncharacterized protein	1	1	62575000	52758000	60600000
H9JCN6	MFS domain-containing protein	1	2		52651000	47502000
H9JCP2	Uncharacterized protein	1	3	29768000
H9JCQ0	Protein SDA1	1	7	142990000	201820000	202370000	33664000	196570000
H9JCQ1	WD_REPEATS_REGION domain-containing protein	1	3	66374000	52945000	74149000		42718000
H9JCQ2	Uncharacterized protein	1	4	140500000	132540000	153420000	166140000	171870000	161980000
Q56R81	Double-time protein	2	4	151230000	96347000	121300000	44251000	94090000	89277000
Q5UAP4	40S ribosomal protein SA	4	10	22112000000	20150000000	17721000000	8835100000	12044000000	16158000000
H9JCR7	Uncharacterized protein	1	20	1177500000	1228800000	1274200000	3005000000	2596300000	3376500000
H9JCR8	Ubiquitin carboxyl-terminal hydrolase 7	2	31	2901100000	2682500000	2753600000	4268700000	3367200000	3948700000
H9JCS1	Uncharacterized protein	1	3	162240000	272800000	187650000	86251000		163880000
H9JCS8	Uncharacterized protein	1	22	1133100000	873120000	860000000	1003000000	993780000	1150400000
H9JCT5	26S proteasome regulatory subunit 7	1	30	4620500000	5034800000	4530500000	8071100000	5261000000	7078300000
H9JCT7	NEDD8	1	1	154300000	240420000	97677000		96375000
H9JCU6	Uncharacterized protein	1	1						35409000
H9JCU8	Amidase domain-containing protein	1	11	1185100000	1218900000	1377400000	661920000	730040000	112930000
H9JCU9	CUE domain-containing protein	1	2	11295000		26855000
H9JCV2	Uncharacterized protein	1	36	23544000000	21603000000	20621000000	27087000000	18415000000	26300000000
H9JCW2	Uncharacterized protein	1	5	66312000			64478000	75479000	67303000
H9JCY3	SEC7 domain-containing protein	1	5	196760000	63084000	52696000			28570000
H9JCY9	Ubiquitinyl hydrolase 1	1	7	276850000	196780000	216550000	334180000	82015000	148650000
H9JCZ0	Uncharacterized protein	1	1
H9JCZ3	Vitellogenin domain-containing protein	1	16	1121100000	966260000	809700000	1156900000	1185400000	1180800000
H9JCZ5	MADF domain-containing protein	1	1	26863000	23554000	34591000
H9JCZ6	HMG box domain-containing protein	1	3	430300000	507250000	674930000	555200000	493270000
H9JD02	WD_REPEATS_REGION domain-containing protein	1	4	149300000	105340000	79059000		127550000
H9JD03	Uncharacterized protein	1	2		19511000	26131000
H9JD04	Uncharacterized protein	1	9	247730000	285200000	244270000	128400000	241560000	182500000
H9JD08	PEST proteolytic signal-containing nuclear protein	1	2	63680000	72537000	68796000		55751000
H9JD11	3HCDH_N domain-containing protein	1	4	408400000	293240000	340960000	1413900000	825630000	1007000000
Q5UAQ5	60S ribosomal protein L34	2	5	13470000000	14160000000	20385000000	8293400000	14389000000	11665000000
H9JD16	Serine/threonine-protein kinase RIO3	1	10	84642000	96151000	112350000	155300000	113280000	154140000
H9JD17	Uncharacterized protein	1	7	248960000	350980000	278060000	178140000	240870000	249060000
H9JD18	Uncharacterized protein	1	1	53811000		74157000	127480000	93718000	91254000
H9JD19	Uncharacterized protein	1	6	445030000	859980000	260860000		537380000	261270000
H9JD28	Uncharacterized protein	1	14	788790000	506080000	553100000	888710000	574120000	817890000
H9JD34	WD_REPEATS_REGION domain-containing protein	1	5	114060000	115390000	169850000	297540000	161150000	247270000
H9JD39	Glutamine amidotransferase	1	27	1664700000	1916500000	1821600000	2303900000	2258800000	2147000000
H9JD40	Uncharacterized protein	1	6	190380000	166740000	201800000	278360000	333600000	291650000
Q2F699	Fumarylacetoacetase	2	3			23726000		47588000
H9JD44	Inositol-3-phosphate synthase	1	4	97995000	68152000	68498000
H9JD45	PB1 domain-containing protein	1	2		26585000			75546000	71591000
H9JD51	6-phosphofructo-2-kinase	1	1	93238000	88826000	120740000	295000000	171670000	295150000
H9JD53	Uncharacterized protein	2	1					22922000
H9JD54	1,4-alpha-glucan branching enzyme	1	11	386730000	551410000	359070000	166120000	218070000	158520000
H9JD55	Guided entry of tail-anchored proteins factor 1	1	1					25044000
H9JD56	Superoxide dismutase	2	7	1884900000	1678800000	1270700000	1155100000	1882600000	1515000000
H9JD62	Diphosphomevalonate decarboxylase	2	8	233920000	197580000	141660000	386330000	236470000	380240000
H9JD63	Serine/threonine-protein phosphatase	1	11	1115700000	1098600000	987900000	1363200000	1265800000	1593900000
H9JD65	MFS domain-containing protein	1	1		120130000				84250000
H9JD78	SAM_MT_RSMB_NOP domain-containing protein	1	3	27567000
H9JD79	Uncharacterized protein	1	3				41906000	69367000
H9JD81	Wiskott-Aldrich syndrome protein family member	1	4	55865000	49946000	75626000		37244000
H9JD85	Coiled-coil domain-containing protein 47	1	8	386960000	477780000	612040000	607930000	527300000	767490000
H9JD89	Uncharacterized protein	1	4	118230000	85901000		198620000	99382000	104400000
H9JD94	Uncharacterized protein	1	4	46920000					80354000
H9JD96	HMG box domain-containing protein	2	3	369250000	226380000	270890000	268530000	252410000	296660000
H9JDA4	CAP10 domain-containing protein	1	1		19917000	31006000
H9JDA5	Proton-translocating NAD(P)(+) transhydrogenase	2	24	3757700000	3206100000	2698000000	1885200000	2105000000	2410400000
H9JDA6	C2 domain-containing protein	1	14	1228300000	1255700000	1351700000	2771800000	1788600000	2703100000
H9JDB0	Ubiquitinyl hydrolase 1	1	7	92751000		65436000	85324000	67322000	55056000
H9JDB2	DUF1716 domain-containing protein	1	8	213960000	209440000	142540000	93929000	140420000	245330000
H9JDB5	Uncharacterized protein	1	29	2171400000	1715200000	2091200000	1940800000	2032600000	2198600000
H9JDB6	Uncharacterized protein	1	82	4067600000	4305900000	4020600000	7752700000	4839000000	6768800000
H9JDB8	GRIP domain-containing protein	1	9	253770000	32908000	68342000	84003000	35318000	72515000
H9JDB9	Elongation factor 1-alpha	1	18
[truncated: 2,034 more rows]
