# Supplementary material for: Fzr regulates silk gland growth by promoting endoreplication and protein synthesis in the silkworm
Source: PLoS Genet. 2023 Jan 18;19(1):e1010602. doi: 10.1371/journal.pgen.1010602 (PMC9886304; doi:10.1371/journal.pgen.1010602)
Supplement: S3 Table — (XLSX) [file pgen.1010602.s009.xlsx]

## Sheet: DEGs
S3 Table. The list of the all the DEGs
Protein	Protein Name	LFQ intensity ΔFzr-1	LFQ intensity ΔFzr-2	LFQ intensity ΔFzr-3	average ΔFzr	LFQ intensity Ctrl-1	LFQ intensity Ctrl-2	LFQ intensity Ctrl-3	average Ctrl	ΔFzr/Ctrl	t test p value
Q27452	Phenoloxidase subunit 2	6571300000	5747500000	6662900000	6.32723e+09		44716000	41992000	43354000	145.943	0.000465582
H9J951	Uncharacterized protein	9845300000	8316100000	9928300000	9.36323e+09		71778000	63512000	67645000	138.417	0.000834609
A7BEX9	Imaginal disk growth factor	4171300000	4365700000	4809800000	4.44893e+09		58274000	63738000	61006000	72.9262	0.000374802
H9JTA2	Tyrosinase_Cu-bd domain-containing protein	1576000000	2331300000	1639400000	1848900000		37150000	34166000	35658000	51.8509	0.0101677
H9J8L8	Uncharacterized protein	4685700000	6032400000	5817900000	5512000000	87340000	152860000	107410000	115870000	47.5706	0.000208076
Q1HPK0	Vesicle amine transport protein	8888900000	17192000000	9429800000	11836900000	466840000	525330000	101500000	3.64557e+08	32.4693	0.012928
H9JXG1	Uncharacterized protein	2687700000	4152900000	2762400000	3201000000	195060000	222090000	42377000	1.53176e+08	20.8976	0.00314476
C0H6R0	Putative cuticle protein	1611300000	1317900000	1204400000	1.37787e+09	73363000		73004000	73183500	18.8276	0.00361817
H9JQU0	Uncharacterized protein	12572000000	14706000000	8171900000	1.18166e+10	362150000	714240000	1294500000	7.90297e+08	14.9521	0.00475543
A0MA79	TIN-ag-RP	7884300000	6714700000	11800000000	8.79967e+09	811490000	771880000	1004600000	8.62657e+08	10.2007	0.00671652
H9JBG1	Notch-like protein	5409500000	2816700000	5334300000	4.52017e+09	545580000	479280000	404130000	476330000	9.48957	0.00903198
H9JAJ1	Uncharacterized protein	976130000	385740000	713850000	6.91907e+08	61298000	72216000	87843000	7.37857e+07	9.37725	0.0224438
G1UIS8	Apolipophorin protein	3121900000	2575600000	3068400000	2.92197e+09	274620000	338730000	333770000	3.15707e+08	9.25532	0.000118612
H9JKA7	Uncharacterized protein	1229000000	941520000	1377600000	1.18271e+09	197420000	76734000		137077000	8.62805	0.00882735
H2E289	Thrombospondin type-1 domain-containing protein 4-like protein	1167500000	1181500000	1055900000	1.13497e+09	133040000	133650000	150320000	1.39003e+08	8.16503	1.56612e-05
H9J6I7	Uncharacterized protein	885140000	264550000	679370000	6.09687e+08	59337000	107540000	77181000	8.13527e+07	7.49437	0.0447276
H9JKB9	Uncharacterized protein	1005500000	434330000	482880000	6.40903e+08	65943000	170750000	61329000	9.93407e+07	6.45157	0.0438086
Q1HQ30	Calcyphosphine isoform 2	1004500000	451990000	1211200000	889230000	216340000	180260000	60512000	1.52371e+08	5.83597	0.0334217
H9JXK4	Uncharacterized protein	750220000	691520000	641390000	6.94377e+08	99403000	101550000	171260000	124071000	5.59661	0.000131392
H9JV35	Uncharacterized protein	588330000	395150000	787340000	5.90273e+08	116400000	31917000	190900000	1.13072e+08	5.22032	0.0174565
H9IW41	Uncharacterized protein		3902800000	3591900000	3747350000	528700000	590380000	1063600000	727560000	5.15057	0.00117821
H9IZ62	4-phosphopantetheinyl transferase	1768700000	817970000	976000000	1.18756e+09	252780000	275190000	191410000	2.39793e+08	4.95242	0.0325693
H9IYS8	Uncharacterized protein	434090000	533310000	792450000	5.86617e+08	106520000	179540000	72416000	119492000	4.90925	0.0137719
H9IS05	Uncharacterized protein	1223500000	876230000	1353300000	1151010000	207250000	268550000	230790000	235530000	4.88689	0.00309906
H9ITN8	Peptidylprolyl isomerase	402960000	145960000	367070000	305330000	98584000	60224000	61895000	7.35677e+07	4.15033	0.0464035
H9JAR8	Uncharacterized protein	8417600000	4549000000	9150000000	7372200000	2012200000	1755400000	1671400000	1813000000	4.0663	0.0177691
E5EVW3	30kDa protein	1678800000	1495600000	1854700000	1.67637e+09	524760000	464060000	266580000	4.18467e+08	4.00597	0.000632631
H9JKH9	Microtubule-associated protein Jupiter	893460000	508380000	632510000	6.78117e+08	200140000	146000000	179680000	1.75273e+08	3.86891	0.0117922
H9JNW6	Uncharacterized protein	378460000	244370000	421790000	3.48207e+08	83858000	105660000		94759000	3.67466	0.0354708
H9IYT8	CDGSH iron-sulfur domain-containing protein 2 homolog	3010300000	1506500000	3804700000	2.77383e+09	905410000	765920000	633470000	7.68267e+08	3.61051	0.0417146
H9J236	GB1/RHD3-type G domain-containing protein	852190000	849700000	781540000	827810000	196500000	247950000	254330000	2.32927e+08	3.55395	3.57463e-05
E9NYX5	3-hydroxyacyl-CoA dehydrogenase	4343700000	2692200000	3820300000	3.61873e+09	969030000	1034200000	1103400000	1.03554e+09	3.49453	0.00615141
H9JT95	Uncharacterized protein	227950000		230950000	229450000	82515000	54020000	60924000	6.58197e+07	3.48604	0.000683702
H9J4H7	Uncharacterized protein	484460000	804710000	582280000	6.23817e+08		184140000	178130000	181135000	3.44393	0.0362908
H9JDX3	SERPIN domain-containing protein	12602000000	9277500000	11261000000	1.10468e+10	4180400000	3277200000	2370400000	3276000000	3.37205	0.00210338
H9JWX5	Collagen IV NC1 domain-containing protein	3996500000	2328800000	4168600000	3.49797e+09	936170000	1104400000	1085600000	1.04206e+09	3.35679	0.0140434
H9JUB8	Lipocln_cytosolic_FA-bd_dom domain-containing protein	225970000	139630000	215840000	1.93813e+08	40020000		76931000	58475500	3.31444	0.0372072
H9J630	Exocyst complex component 5	1091200000	977840000	2005100000	1.35805e+09	368240000	477470000	402100000	4.15937e+08	3.26503	0.0448754
Q1HPK5	Thymosin isoform 1	9974200000	7810000000	6315300000	8.03317e+09	2518600000	2170400000	2721300000	2470100000	3.25216	0.00661232
H9IUR8	Protein quiver	822780000	359420000	850770000	6.77657e+08	156770000	263310000	205540000	208540000	3.24953	0.0445211
H9IX25	Uncharacterized protein	368760000	169850000	406310000	3.14973e+08	84600000	124770000	85040000	9.81367e+07	3.20954	0.043766
C0J8F8	Serpin-7	4493900000	2640300000	4490900000	3.87503e+09	1323800000	1307800000	1033500000	1221700000	3.17184	0.0131724
H9J247	Uncharacterized protein	754070000	480950000	752230000	6.62417e+08	182790000	224230000	229510000	2.12177e+08	3.12201	0.0080575
H9IT65	Uncharacterized protein	1875700000	1670500000	2062000000	1869400000	526710000	646050000	625730000	5.99497e+08	3.11828	0.000435599
H9JD11	3HCDH_N domain-containing protein	1413900000	825630000	1007000000	1.08218e+09	408400000	293240000	340960000	3.47533e+08	3.11388	0.0142835
H9JWX6	Collagen IV NC1 domain-containing protein	1418500000	1203300000	2177500000	1.59977e+09	467130000	561580000	525010000	5.17907e+08	3.08891	0.0218538
H9JK82	Uncharacterized protein	8445500000	6803900000	9491500000	8.24697e+09	2706800000	2706100000	2812200000	2741700000	3.00798	0.00215573
A0A076JVB8	Integrin beta	4168100000	2118800000	3079900000	3.12227e+09	1112800000	1062400000	1024300000	1066500000	2.92758	0.0255939
H9JA33	LIM domain-containing protein	571760000	711890000	505510000	5.96387e+08	146600000	192640000	273270000	204170000	2.92103	0.00530156
H9J180	DUF3456 domain-containing protein	788410000	489700000	881770000	719960000	275240000	206170000	273850000	2.51753e+08	2.85978	0.0177187
H9JBL0	Alpha-L-fucosidase	760140000	1298400000	848080000	9.68873e+08	329310000	395530000	292330000	3.39057e+08	2.85756	0.0205189
H9JLR9	Uncharacterized protein	16726000000	12265000000	17640000000	1.55437e+10	6147100000	5749100000	4500200000	5.46547e+09	2.84398	0.00435189
H9J4U3	Cation_ATPase_N domain-containing protein	1467600000	906500000	1312200000	1.22877e+09	532410000	378700000	388590000	4.33233e+08	2.83627	0.0103433
H9J971	Uncharacterized protein	5291200000	2317900000	3708000000	3.77237e+09	1379800000	1366600000	1296300000	1.34757e+09	2.79939	0.0477411
H9IZK4	Uncharacterized protein	4379000000	2237900000	3470700000	3.36253e+09	1426100000	1050600000	1163300000	1.21333e+09	2.77132	0.0270374
H9JU49	Uncharacterized protein	169530000	114440000	163530000	1.49167e+08		42669000	65239000	53954000	2.7647	0.0287626
H9J4U4	Calcium-transporting ATPase	3808600000	2757700000	3901600000	3489300000	1117400000	1310700000	1378300000	1268800000	2.75008	0.00407563
Q2F5Z2	Dolichyl-diphosphooligosaccharide--protein glycosyltransferase subunit KCP2	632110000	441300000	608980000	5.60797e+08	131300000	244310000	237460000	2.04357e+08	2.74421	0.00715618
H9J6B6	Cation_ATPase_N domain-containing protein	2382300000	1835700000	2165800000	2.12793e+09	584240000	932410000	816120000	777590000	2.73657	0.00203102
H9J7P4	Myosin_tail_1 domain-containing protein	4882800000	5712300000	5381300000	5.32547e+09	1847500000	1851500000	2177600000	1.95887e+09	2.71865	0.000220238
H9ITH3	Peroxidase	715610000	473280000	769950000	6.52947e+08	264520000	299880000	164560000	2.42987e+08	2.68717	0.0147533
H9JES3	Uncharacterized protein	934530000	421040000	680930000	6.78833e+08	291550000	214380000	258780000	2.54903e+08	2.6631	0.0474485
Q2F5P3	Myosin light polypeptide 9 isoform 1	3324300000	1851700000	3952900000	3.04297e+09	1293500000	1109100000	1042800000	1.14847e+09	2.64959	0.0391344
H9J4U1	Uncharacterized protein	1307400000	842290000	1022300000	1057330000	263880000	440550000	492990000	399140000	2.64902	0.0123779
H9IYS7	ANK_REP_REGION domain-containing protein	379510000	417510000		398510000		104390000	196930000	150660000	2.64509	0.0383976
Q2F5V5	Larval cuticle protein	1508400000	1591000000	1760000000	1619800000	732230000	569800000	536520000	612850000	2.64306	0.000459354
C7AQZ5	DnaJ-7	155030000	253220000	224790000	2.11013e+08		76490000	84960000	80725000	2.61398	0.0410065
Q2F5L8	Ribonucloprotein	460530000		644090000	552310000	265020000	172290000	197500000	2.11603e+08	2.61012	0.021574
H9JLS0	KASH domain-containing protein	5435200000	4829100000	5453500000	5.23927e+09	1994000000	2052600000	1991700000	2.01277e+09	2.60302	9.72647e-05
H9JHX2	FERM domain-containing protein	832320000	731750000	509600000	6.91223e+08	238160000	222430000	336940000	2.65843e+08	2.60012	0.0139584
H9J4H5	Uncharacterized protein	6331400000	5613500000	6242600000	6062500000	2478300000	2108000000	2441700000	2.34267e+09	2.58786	0.000128104
H9IU72	GB1/RHD3-type G domain-containing protein	546110000	427770000	291530000	4.21803e+08	253260000	118870000	118200000	1.63443e+08	2.58073	0.0400213
Q8T109	Peptidylprolyl isomerase (Fragment)	1111500000	543040000	868540000	8.41027e+08	319450000	284170000	375000000	3.26207e+08	2.5782	0.0366904
H9JK13	Endoplasmic reticulum transmembrane protein	10743000000	9165400000	9431400000	9.77993e+09	3497100000	3641900000	4270900000	3803300000	2.57143	0.000385546
H9J4H6	Uncharacterized protein	4463800000	5589600000	5571100000	5.20817e+09	1899700000	1916400000	2280400000	2.03217e+09	2.56286	0.00126645
H9JXF1	Uncharacterized protein	2036400000	943460000	1682000000	1.55395e+09	502750000	631310000	687570000	607210000	2.55917	0.0441514
H9JRF0	Uncharacterized protein	131720000	94122000	127790000	1.17877e+08	49404000		42859000	46131500	2.55525	0.0193084
H9JNZ8	ANK_REP_REGION domain-containing protein	399180000	183510000	334280000	3.05657e+08	147010000	116350000	100730000	1.21363e+08	2.51853	0.0477448
H9JD51	6-phosphofructo-2-kinase	295000000	171670000	295150000	253940000	93238000	88826000	120740000	1.00935e+08	2.51588	0.0224639
H9IVU2	Uncharacterized protein	853520000	434800000	664100000	6.50807e+08	293010000	208290000	280010000	2.60437e+08	2.49891	0.0344824
Q1HQ70	Transgelin	13983000000	7648800000	14290000000	1.19739e+10	6005300000	4698100000	3846000000	4849800000	2.46895	0.0341453
H9J8N4	Uncharacterized protein	11459000000	5878300000	12049000000	9.79543e+09	3778200000	4067600000	4108500000	3.98477e+09	2.45822	0.0419061
H9JJX7	Uncharacterized protein	9701200000	7663500000	10103000000	9155900000	3261800000	3744500000	4219000000	3.74177e+09	2.44695	0.00253526
H9JCR7	Uncharacterized protein	3005000000	2596300000	3376500000	2992600000	1177500000	1228800000	1274200000	1.22683e+09	2.43929	0.00147358
H9J3V4	Uncharacterized protein	2210600000	1262100000	2254200000	1.90897e+09	845040000	709080000	823200000	792440000	2.40897	0.0267652
H9JX00	Uncharacterized protein	2424400000	2197100000	2506300000	2.37593e+09	999040000	1159000000	803740000	987260000	2.40659	0.000552022
H9JT08	Uncharacterized protein	677260000	644260000	659580000	6.60367e+08	305930000	231560000	285740000	274410000	2.4065	8.98291e-05
Q2F5I9	Aldehyde dehydrogenase	980630000	693360000	638660000	7.70883e+08	255530000	312700000	404150000	3.24127e+08	2.37834	0.0175385
Q1HPJ9	V-type proton ATPase subunit H	260290000	156190000	186060000	2.00847e+08	104830000	69056000	80320000	8.47353e+07	2.37028	0.02378
H9JLP3	Uncharacterized protein	321290000	173660000	269800000	2.54917e+08	104020000	127730000	95045000	1.08932e+08	2.34015	0.0301622
H9J896	ZU5 domain-containing protein	2959700000	1957300000	2799700000	2.57223e+09	1009100000	1065400000	1224200000	1.09957e+09	2.33932	0.00974799
H9IY90	Uncharacterized protein	631160000	494780000	689190000	6.05043e+08	315340000	240380000	223710000	259810000	2.32879	0.00575962
H9JRT0	Uncharacterized protein	16886000000	10771000000	19656000000	15771000000	7382300000	6678000000	6288300000	6.78287e+09	2.32512	0.0272983
H9JU11	Bleomycin hydrolase	976210000	682080000	966920000	875070000	357030000	368270000	404830000	376710000	2.32293	0.00695398
H9JPD3	Uncharacterized protein	520430000	443700000	587610000	5.17247e+08	264330000	225120000	189270000	226240000	2.28627	0.00342782
H9JIJ2	Mannosyltransferase	914810000	1007900000	1124300000	1015670000	412580000	444550000	484660000	4.47263e+08	2.27085	0.000892567
Q5CCJ4	Glutathione S-transferase sigma	31819000000	25579000000	31596000000	2.96647e+10	14522000000	13457000000	11246000000	13075000000	2.26881	0.00183405
Q60GK5	Glutathione S-transferase delta	4732200000	3397400000	4832500000	4320700000	2148700000	1723400000	1848300000	1906800000	2.26594	0.00731001
H9J3H3	Uncharacterized protein	11485000000	6225500000	11199000000	9636500000	4436700000	4100900000	4222500000	4.25337e+09	2.26562	0.0345988
H9JHZ1	Uncharacterized protein	1933100000	1086700000	1687200000	1569000000	757870000	656370000	667100000	693780000	2.26152	0.0259726
C0H6W9	Putative cuticle protein	245500000	154550000	249040000	2.16363e+08	79302000	126930000	81742000	9.59913e+07	2.25399	0.0253392
H9JRF9	Uncharacterized protein	2586600000	1944900000	2573000000	2.36817e+09	956670000	1032700000	1209400000	1.06626e+09	2.22101	0.00439828
H9J4H2	SH3_10 domain-containing protein	3443400000	3202100000	3275200000	3306900000	1596400000	1314000000	1644400000	1.51827e+09	2.17808	0.000140357
H9J4U6	Uncharacterized protein	358620000	455800000	334600000	3.83007e+08	221240000	147600000	162870000	1.77237e+08	2.16099	0.00896822
Q0N2S2	Small GTP-binding protein Rab10	776980000	482200000	770190000	6.76457e+08	362320000	273910000	305630000	3.13953e+08	2.15464	0.0226391
H9JHP7	Uncharacterized protein	1210500000	1158100000	1614300000	1.32763e+09	672440000	574230000	603440000	6.16703e+08	2.15279	0.00843113
H9JHD0	Arp2/3 complex 34 kDa subunit	473000000	602680000	621900000	565860000	188810000	204910000	395990000	2.63237e+08	2.14962	0.020455
D7UT11	DICER-2	3637000000	2533500000	3067700000	3079400000	1361800000	1386100000	1571300000	1.43973e+09	2.13887	0.00728778
H9JTJ5	Cytochrome b-c1 complex subunit 6	695600000	563700000	461570000	5.73623e+08	264370000	253790000	287600000	2.68587e+08	2.13571	0.0112045
H9JGC5	RNA-binding motif protein 21		284080000	410980000	347530000	170690000	149570000	170260000	1.63507e+08	2.12548	0.0315182
H9JUA5	Rieske domain-containing protein	1052200000	781710000	1033000000	9.55637e+08	482480000	395690000	471080000	449750000	2.12482	0.00518636
H9J225	Uncharacterized protein	333700000	186250000	320530000	280160000	110830000	135120000	152740000	1.32897e+08	2.1081	0.0388953
H9JI98	Uncharacterized protein	846590000	788180000	655630000	7.63467e+08	477720000	376690000	233570000	362660000	2.10519	0.0114755
H9JQT2	Uncharacterized protein	392990000	496880000	531910000	4.73927e+08	143700000	274720000	258190000	2.25537e+08	2.10133	0.013297
Q8WPG9	Annexin	1291500000	1903100000	2153600000	1.78273e+09	815470000	936420000	793340000	848410000	2.10126	0.0228535
O17507	Bm cdc2	2051500000	2132000000	2110400000	2.09797e+09	1332400000	522230000	1165600000	1.00674e+09	2.08391	0.0117169
H9IXI3	Uncharacterized protein	6648800000	3981200000	6684600000	5.77153e+09	2809600000	2559600000	2952500000	2773900000	2.08066	0.029344
H9ITN7	t-SNARE coiled-coil homology domain-containing protein	379250000	336590000	461860000	3.92567e+08	163180000	196730000	208930000	1.89613e+08	2.07035	0.00663738
Q2F5T2	Calmodulin	5569600000	6230200000	4795100000	5.53163e+09	2897700000	2333100000	2801800000	2.67753e+09	2.06594	0.00316242
Q2F5K6	Receptor expression-enhancing protein	915770000	1108500000	1137700000	1053990000	343890000	523660000	663100000	5.10217e+08	2.06577	0.00930599
H9J0Y4	TGc domain-containing protein	510170000	464200000	578580000	517650000	282230000	226960000	244120000	2.51103e+08	2.0615	0.0019734
H9J4A5	Uncharacterized protein	78125000	59046000	50087000	6.24193e+07	25082000	36081000	30431000	3.05313e+07	2.04444	0.0227486
Q9BLJ6	BAG domain-containing protein Samui	744760000	423020000	598510000	5.88763e+08	261210000	272570000	331950000	2.88577e+08	2.04023	0.0347998
H9IYG2	Uncharacterized protein	2419700000	2144600000	2438700000	2.33433e+09	1310900000	1127800000	1008400000	1.14903e+09	2.03156	0.0007907
Q1HPM5	Malic enzyme	158180000	210110000	274940000	214410000	111480000	98562000	107920000	1.05987e+08	2.02298	0.0332308
H9JK49	Annexin	4320200000	2742800000	4228100000	3763700000	1588900000	1945700000	2082600000	1872400000	2.01009	0.0236767
H9IUJ3	Complex III subunit 8	692340000	465850000	685610000	614600000	226530000	319170000	373600000	3.06433e+08	2.00566	0.0230111
H9JFU4	Uncharacterized protein	1289800000	1512200000	1332000000	1378000000	2769300000	2915600000	2613200000	2.76603e+09	0.498186	0.000233506
H9JVD0	Uncharacterized protein	185500000	110780000	158000000	1.51427e+08	387350000	273740000	252550000	3.04547e+08	0.49722	0.0315465
Q2QEH2	Cellular retinoic acid binding protein	15428000000	19791000000	15640000000	16953000000	34483000000	37451000000	30387000000	34107000000	0.497053	0.00233477
H9JCE2	CN hydrolase domain-containing protein	53679000	130450000	45085000	7.64047e+07	154450000	149060000	158140000	1.53883e+08	0.49651	0.046783
H9IXB5	RPB5 homolog		112740000	69068000	90904000	174520000	204310000	170660000	1.83163e+08	0.4963	0.022669
Q5UAT7	Ribosomal protein L4	31402000000	59273000000	35923000000	4.21993e+10	77218000000	73581000000	104340000000	8.50463e+10	0.496192	0.0299779
H9J6M6	Uncharacterized protein	347950000	359140000	391880000	3.66323e+08	739730000	810500000	668900000	739710000	0.495226	0.000963724
H9J893	Delta(24)-sterol reductase	230490000	241530000	247200000	239740000	510980000	439610000	506630000	485740000	0.493556	0.000479624
Q1HPV7	Histone H2A	1968500000	2296100000	1382000000	1882200000	3486600000	3870100000	4093400000	3816700000	0.493149	0.00381011
H9J597	Protein kinase domain-containing protein	113690000	150420000	71927000	1.12012e+08	288910000	202190000	190330000	2.27143e+08	0.493135	0.0402165
H9JBE6	Tudor domain-containing protein	89634000	146590000	168620000	134948000	314440000	248700000	258290000	273810000	0.492853	0.0112546
Q1HPQ2	Transmembrane emp24 protein transport domain containing 9	1026000000	2357800000	2626800000	2.00353e+09	3660300000	3922400000	4629900000	4.07087e+09	0.492164	0.022648
Q5UAN1	40S ribosomal protein S12	4653700000	5887000000	5735200000	5425300000	12478000000	11196000000	9403200000	1.10257e+10	0.492058	0.00451128
H9JVS4	FHA domain-containing protein	109590000	191210000	161520000	1.54107e+08	244540000	365560000	335790000	3.15297e+08	0.488767	0.0207728
H9JR09	Threonylcarbamoyladenosine tRNA methylthiotransferase	51951000	118190000		85070500	166620000	192780000	163420000	1.74273e+08	0.488144	0.0475035
H9IS36	FAA_hydrolase domain-containing protein	568490000	991760000	1105000000	8.88417e+08	2318600000	1840800000	1338000000	1.83247e+09	0.48482	0.0446225
H9J4K7	Uncharacterized protein	430370000	337910000	166570000	3.11617e+08	698560000	760750000	474860000	6.44723e+08	0.483334	0.0456474
H9JX69	DNA-directed RNA polymerase	135610000	86344000	85213000	102389000	248200000	208430000	179460000	212030000	0.482899	0.0134099
H9JBR7	WD_REPEATS_REGION domain-containing protein	303830000	297140000	157200000	2.52723e+08	491060000	406790000	675880000	5.24577e+08	0.481766	0.0427501
H9IU27	Uncharacterized protein	526480000	716020000	633580000	625360000	923210000	1496600000	1475700000	1.2985e+09	0.481601	0.0262583
H9JU77	Uncharacterized protein	151030000	303990000	162600000	2.05873e+08	400040000	405930000	479650000	428540000	0.480406	0.0159145
H9IYQ9	Uncharacterized protein	253530000	430840000	156570000	2.80313e+08	572320000	617680000	562570000	584190000	0.479832	0.0207913
H9JHK2	Succinate dehydrogenase [ubiquinone] flavoprotein subunit, mitochondrial	325460000	808990000	563560000	5.66003e+08	1130600000	1314100000	1117000000	1.18723e+09	0.476741	0.0154709
H9J5U8	Uncharacterized protein	675890000	697240000		686565000	1294000000	1299300000	1739000000	1444100000	0.475428	0.0284554
H9JLI1	Uncharacterized protein	39281000	45888000		42584500	87862000	93536000		90699000	0.469515	0.00809149
H9J390	Seryl-tRNA synthetase	1682400000	3746300000	1588800000	2.33917e+09	4562200000	4986900000	5515100000	5021400000	0.46584	0.0238539
H9J272	Adenylate kinase isoenzyme 6 homolog	37337000		55638000	46487500	99567000	105770000	94199000	9.98453e+07	0.465595	0.00704752
H9JNJ5	Uncharacterized protein	70307000	200260000	178290000	149619000	389830000	336530000	238370000	3.21577e+08	0.465267	0.0452951
Q1HPM7	Mitochondrial aldehyde dehydrogenase	3850800000	4655200000	3962200000	4.15607e+09	10730000000	9497300000	7036000000	9.08777e+09	0.457325	0.0114704
B5AU20	UDP-glucuronosyltransferase	9547300000	29712000000	11504000000	16921100000	40524000000	36496000000	34143000000	3.70543e+10	0.456656	0.0394876
A0A023SG69	Coatomer subunit beta	2253400000	2709800000	1891200000	2284800000	5149900000	5275200000	4623400000	5.01617e+09	0.455487	0.000913037
B5U1G9	Deoxyhypusine synthase	54714000	56309000	38121000	4.97147e+07	134630000	119570000	73471000	1.09224e+08	0.455164	0.0367795
H9JDS3	COesterase domain-containing protein	218830000	422950000	561580000	401120000	898660000	901110000	847970000	882580000	0.454486	0.008872
Q5CCL6	p23-like protein	316780000	422880000	337700000	359120000	591310000	869170000	911110000	790530000	0.454278	0.0149654
H9JUL0	Uncharacterized protein	27590000	48231000	58189000	44670000	87965000	124070000	83147000	98394000	0.453991	0.0269811
H9J3Q3	Uncharacterized protein	458590000	505430000	463800000	475940000	1221700000	976340000	948190000	1.04874e+09	0.453819	0.00288894
Q5UAR4	Ribosomal protein L24	5838000000	11396000000	8025000000	8.41967e+09	17789000000	17169000000	20718000000	1.85587e+10	0.453678	0.00654425
Q1HQ53	Interleukin enhancer binding factor isoform 1	778220000	1317600000	837230000	9.77683e+08	2047200000	2439100000	1979500000	2.15527e+09	0.453625	0.00616064
H9JCH9	PP28 domain-containing protein	379410000	911180000	447410000	5.79333e+08	1105700000	1675500000	1103700000	1.29497e+09	0.447373	0.0475283
H9JQI5	Uncharacterized protein	135400000	124650000	83000000	114350000	284810000	245850000	238430000	2.56363e+08	0.446047	0.00272232
H9JDP0	Diadenosine tetraphosphate synthetase	6444400000	5052500000	6864600000	6120500000	15631000000	13619000000	12056000000	1.37687e+10	0.444524	0.00283615
H9J9P9	Aminoacyl-tRNA hydrolase	15863000	29184000	32688000	2.59117e+07	66227000	49713000	59863000	58601000	0.442171	0.00965156
H9JPQ4	Nudix hydrolase domain-containing protein	27519000	95775000	37428000	53574000	112310000	139290000	113730000	1.21777e+08	0.439936	0.04148
H9J9G8	Uncharacterized protein	142410000	187900000	184390000	1.71567e+08	336060000	446040000	387960000	390020000	0.439892	0.0033459
Q0N2R9	Signal recognition particle 14 kDa protein	242510000	163620000	104290000	170140000	457510000	344360000	359370000	387080000	0.439547	0.0154065
H9JH54	Phosphodiesterase	55430000	88150000	75043000	7.28743e+07	172700000	196360000	145210000	1.71423e+08	0.425113	0.00496695
H9JEM4	Uncharacterized protein	1162600000	1322400000	690860000	1058620000	2498000000	2212900000	2808500000	2.50647e+09	0.422356	0.00481418
H9J5X0	GOLD domain-containing protein	666450000	429430000	539080000	5.44987e+08	1545800000	1095600000	1230300000	1.29057e+09	0.422285	0.00764156
Q2F6A0	Exuperantia	769130000	2985600000	1942900000	1899210000	5396600000	4629000000	3501100000	4508900000	0.421214	0.0365441
H9JRE0	Uncharacterized protein	171820000	332370000	86363000	196851000	580480000	365870000	462860000	4.69737e+08	0.419067	0.045536
H9JD54	1,4-alpha-glucan branching enzyme	166120000	218070000	158520000	1.80903e+08	386730000	551410000	359070000	4.32403e+08	0.418367	0.0161389
H9JK50	Uncharacterized protein	129280000	312370000	131500000	191050000	457830000	355800000	557500000	4.57043e+08	0.418013	0.0340743
H9JN90	CAP-Gly domain-containing protein	29998000	73111000	45764000	4.96243e+07	120530000	118180000		119355000	0.415771	0.0233935
H9JH97	Uncharacterized protein	475310000	2057400000	697320000	1.07668e+09	3108100000	2522900000	2338800000	2656600000	0.405284	0.0444512
Q1ET59	Sorbitol dehydrogenase-2	317980000	523870000	589230000	4.77027e+08	1363200000	1262600000	919180000	1181660000	0.403692	0.0109967
H9JSQ9	tRNA (guanine-N(7)-)-methyltransferase non-catalytic subunit wuho	19760000	77706000	21885000	3.97837e+07	106340000	101020000	89481000	98947000	0.40207	0.0392956
H9JCU8	Amidase domain-containing protein	661920000	730040000	112930000	501630000	1185100000	1218900000	1377400000	1.26047e+09	0.397972	0.0205232
H9J0E3	Uncharacterized protein	57778000	257440000	136160000	1.50459e+08	467920000	339100000	335810000	3.80943e+08	0.394965	0.0336526
H9JQ90	Uncharacterized protein	606370000	1616800000	548970000	9.24047e+08	2485500000	2289400000	2359100000	2378000000	0.388581	0.014417
Q5UAT1	60S ribosomal protein L9	6271900000	16797000000	5534000000	9534300000	26907000000	26951000000	19784000000	2.45473e+10	0.388405	0.0259854
H9JHX4	Uncharacterized protein	319690000	496790000	224330000	3.46937e+08	980750000	787170000	921060000	8.96327e+08	0.387065	0.00501361
H9J2G5	Uncharacterized protein	96935000	150450000	113770000	120385000	312920000	328960000	307060000	3.16313e+08	0.380588	0.000331204
H9J1M5	Uncharacterized protein	2401800000	773460000	2059900000	1.74505e+09	4742700000	3859800000	5165400000	4589300000	0.380244	0.010552
H9J2N0	Autophagy-related protein 3	370720000	441170000	203380000	3.38423e+08	1036000000	1041900000	596570000	891490000	0.379615	0.0276973
H9ITY4	Aa_trans domain-containing protein	239770000	313430000	240020000	2.64407e+08	726040000	681480000	684360000	6.97293e+08	0.37919	0.000108446
H9JVL1	Uncharacterized protein	27171000		26571000	26871000	86618000	62791000	64357000	7.12553e+07	0.377109	0.0209006
H9J8V1	DAO domain-containing protein	37041000	89114000	53542000	59899000	110040000	215510000	152760000	1.59437e+08	0.375691	0.0439065
H9JGS8	UTP--glucose-1-phosphate uridylyltransferase	829820000	1125400000	1120600000	1.02527e+09	3354000000	2395000000	2439100000	2.72937e+09	0.375645	0.00650123
H9JRZ9	Uncharacterized protein	7457200000	6021600000	8482800000	7.32053e+09	21582000000	20386000000	17030000000	19666000000	0.372243	0.00130742
H9JNL3	Ubiquitin-fold modifier-conjugating enzyme 1	89360000	102410000	64862000	85544000	249480000	185680000	255630000	2.30263e+08	0.371505	0.00437687
Q0ZAL5	Polymerase delta interacting protein 3	187800000	237660000	149300000	1.91587e+08	350210000	599400000	597790000	515800000	0.371436	0.0200976
Q5UAM7	Ribosomal protein S15A	6210000000	16044000000	5089300000	9.11443e+09	23648000000	24020000000	26457000000	2.47083e+10	0.368881	0.0122129
H9JMU9	Uncharacterized protein	66870000	98903000		82886500	165840000	233210000	275620000	224890000	0.368565	0.0455349
H9IWE5	Uncharacterized protein	65193000	167790000	112550000	1.15178e+08	343170000	331310000	263750000	3.12743e+08	0.368282	0.00690055
Q5UAL8	40S ribosomal protein S25	4148800000	9056200000	1515800000	4.90693e+09	12316000000	16694000000	10988000000	1.33327e+10	0.368038	0.0396824
H9IXG0	ATPase ASNA1 homolog	269690000	573390000	197160000	3.46747e+08	906420000	916450000	1009600000	9.44157e+08	0.367255	0.00756791
H9JJS8	Myosin motor domain-containing protein	186820000	454800000	318920000	320180000	783780000	816340000	1026800000	875640000	0.365653	0.00690259
H9J7R4	Glutaminyl-peptide cyclotransferase	187440000	324800000	216200000	2.42813e+08	809210000	633520000	578240000	6.73657e+08	0.360441	0.00606979
H9JH67	ANK_REP_REGION domain-containing protein	67290000	111320000	52393000	77001000	234010000	169360000	238790000	2.14053e+08	0.359728	0.00862903
H9IVW5	Very-long-chain (3R)-3-hydroxyacyl-CoA dehydratase		36263000	40157000	38210000	120230000	110290000	89785000	1.06768e+08	0.357878	0.009821
H9JSH3	Uncharacterized protein	435640000	164210000	276480000	292110000	768190000	815120000	904870000	8.29393e+08	0.352197	0.0036977
H9IT04	Uncharacterized protein	55694000	123590000	43097000	74127000	246660000	143050000	244250000	211320000	0.350781	0.0316084
H9JUM2	Proline dehydrogenase	979790000	1766300000	643110000	1.12973e+09	2226400000	3798300000	3702900000	3.24253e+09	0.348411	0.0254649
H9IU37	GB1/RHD3-type G domain-containing protein	47128000	205540000	118210000	123626000	454520000	315190000	297260000	3.55657e+08	0.347599	0.0264685
Q3HM26	Sex-lethal isoform 1	344500000	617220000	162910000	3.74877e+08	1142400000	977920000	1147500000	1.08927e+09	0.344153	0.00756718
Q2I0J6	Glutathione S-transferase 6		220790000	101020000	160905000	427880000	545340000	447060000	4.73427e+08	0.339873	0.0169825
Q5UAL2	40S ribosomal protein S30	413100000	2285200000	550320000	1.08287e+09	3106600000	2789300000	3702700000	3.19953e+09	0.338447	0.0325715
H9JSL3	Uncharacterized protein	75460000	48490000	72108000	6.53527e+07	279360000	168080000	138530000	1.95323e+08	0.334587	0.0409954
H9JKD5	Nudix hydrolase domain-containing protein	29124000		19832000	24478000	81779000	66210000		73994500	0.330808	0.0319223
H9J059	Tr-type G domain-containing protein	358500000	374290000	169690000	3.00827e+08	1089400000	889220000	786360000	921660000	0.326397	0.00495192
H9JKB8	Riboflavin kinase	39257000	57758000	32737000	4.32507e+07		142220000	129760000	135990000	0.318043	0.00325898
H9JER2	CRAL-TRIO domain-containing protein	70756000	74618000	74906000	7.34267e+07	244240000	264980000	242110000	2.50443e+08	0.293187	1.82686e-05
H9JS86	Arrestin_C domain-containing protein	59460000	196250000	67075000	107595000	518620000	326490000	259370000	368160000	0.292251	0.0435758
H9JGR9	NOC3-like protein		363510000	85318000	224414000	916280000	677410000	752580000	782090000	0.286941	0.0272533
H9JNK0	Uncharacterized protein	272550000	793790000	217640000	4.27993e+08	1267600000	1311800000	2016600000	1532000000	0.279369	0.0221898
H9JCL3	Uncharacterized protein	370580000	254330000	381550000	3.35487e+08	1663200000	1059400000	1032800000	1251800000	0.268003	0.0119966
Q95P94	Nuclear receptor HR3 isoform A		107080000	29066000	68073000	257700000	220670000	312680000	2.63683e+08	0.258162	0.0226443
Q2F605	Ecdysteroid-regulated 16 kDa protein	49804000	159460000	171840000	1.27035e+08	319100000	589580000	644770000	5.17817e+08	0.245327	0.0222846
H9ITP2	Uncharacterized protein	935310000	333560000	502660000	590510000	2452400000	2889100000	1986900000	2442800000	0.241735	0.00423623
H9J200	Gamma-glutamylcyclotransferase	13973000	69560000	11214000	3.15823e+07	142230000	119420000	142170000	1.34607e+08	0.234627	0.00731362
H9JUR0	CRAL-TRIO domain-containing protein	32380000	145310000		88845000	465960000	260720000	433480000	386720000	0.22974	0.0484109
H9JC74	Adenylosuccinate lyase	305740000	711780000	189210000	4.02243e+08	1222700000	2323000000	2030000000	1.85857e+09	0.216427	0.0162853
H9JY24	Pribosyltran_N domain-containing protein	208310000	581500000	415000000	4.01603e+08	1572600000	1833500000	2300600000	1.90223e+09	0.211122	0.00327203
H9JL59	NTP_transferase domain-containing protein	151890000	153530000	76999000	127473000	820700000	554980000	472120000	6.15933e+08	0.206959	0.0106792
Q9NBL5	Acyl-CoA binding protein	151120000	600340000		375730000	1969600000	1382800000	2119500000	1.82397e+09	0.205996	0.0228174
H9J2T5	LisH domain-containing protein	82893000	249120000	52721000	1.28245e+08	530750000	614750000	843260000	662920000	0.193454	0.00869621
H9JMS6	PlsC domain-containing protein		75485000	57642000	66563500	368390000	456490000	231690000	352190000	0.188999	0.0433266
H9IUL0	CRAL-TRIO domain-containing protein	70972000	178270000	160230000	1.36491e+08	683120000	761160000	769260000	7.37847e+08	0.184985	0.000152539
H9J5D9	Uncharacterized protein	46919000	97638000		72278500	502090000	448080000	274990000	4.08387e+08	0.176985	0.0338787
H9J747	Uncharacterized protein	51109000	779110000		415109500	2440700000	2352100000	2964000000	2585600000	0.160547	0.00962318
E9KFZ2	Ala-tRNA synthetase (Fragment)		242770000	48024000	145397000	760590000	930520000	1239800000	976970000	0.148824	0.0236864
H9J3T1	GLTP domain-containing protein	71267000	65833000	61736000	6.62787e+07	408520000	747880000	303070000	486490000	0.136238	0.0351606
H9JK23	Carboxylic ester hydrolase	630030000	469840000	335880000	4.78583e+08	4048200000	3681800000	3087300000	3.60577e+09	0.132727	0.000434253
H2E288	ATP-dependent RNA helicase		13397000	34485000	23941000	220770000	211470000	272620000	2.34953e+08	0.101897	0.00381809
Q3HR36	L-threonine dehydrogenase	13123000	134070000		73596500	1020700000	689390000	588380000	7.66157e+08	0.0960593	0.0285816
H9JUD3	Protein unc-45 homolog B	85287000	97592000	69643000	84174000	1142200000	826740000	904470000	9.57803e+08	0.0878823	0.000784076
H9J0J5	CRAL-TRIO domain-containing protein	108400000	243230000	163730000	1.71787e+08	1602800000	2492000000	2240300000	2111700000	0.0813499	0.0019194
H9ITE9	Uncharacterized protein	161530000		104930000	133230000	2128000000	1259400000	1857400000	1.74827e+09	0.0762069	0.0165868
H9JWY6	Programmed cell death protein 4	116530000	129220000	57878000	1.01209e+08	1271500000	1591300000	1717700000	1.52683e+09	0.0662871	0.000449511
H9IVM1	Uncharacterized protein	11338000	25025000	8214500	1.48592e+07	486070000	949380000	926730000	7.87393e+08	0.0188713	0.00688714
A0A0D6A6H2	Methionine--tRNA ligase, cytoplasmic	3475900000	2922900000	3275700000	3.22483e+09	3916300000	3725500000	3901400000	3.84773e+09	0.838112	0.0226925
A0A0H5AXR2	Maelstrom	142190000	129950000		136070000	229030000	262050000	273220000	2.54767e+08	0.534097	0.00679216
A0A0X9PFK4	Acylpeptide hydrolase	419210000	366510000	236640000	3.40787e+08	855490000	561400000	571980000	6.62957e+08	0.514041	0.0434845
A0A1Q0AL85	Homeostasis protein	13966000000	13478000000	15893000000	1.44457e+10	7948400000	8343700000	8795500000	8.36253e+09	1.72743	0.00143579
A8D8P8	Piwi-like protein Siwi	4334200000	4249600000	4533700000	4372500000	3215800000	2652900000	3243300000	3.03733e+09	1.43959	0.00313696
A0FDQ2	Eukaryotic initiation factor 5C	5003200000	6684000000	6096200000	5927800000	3556000000	4474200000	4087200000	4.03913e+09	1.46759	0.0279409
Q75VN3	Translationally-controlled tumor protein homolog	9715600000	6955900000	9494800000	8722100000	14801000000	15133000000	10855000000	1.35963e+10	0.641504	0.0406602
A3QVV1	Eukaryotic translation initiation factor 3 subunit F	1279600000	1115800000	1266700000	1220700000	2353400000	1953400000	1843700000	2.05017e+09	0.595415	0.00712542
H9JUC6	Protein kinase domain-containing protein	112860000	113140000	115770000	1.13923e+08		94348000	98691000	96519500	1.18031	0.00325408
A7LBQ0	L-lactate dehydrogenase	825070000	989070000	1005100000	9.39747e+08	796660000	628820000	587410000	6.70963e+08	1.40059	0.0353848
W6FFX1	Non-specific serine/threonine protein kinase	130960000	191060000	173430000	165150000	101150000	125910000	103370000	1.10143e+08	1.49941	0.0478673
Q2F637	14-3-3 protein zeta	53876000000	38358000000	50246000000	4.74933e+10	29295000000	29626000000	35168000000	31363000000	1.51431	0.0332593
B3XXQ0	Neuropeptide receptor B2		71797000	87519000	79658000	51611000	48640000	50886000	50379000	1.58117	0.0162421
H9JHG2	Complex I-SGDH	504490000	438460000	558260000	5.00403e+08	230190000	257030000	334750000	273990000	1.82636	0.00836522
Q19AA9	Transport protein Sec61 alpha subunit	6930900000	7595100000	7196800000	7.24093e+09	10924000000	10648000000	9376500000	1.03162e+10	0.701902	0.00392721
B7XFU6	Clathrin heavy chain	15485000000	16543000000	16391000000	1.61397e+10	13686000000	14375000000	14347000000	14136000000	1.14174	0.00742253
H9IZV5	MPN domain-containing protein	177810000	186390000	210120000	191440000	325780000	269230000	268740000	2.87917e+08	0.664915	0.010506
C7AQY9	DnaJ-1	1076200000	1303400000	1471400000	1.28367e+09	1715900000	1644100000	1581000000	1647000000	0.779397	0.0397942
Q9GV25	TIA-1 like protein	545380000	565480000	610500000	5.73787e+08	789410000	1275800000	1081000000	1.04874e+09	0.547122	0.0291119
Q5R250	G protein alpha subunit Go	1198100000	742160000	1106100000	1.01545e+09	622620000	590280000	463710000	558870000	1.81698	0.036311
D2Y4R2	Coatomer subunit alpha	7981200000	8282600000	8476600000	8246800000	12806000000	12032000000	11852000000	12230000000	0.674309	0.000258264
D2Y4R4	Coatomer subunit beta	4102200000	3377900000	4006100000	3.82873e+09	5180500000	5837800000	5740000000	5586100000	0.685404	0.00454409
D2Y4R7	Coatomer subunit zeta	775370000	751910000	939840000	8.22373e+08	1141800000	999890000	1058500000	1066730000	0.770929	0.0274873
D6N7U6	Heat shock protein 40 (Fragment)	583000000	473700000	594840000	5.50513e+08	420380000	450300000	395080000	421920000	1.30478	0.0368776
D9N4J4	Staphylococcal nuclease domain-containing protein	21915000000	25534000000	23873000000	23774000000	39107000000	45014000000	41483000000	41868000000	0.567832	0.000842537
E3VQ36	Non-specific serine/threonine protein kinase	438450000	854970000	720380000	6.71267e+08	1152300000	1137400000	1038400000	1.10937e+09	0.60509	0.0265972
E5EVW5	Inorganic diphosphatase	2782800000	2306300000	2616200000	2.56843e+09	5808700000	5140100000	4215800000	5.05487e+09	0.508111	0.00672662
E7E2K2	Saposin-like protein	7024500000	4610900000	6195300000	5.94357e+09	3634200000	3578500000	4148700000	3.78713e+09	1.56941	0.0419563
H9JE70	Uncharacterized protein	271350000	321940000	331950000	3.08413e+08	395600000	398530000	499300000	4.31143e+08	0.715338	0.0343692
Q1HPK6	Translation elongation factor 2	64957000000	82358000000	75662000000	7.43257e+10	100750000000	108180000000	108240000000	1.05723e+11	0.70302	0.00511574
H9J9S1	AB hydrolase-1 domain-containing protein	179280000	141270000		160275000	116450000	106530000	114950000	1.12643e+08	1.42285	0.0479659
G8GE18	Lasp	1616300000	1106700000	1478500000	1400500000	939690000	641130000	809790000	796870000	1.7575	0.0260801
H6VTQ0	DnaJ-10	957650000	993680000	1532300000	1161210000	671970000	608900000	517230000	5.99367e+08	1.9374	0.0424449
H6VTR3	DnaJ homolog subfamily C member 2	907910000	770020000	797610000	825180000	1294200000	1045100000	1397900000	1.24573e+09	0.662405	0.0203533
H9IS43	Plus3 domain-containing protein	325100000	330960000	303970000	320010000	246560000	240640000	269060000	2.52087e+08	1.26944	0.00468929
H9IS46	Uncharacterized protein	3146800000	3747100000	4372100000	3.75533e+09	5511100000	6529300000	5307300000	5.78257e+09	0.649423	0.0173062
H9IS76	Uncharacterized protein	4327700000	3518800000	3899600000	3.91537e+09	2457200000	2940100000	3338100000	2911800000	1.34466	0.0439566
H9IS92	Hydroxymethylbilane synthase	578760000	357500000	473880000	4.70047e+08	741490000	762400000	619490000	7.07793e+08	0.664102	0.0379628
H9ISG1	Dolichyl-diphosphooligosaccharide--protein glycosyltransferase subunit DAD1	355800000	503280000	387250000	4.15443e+08	666120000	591210000	598370000	6.18567e+08	0.671623	0.0161525
H9IT19	Succinyl-CoA:3-ketoacid-coenzyme A transferase	2111900000	2017800000	2472900000	2.20087e+09	1611700000	1490600000	1272500000	1.45827e+09	1.50923	0.012118
H9IT89	IST1 homolog	539900000	628260000	627330000	5.98497e+08	419010000	322880000	440050000	393980000	1.5191	0.0116788
H9IT95	Calreticulin	8115700000	8578300000	8766900000	8.48697e+09	13424000000	11462000000	10634000000	11840000000	0.716805	0.016866
H9ITD6	Uncharacterized protein	30169000000	25203000000	31378000000	2.89167e+10	18533000000	16804000000	17818000000	1.77183e+10	1.63202	0.00459724
H9ITG6	BAG6 domain-containing protein	265530000	233180000	264410000	2.54373e+08	319350000	285560000	290440000	298450000	0.852315	0.0420632
H9ITX1	Catalase	1164400000	839260000	979940000	9.94533e+08	518740000	599790000	448090000	5.22207e+08	1.90448	0.0104302
H9IU13	PHB domain-containing protein	677440000	866570000	672880000	7.38963e+08	352800000	493630000	430950000	4.25793e+08	1.7355	0.0144182
H9IU29	Uncharacterized protein	1150000000	981700000	1132100000	1.08793e+09	942320000	688910000	600840000	7.44023e+08	1.46223	0.0407672
H9IU96	Uncharacterized protein	1794100000	1542000000	1738300000	1.69147e+09	885840000	874360000	990030000	9.16743e+08	1.84508	0.000798123
H9IUA9	Uncharacterized protein	168000000	204620000	174320000	1.82313e+08	278110000	269420000	325690000	2.91073e+08	0.626348	0.00641397
H9IUF4	LITAF domain-containing protein		21382000	26735000	24058500		38444000	38624000	38534000	0.624345	0.0325636
H9IUM0	THO complex subunit 2	466260000	480750000	485920000	4.77643e+08	375340000	323630000	438650000	3.79207e+08	1.25959	0.0434869
H9IV17	Uncharacterized protein	1055800000	700410000	952370000	902860000	486790000	508060000	468960000	4.87937e+08	1.85036	0.0174055
H9IV39	Rab GDP dissociation inhibitor	5659800000	5640200000	6823800000	6.04127e+09	8378700000	9348600000	7013200000	8.24683e+09	0.732556	0.0478585
Q2F695	Glycosyl-phosphatidyl-inositol-anchored protein	910460000	938540000	1173900000	1.00763e+09	757460000	770730000	674170000	734120000	1.37257	0.0369601
H9IVB7	W2 domain-containing protein	127840000	240050000	134660000	1.67517e+08	293300000	262860000	334270000	296810000	0.56439	0.0364609
H9IVG1	Uncharacterized protein	1422400000	1160400000	1148800000	1.24387e+09	1929200000	1659500000	1745000000	1777900000	0.699627	0.0111263
H9IVH8	Uncharacterized protein	1558500000	1225100000	1364700000	1.38277e+09	906030000	977510000	991150000	958230000	1.44304	0.0132993
H9IVQ3	Uncharacterized protein	519790000	621650000	518200000	5.53213e+08	308510000	400020000	352440000	3.53657e+08	1.56427	0.00991407
H9IVT9	FERM domain-containing protein	1577300000	1241200000	1321600000	1.38003e+09	740520000	836100000	1017100000	8.64573e+08	1.5962	0.0165167
H9IVU0	I/LWEQ domain-containing protein	1985100000	1694100000	1892800000	1.85733e+09	1310300000	1198200000	1144800000	1.21777e+09	1.5252	0.00292772
H9IVU1	I/LWEQ domain-containing protein	23886000000	15804000000	17292000000	18994000000	11803000000	8468100000	11292000000	1.0521e+10	1.80534	0.0345692
H9IW30	Uncharacterized protein	1950100000	1320900000	1544200000	1.60507e+09	2357600000	2146500000	2478200000	2.32743e+09	0.689629	0.0255619
H9IWA6	Uncharacterized protein	145080000	116150000	139460000	1.33563e+08	49603000	69780000	93906000	7.10963e+07	1.87862	0.0159709
H9IWB5	Uncharacterized protein	4868600000	4553200000	4621900000	4.68123e+09	3570800000	3864300000	3740400000	3.72517e+09	1.25665	0.00172174
H9IWE9	MIF4G_like_2 domain-containing protein	397680000	328990000	284280000	3.36983e+08	216640000	183640000	235690000	211990000	1.58962	0.0262475
H9IWP3	Uncharacterized protein	1508400000	1100200000	1525500000	1.37803e+09	858340000	759340000	731110000	782930000	1.7601	0.0145497
H9IWU2	Aconitate hydratase	109460000	76155000	69926000	8.51803e+07	175840000	135020000	153480000	154780000	0.550332	0.0150018
H9IWV0	AD domain-containing protein	221990000	289220000	135000000	2.15403e+08	368810000	347450000	374310000	3.63523e+08	0.592543	0.0309777
H9IX59	Uncharacterized protein	3174600000	4091900000	3413300000	3.55993e+09	5445500000	5988300000	5838600000	5.75747e+09	0.618316	0.00232466
H9IX66	Threonyl-tRNA synthetase	3815100000	3515300000	3313300000	3547900000	4609600000	5859400000	6193700000	5.55423e+09	0.638774	0.0163502
H9IX93	Alpha-amylase	6036400000	5126600000	5505500000	5.55617e+09	6757800000	6918000000	6930600000	6868800000	0.808899	0.0082325
Q1HQD2	ATP-binding cassette sub-family F member 2	1589700000	2037300000	1624700000	1.75057e+09	2186600000	2211600000	2504700000	2.30097e+09	0.760796	0.0354654
H9IY86	Trafficking protein particle complex subunit	73294000		69883000	71588500	43397000	50860000		47128500	1.51901	0.0270005
H9IYD2	HP domain-containing protein	219460000	153750000	187710000	1.86973e+08	115390000	88916000	145960000	1.16755e+08	1.60141	0.0491094
H9IYG1	Uncharacterized protein	3785800000	4298400000	4944000000	4.34273e+09	3100200000	2889500000	3331000000	3106900000	1.39777	0.0261234
H9IYH6	Uncharacterized protein	2048600000	1910600000	1554200000	1837800000	2794300000	2360600000	3505100000	2.88667e+09	0.636651	0.045185
H9IYM1	Methenyltetrahydrofolate cyclohydrolase	751760000	484380000	847300000	694480000	1225600000	1133700000	979170000	1.11282e+09	0.62407	0.0325337
H9IYP5	Uncharacterized protein	97644000	156760000	124550000	126318000	183150000	181090000	195210000	1.86483e+08	0.677369	0.0270404
H9IYT1	MICOS complex subunit MIC13	182190000	169120000	205710000	1.85673e+08	289080000	263980000	238390000	2.63817e+08	0.703797	0.0125467
H9IYX7	5-aminoimidazole-4-carboxamide ribonucleotide formyltransferase	10493000000	8829400000	9980600000	9.76767e+09	11448000000	11363000000	12265000000	11692000000	0.835415	0.0278543
H9IZ00	Uncharacterized protein	489570000	386220000	381320000	4.19037e+08	320200000	298610000	331910000	3.16907e+08	1.32227	0.0493581
H9IZ08	Peptidase_M24 domain-containing protein	17419000000	17068000000	17368000000	17285000000	18191000000	18477000000	19068000000	1.85787e+10	0.930368	0.00993779
H9IZ23	Pyruvate kinase	4540900000	6294300000	4961600000	5265600000	7846100000	7831500000	7115500000	7597700000	0.693052	0.0159358
H9IZ54	V-type proton ATPase subunit a	2363200000	2121800000	2491900000	2.32563e+09	1377600000	1523800000	1485300000	1.46223e+09	1.59047	0.00179564
H9IZ80	Uncharacterized protein	1491200000	1309300000	1501500000	1434000000	710090000	660990000	781870000	717650000	1.99819	0.000561313
H9IZ84	Uncharacterized protein	8498900000	9574500000	6757100000	8.27683e+09	11763000000	11537000000	11808000000	1.17027e+10	0.70726	0.0142386
Q5UAR9	Ribosomal protein L19	7544800000	19538000000	12085000000	1.30559e+10	22692000000	22894000000	24562000000	2.33827e+10	0.558359	0.0435765
Q1HPI0	Exosc7 protein	252930000	161740000	216060000	2.10243e+08	359570000	336790000	277740000	324700000	0.6475	0.0335553
H9IZN1	Acyl-coenzyme A oxidase	212940000	149490000	164040000	175490000	94996000	102480000	118540000	1.05339e+08	1.66596	0.0263571
H9IZS8	MCM domain-containing protein	473940000	468760000	409830000	4.50843e+08	303030000	251770000	311300000	288700000	1.56163	0.00427131
H9J002	Pre-mRNA-processing factor 19	1024200000	1621800000	1127900000	1.25797e+09	2049800000	2051200000	2014100000	2.03837e+09	0.617144	0.0134366
H9J0G4	Nucleolar complex protein 2 homolog	148630000	208000000	185570000	1.80733e+08	309820000	305060000	356080000	3.23653e+08	0.558416	0.00384436
H9J0I1	DNA-directed RNA polymerase subunit beta	643110000	537970000	523200000	5.68093e+08	822320000	669610000	748800000	746910000	0.760591	0.0369095
H9J0Z0	WD_REPEATS_REGION domain-containing protein	166200000	139470000	190010000	1.65227e+08	270040000	305150000	336150000	303780000	0.543902	0.00449494
H9J168	ZP domain-containing protein	133970000	102320000	139550000	125280000	86774000	52516000	64800000	68030000	1.84154	0.0201874
Q5UAS9	Ribosomal protein L10A	11478000000	19322000000	11472000000	1.40907e+10	27077000000	21759000000	24818000000	2.45513e+10	0.573927	0.0261561
H9J1H4	Uncharacterized protein	8409400000	6888500000	6453700000	7.25053e+09	11235000000	10269000000	9919900000	1.04746e+10	0.692199	0.0105645
H9J1N4	WD_REPEATS_REGION domain-containing protein	109440000	187470000	187210000	1.61373e+08	233730000	358480000	279520000	2.90577e+08	0.555355	0.0446599
H9J1R9	Uncharacterized protein	502870000	529950000	439710000	4.90843e+08	268660000	229840000	262230000	2.53577e+08	1.93568	0.00126567
H9J1S5	Uncharacterized protein	130390000	116930000	100510000	1.15943e+08	247610000	160500000	181550000	1.96553e+08	0.589882	0.04334
H9J1S7	AA_permease domain-containing protein	115210000	103630000	103350000	1.07397e+08	91823000	82883000	93466000	8.93907e+07	1.20143	0.0243229
H9J1T1	Uncharacterized protein	2520900000	2900500000	2764700000	2728700000	1501100000	1660400000	2281900000	1.81447e+09	1.50386	0.0253829
H9J1X8	Adenylyl cyclase-associated protein	1878000000	1355200000	1768400000	1667200000	988800000	940350000	1195500000	1041550000	1.60069	0.0242851
H9J2B5	Uncharacterized protein	43585000000	41694000000	42833000000	42704000000	18958000000	22132000000	23158000000	21416000000	1.99402	0.000102617
Q2F5U6	Upf3 regulator of nonsense transcripts-like protein B		20749000	23198000	21973500	35334000		37284000	36309000	0.605181	0.0117128
H9J2I8	Glycylpeptide N-tetradecanoyltransferase	917770000	1046800000	866940000	9.43837e+08	1217900000	1374000000	1368400000	1320100000	0.714974	0.00706581
Q1HQC3	Importin subunit alpha	2243000000	1642100000	2272800000	2.05263e+09	1300700000	1409700000	1122600000	1.27767e+09	1.60655	0.025044
H9J2Q1	Uncharacterized protein	5542600000	5243400000	4728700000	5.17157e+09	6608500000	6795700000	7522100000	6.97543e+09	0.741397	0.0078982
H9J2R9	Dynactin subunit 1	652230000	716230000	659400000	6.75953e+08	482160000	521100000	523200000	508820000	1.32847	0.00232216
H9J2V5	4,5-DOPA dioxygenase extradiol	358810000	238930000	371180000	3.22973e+08	165780000	221450000	200710000	195980000	1.64799	0.0483165
H9J323	Uncharacterized protein	311730000	435810000	485750000	4.11097e+08	603940000	813880000	779290000	732370000	0.561324	0.0180271
H9J329	Beta-N-acetylhexosaminidase	48178000	86860000	63747000	6.62617e+07	118690000	108830000	96040000	1.07853e+08	0.614368	0.032999
H9J3A2	Uncharacterized protein	163570000	154970000	218310000	178950000	385650000	251570000	320160000	3.19127e+08	0.560749	0.0321951
H9J3C3	PX domain-containing protein	1458200000	1604200000	1546100000	1.53617e+09	869620000	1038000000	1061800000	9.89807e+08	1.55199	0.00178381
H9J3G9	Uncharacterized protein	750550000	679410000	659710000	6.96557e+08	360480000	373520000	413450000	3.82483e+08	1.82114	0.000594009
H9J3H4	Uncharacterized protein	11211000000	9846900000	10808000000	1.0622e+10	4631400000	5453300000	5878700000	5.32113e+09	1.99619	0.00062856
H9J445	Uncharacterized protein	72448000	58616000	84326000	7.17967e+07	91115000	100690000	108420000	100075000	0.717429	0.0342862
H9J498	Arf-GAP domain-containing protein	131860000	147670000	122910000	1.34147e+08	171420000	214940000	169040000	1.85133e+08	0.724595	0.0371211
H9J4H4	Uncharacterized protein	3424700000	3192500000	3386500000	3.33457e+09	2708500000	2811600000	2688900000	2.73633e+09	1.21863	0.00182011
H9J4R4	RNase_PH domain-containing protein	117030000	127230000	120980000	1.21747e+08	243960000	208050000	232230000	228080000	0.533789	0.000636479
Q1HPN1	Heterotrimeric guanine nucleotide-binding protein beta subunit	1305000000	1398300000	1321900000	1.34173e+09	951550000	870990000	880920000	9.01153e+08	1.48891	0.000326059
H9J585	Uncharacterized protein	324780000	301730000	439020000	3.55177e+08	207460000	206490000	187140000	2.00363e+08	1.77266	0.0226827
H9J598	Dipeptidyl peptidase 3	8627300000	8371700000	6969400000	7.98947e+09	10474000000	10010000000	9336500000	9.94017e+09	0.803756	0.0333089
H9J5B6	Uncharacterized protein	1408500000	777650000	1147200000	1.11112e+09	571890000	559660000	588590000	573380000	1.93784	0.0425866
H9J5F4	PP2C_C domain-containing protein	174730000	163050000	222210000	1.86663e+08	313780000	314200000	284810000	3.04263e+08	0.613493	0.00460648
H9J5R2	Protein transport protein SEC23	2289000000	3130500000	2448900000	2622800000	5780600000	5291700000	4545700000	5206000000	0.503803	0.00427924
H9J5V8	Dolichyl-diphosphooligosaccharide--protein glycotransferase	370820000	796370000	496950000	5.54713e+08	1008800000	1090500000	916080000	1.00513e+09	0.551884	0.029523
H9J609	C-1-tetrahydrofolate synthase, cytoplasmic	774680000	898100000	517640000	730140000	1242000000	1568000000	1163900000	1.32463e+09	0.551202	0.0235686
H9J6C7	Uncharacterized protein	505250000	550200000	689290000	581580000	394250000	361020000	348510000	3.67927e+08	1.5807	0.0200366
H9J6G4	PH domain-containing protein	325870000	390580000	479230000	398560000	229620000	195260000	217210000	214030000	1.86217	0.0154856
H9J6K9	DNA helicase	1252800000	949750000	1016100000	1.07288e+09	644870000	682910000	648800000	658860000	1.62839	0.0111331
H9J6N5	Uncharacterized protein	72153000		75011000	73582000		41095000	45473000	43284000	1.69998	0.00736233
H9J766	CHK domain-containing protein	317110000	308440000	380710000	335420000	541090000	554620000	578090000	5.57933e+08	0.601183	0.00091031
H9J7F7	Zinc-hook domain-containing protein	9778800000	9068300000	10615000000	9820700000	5732800000	6532100000	7722700000	6.66253e+09	1.47402	0.0124307
H9J7G0	Ribosome biogenesis protein WDR12 homolog	165000000	194720000	92639000	1.50786e+08	327230000	287370000	273880000	296160000	0.509138	0.0132605
H9J7P3	Uncharacterized protein	3650200000	2633900000	2702000000	2.99537e+09	1523400000	1455800000	1521500000	1.50023e+09	1.9966	0.0104349
H9J7Y6	OMPdecase	1947700000	2415000000	2311400000	2224700000	4247400000	4187000000	3928700000	4.12103e+09	0.53984	0.000385862
H9J860	Nuclear pore complex protein Nup85	149510000	152470000	112990000	1.38323e+08	188260000	164050000	194560000	182290000	0.758809	0.0491201
H9J8M2	Trafficking protein particle complex subunit	64079000	92474000	65106000	7.38863e+07	143500000	159940000	120530000	1.41323e+08	0.522818	0.0102057
H9J9R7	Uncharacterized protein	2314600000	3515300000	2395300000	2.74173e+09	4780700000	5163300000	5640400000	5194800000	0.527784	0.00597353
H9J9Y8	ER membrane protein complex subunit 1	491330000	425960000	397020000	4.38103e+08	1024100000	730450000	698170000	8.17573e+08	0.535858	0.0241381
H9JA12	RNA helicase	380680000	792140000	514030000	5.62283e+08	1028100000	907790000	972130000	969340000	0.580068	0.0320266
H9JA13	Matrin-type domain-containing protein	643610000	661990000	706320000	670640000	427620000	549520000	552960000	5.10033e+08	1.31489	0.023773
H9JAW0	Integrin_alpha2 domain-containing protein	902340000	679520000	965080000	848980000	613410000	529250000	449570000	5.30743e+08	1.59961	0.0321648
H9JB94	Malectin domain-containing protein	1166900000	1100100000	1441200000	1.23607e+09	1909900000	2135600000	1563300000	1869600000	0.66114	0.0321293
H9JBB4	Kinesin motor domain-containing protein	6138800000	5085200000	5645500000	5.62317e+09	4205500000	4599400000	4533600000	4.44617e+09	1.26472	0.0229559
H9JBC1	Aspartate carbamoyltransferase	3609900000	3296500000	2884500000	3.26363e+09	5064800000	4807700000	4806500000	4893000000	0.667	0.00199299
H9JBC8	(S)-3-amino-2-methylpropionate transaminase	198540000	193160000	182370000	1.91357e+08	171460000	150950000	147630000	156680000	1.22132	0.0172038
H9JBF6	TOG domain-containing protein	1926800000	1791500000	1932900000	1.88373e+09	1353400000	1528200000	1638000000	1.50653e+09	1.25038	0.0164463
H9JBM4	39S ribosomal protein L16, mitochondrial	171570000	146940000	152290000	1.56933e+08	186780000	232380000	243830000	2.20997e+08	0.710116	0.0278245
H9JBN7	DUF1681 domain-containing protein	304600000	378290000	371930000	3.51607e+08	724500000	595700000	534260000	6.18153e+08	0.568802	0.0118441
H9JBP6	Thioredoxin domain-containing protein	2498000000	2103400000	2577400000	2.39293e+09	1973500000	1670300000	1364800000	1.66953e+09	1.43329	0.0341376
H9JBT2	Uncharacterized protein	499980000	370670000	537850000	469500000	331000000	284640000	271210000	2.95617e+08	1.58821	0.0318285
H9JBT5	Nucleolar protein 12	64105000	56363000	60116000	6.01947e+07	106900000	74978000	111060000	97646000	0.616458	0.0321424
H9JBV4	DRIM domain-containing protein	198320000	309000000	198130000	235150000	315310000	371830000	403930000	363690000	0.646567	0.0464061
H9JC16	Pept_C1 domain-containing protein	7725000000	11877000000	10849000000	1.01503e+10	20019000000	21112000000	13283000000	18138000000	0.559617	0.043817
H9JC62	TPR_REGION domain-containing protein	455720000	378320000	316600000	3.83547e+08	585890000	618080000	559650000	5.87873e+08	0.652431	0.00943932
H9JC75	Aconitase domain-containing protein	1414400000	1253200000	1270100000	1.31257e+09	922640000	929540000	691140000	8.47773e+08	1.54825	0.00766358
H9JC76	Citrate hydro-lyase	4741100000	3998000000	5401200000	4.71343e+09	3701600000	3126500000	3138800000	3322300000	1.41873	0.0359167
H9JC99	3-hydroxyisobutyrate dehydrogenase	1971900000	1551600000	1413100000	1.64553e+09	2732000000	2461700000	2685100000	2.62627e+09	0.626567	0.00638925
H9JCB7	Nucleolar protein 6	329470000	394250000	415190000	3.79637e+08	694740000	700960000	762500000	719400000	0.527713	0.000542329
H9JCG3	Uncharacterized protein	4445500000	2675800000	3821100000	3.64747e+09	2218200000	1711700000	1851100000	1927000000	1.89282	0.033297
H9JCI5	ERF-3	2630700000	2162800000	2516100000	2.43653e+09	2971400000	3269100000	2912200000	3050900000	0.798628	0.0264568
H9JCK3	Uncharacterized protein	770030000	697640000	387870000	6.18513e+08	1060400000	1032800000	986790000	1.02666e+09	0.60245	0.026645
H9JCQ2	Uncharacterized protein	166140000	171870000	161980000	1.66663e+08	140500000	132540000	153420000	1.42153e+08	1.17242	0.0218819
Q5UAP4	40S ribosomal protein SA	8835100000	12044000000	16158000000	12345700000	22112000000	20150000000	17721000000	1.99943e+10	0.61746	0.0363707
H9JCR8	Ubiquitin carboxyl-terminal hydrolase 7	4268700000	3367200000	3948700000	3.86153e+09	2901100000	2682500000	2753600000	2.77907e+09	1.38951	0.0163267
H9JD39	Glutamine amidotransferase	2303900000	2258800000	2147000000	2.23657e+09	1664700000	1916500000	1821600000	1.80093e+09	1.24189	0.00744576
H9JD40	Uncharacterized protein	278360000	333600000	291650000	3.01203e+08	190380000	166740000	201800000	1.86307e+08	1.61671	0.00421778
H9JD63	Serine/threonine-protein phosphatase	1363200000	1265800000	1593900000	1.40763e+09	1115700000	1098600000	987900000	1067400000	1.31875	0.0318576
H9JDA5	Proton-translocating NAD(P)(+) transhydrogenase	1885200000	2105000000	2410400000	2.13353e+09	3757700000	3206100000	2698000000	3220600000	0.662465	0.0335198
H9JDA6	C2 domain-containing protein	2771800000	1788600000	2703100000	2.42117e+09	1228300000	1255700000	1351700000	1.27857e+09	1.89366	0.0231545
H9JDP3	Uncharacterized protein	52636000	63399000	60724000	5.89197e+07		44578000	38171000	41374500	1.42406	0.0355724
H9JDP5	BTB domain-containing protein	502220000	478100000	361460000	447260000	626910000	846630000	649230000	707590000	0.632089	0.0340046
H9JDZ8	AP-3 complex subunit delta	155030000	177320000	157010000	163120000	90692000	67700000	118110000	9.21673e+07	1.76982	0.0119237
H9JE09	Uncharacterized protein	544260000	504470000	557330000	5.35353e+08	414390000	330790000	474740000	406640000	1.31653	0.0449188
H9JE23	SAC domain-containing protein	744420000	676150000	513630000	6.44733e+08	946300000	856370000	868560000	890410000	0.724086	0.0294024
H9JE36	Succinate-CoA ligase subunit beta	2337700000	1344200000	2171100000	1951000000	1007700000	1100600000	946210000	1018170000	1.91618	0.0397542
H9JE77	Succinate--CoA ligase [GDP-forming] subunit beta, mitochondrial	2462100000	1127400000	1673000000	1.75417e+09	3123800000	2936300000	3071100000	3.04373e+09	0.576321	0.0300877
H9JEE6	HECT-type E3 ubiquitin transferase		139720000	137300000	138510000	209020000	234270000		221645000	0.624918	0.0224915
H9JEH4	Cysteine-S-conjugate beta-lyase 2	382700000	967870000	850160000	7.33577e+08	1201300000	1229300000	1278800000	1.23647e+09	0.593285	0.0492202
H9JEJ8	Pre-mRNA-splicing factor 38		54900000	47749000	51324500		31439000	34771000	33105000	1.55035	0.043816
H9JEK1	Uncharacterized protein	34705000000	27080000000	32289000000	31358000000	21024000000	20894000000	23257000000	21725000000	1.44341	0.0154417
H9JEL5	S4 RNA-binding domain-containing protein	979900000	611180000	600440000	7.30507e+08	1094300000	1035600000	1126800000	1.08557e+09	0.672927	0.0496397
H9JEQ7	LEM domain-containing protein	5299300000	3444300000	4430700000	4.39143e+09	2852700000	2500900000	2529900000	2.62783e+09	1.67112	0.0322594
H9JEV4	Myosin motor domain-containing protein	923710000	936620000	818520000	892950000	601300000	719020000	614930000	6.45083e+08	1.38424	0.00930684
H9JEW9	Aminopeptidase N-8	211760000	376030000	262280000	2.83357e+08	602160000	547090000	518110000	5.55787e+08	0.50983	0.00748445
H9JEZ8	Uncharacterized protein	719380000	383990000	533060000	5.45477e+08	1326800000	972730000	957270000	1085600000	0.502466	0.0251645
H9JF20	Uncharacterized protein	1752000000	1100700000	1607700000	1486800000	716520000	879550000	897740000	831270000	1.78859	0.0333297
H9JF71	Uncharacterized protein	875000000	717370000	778460000	7.90277e+08	338300000	390350000	538830000	4.22493e+08	1.87051	0.00824893
H9JFC8	WD_REPEATS_REGION domain-containing protein	158200000	101000000	117760000	1.25653e+08	209850000	241940000	197520000	2.16437e+08	0.580555	0.0135126
H9JFD1	Mitochondrial import inner membrane translocase subunit TIM44	938450000	999590000	1040300000	992780000	736040000	725010000	790470000	7.50507e+08	1.32281	0.00250122
H9JFE2	Acyltransf_C domain-containing protein	682170000	596830000	642240000	6.40413e+08	365470000	336990000	418920000	3.73793e+08	1.71328	0.00149569
H9JFF9	Uncharacterized protein	637920000	732670000	469640000	613410000	991110000	970820000	1374800000	1.11224e+09	0.551507	0.0306117
H9JFU5	SRP54 domain-containing protein	627120000	583570000	533350000	5.81347e+08	809470000	880140000	866150000	851920000	0.682396	0.00145172
H9JFW1	Kinesin light chain	3008900000	2720500000	3081100000	2.93683e+09	2434400000	2157500000	2084000000	2225300000	1.31975	0.00973386
H9JFX8	Uncharacterized protein	1993100000	1967700000	2215900000	2058900000	1341200000	1253100000	1184400000	1.25957e+09	1.63461	0.000925147
H9JFZ5	Pyruvate carboxylase	2436300000	1899500000	1838100000	2.05797e+09	1190800000	1216900000	1052200000	1153300000	1.78442	0.0100455
H9JH15	Uncharacterized protein	1081400000	859790000	869750000	936980000	1698300000	1978500000	1545000000	1740600000	0.538309	0.00531963
H9JH50	Protein quiver	7382000000	5035200000	7843900000	6753700000	3494100000	4450600000	3863900000	3936200000	1.71579	0.036722
H9JHC4	Elongation factor 1-beta	13483000000	13687000000	11771000000	1.29803e+10	14491000000	15769000000	17281000000	15847000000	0.819104	0.0468953
H9JHQ0	Uncharacterized protein	2065500000	1198800000	1489900000	1.58473e+09	864180000	805300000	922280000	863920000	1.83435	0.0485113
H9JHQ3	Thioredoxin domain-containing protein	43649000	47407000	37334000	4.27967e+07	70245000	65134000		67689500	0.63225	0.00989219
H9JHQ9	Uncharacterized protein	402030000	514900000	490210000	4.69047e+08	330380000	345460000	206570000	2.94137e+08	1.59466	0.0349602
H9JHX3	4_1_CTD domain-containing protein	10670000000	6203500000	10277000000	9.05017e+09	5207400000	4647100000	4353100000	4.73587e+09	1.91098	0.040898
H9JI33	DNA ligase	410540000	326230000	364050000	366940000	197000000	226190000	290790000	2.37993e+08	1.54181	0.0250412
H9JI59	RNA cytidine acetyltransferase	1233900000	1635500000	1404200000	1.42453e+09	1723500000	1793000000	1847400000	1.78797e+09	0.796734	0.0405594
H9JI90	Uncharacterized protein	403320000	740170000	548550000	5.64013e+08	1003600000	842650000	861770000	9.02673e+08	0.624826	0.0369428
H9JI91	Uncharacterized protein	691580000	782490000	680400000	7.18157e+08	1156500000	896270000	945480000	9.99417e+08	0.718576	0.030902
H9JIE5	Uncharacterized protein	52494000		49970000	51232000	61330000	61703000	66301000	6.31113e+07	0.811772	0.0135431
H9JIN2	SUI1 domain-containing protein	768990000	477520000	679350000	6.41953e+08	361670000	366550000	427020000	385080000	1.66706	0.0443226
H9JIR8	PUA domain-containing protein	567900000	667560000	659900000	6.31787e+08	975490000	1178200000	936840000	1.03018e+09	0.61328	0.00808071
H9JIW7	Uncharacterized protein	1278600000	1035500000	1313800000	1209300000	781080000	749420000	1005300000	8.45267e+08	1.43067	0.0376122
H9JJ32	TOG domain-containing protein	519610000	434640000	494070000	4.82773e+08	223920000	265170000	302960000	2.64017e+08	1.82857	0.00299424
H9JJ62	Uncharacterized protein	5101600000	4172700000	5816000000	5030100000	2323800000	3068200000	2788300000	2.72677e+09	1.84471	0.0116475
H9JJ97	Uncharacterized protein	321540000	387860000	351400000	353600000	456730000	430930000	478620000	4.55427e+08	0.776415	0.0125276
H9JJI3	Proteasome subunit beta	783830000	1246200000	1253900000	1.09464e+09	2459800000	1889300000	1736100000	2028400000	0.539659	0.0257103
H9JK00	Valyl-tRNA synthetase	2590600000	3280900000	3333700000	3068400000	4879200000	4518900000	5300300000	4.89947e+09	0.626272	0.00510908
H9JK06	Uncharacterized protein	425740000	556760000	516040000	4.99513e+08	755230000	746270000	634160000	7.11887e+08	0.701675	0.0180366
H9JKC3	Transket_pyr domain-containing protein	3940900000	3405800000	3745500000	3697400000	2510600000	3127700000	2666900000	2768400000	1.33557	0.0185738
H9JKE1	Dynamin-type G domain-containing protein	4249900000	5920300000	4879200000	5.01647e+09	3256100000	3135000000	3427200000	3.27277e+09	1.53279	0.0242957
H9JKE8	Uncharacterized protein	192150000	183780000	195690000	190540000	104700000	153650000	141300000	1.33217e+08	1.4303	0.0192299
H9JKG4	Uncharacterized protein	944610000	554800000	855110000	784840000	404450000	464900000	409570000	4.26307e+08	1.84102	0.0398955
H9JKZ2	Uncharacterized protein	269380000	424530000	351800000	348570000	466960000	546240000	637380000	5.50193e+08	0.633541	0.0388436
H9JKZ7	Uncharacterized protein	392560000	191450000	250420000	2.78143e+08	462660000	476940000	468230000	4.69277e+08	0.592707	0.0330736
H9JL28	SAP domain-containing protein	414240000	339670000	392190000	3.82033e+08	801040000	629860000	658410000	6.96437e+08	0.548554	0.00540134
H9JL58	RNA helicase	133020000	178740000	176660000	1.62807e+08	96886000	113010000	93227000	101041000	1.61129	0.0185041
H9JLB7	PINc domain-containing protein	141620000	124660000	111070000	1.25783e+08	51648000	88758000	92836000	7.77473e+07	1.61785	0.0384226
H9JLC3	ZP domain-containing protein	131910000	144100000	109810000	1.28607e+08	213570000	204840000	253100000	2.23837e+08	0.574556	0.00602994
H9JLY6	Uncharacterized protein	2666400000	2687100000	2853500000	2.73567e+09	3666700000	3051800000	3648400000	3.45563e+09	0.791654	0.0267687
H9JLY9	UBC core domain-containing protein	811650000	679700000	633690000	7.08347e+08	1268500000	1314400000	1599600000	1.39417e+09	0.508079	0.0041617
H9JM07	Carn_acyltransf domain-containing protein	548690000	659600000	418390000	5.42227e+08	261010000	335430000	350410000	3.15617e+08	1.71799	0.0390876
H9JMA5	Uncharacterized protein	257100000	237580000	224440000	2.39707e+08	150740000	162190000	165720000	159550000	1.50239	0.00158715
H9JMD1	Uncharacterized protein	502740000	516700000	516110000	511850000	894440000	751010000	861870000	8.35773e+08	0.612427	0.00176002
H9JMF8	Uncharacterized protein	112600000	134970000	140260000	1.29277e+08	179000000	190880000	200370000	1.90083e+08	0.680105	0.00440651
H9JMU2	Protein BCCIP homolog	626200000	817560000	659440000	7.01067e+08	965280000	894530000	1115000000	9.91603e+08	0.707003	0.0296785
H9JMV9	Uncharacterized protein	234330000	325070000		279700000	523690000	521360000	530780000	5.25277e+08	0.532481	0.00547863
H9JND0	TPR_REGION domain-containing protein	473480000	466910000	498170000	479520000	547470000	662660000	729540000	6.46557e+08	0.741652	0.0364929
H9JNI3	CAAX prenyl protease	707450000	791360000	748550000	749120000	433330000	392290000	366820000	397480000	1.88467	0.000345205
H9JNJ0	Uncharacterized protein	117330000		117380000	117355000	132870000	133280000		133075000	0.881871	0.000172545
H9JNT2	PX domain-containing protein	1027400000	836160000	872170000	911910000	387200000	526760000	672810000	5.28923e+08	1.72409	0.0193614
H9JP77	Uncharacterized protein	154320000	131810000	136430000	1.40853e+08	97818000	79535000	104440000	93931000	1.49954	0.0097866
Q2L9S5	Asparagine synthetase [glutamine-hydrolyzing]	741500000	478690000	549240000	589810000	829780000	832800000	1047000000	9.03193e+08	0.653027	0.0422582
H9JQ14	Uncharacterized protein	300590000	689570000	369700000	4.53287e+08	884870000	901670000	781140000	8.55893e+08	0.529606	0.0327319
H9JQ25	USP domain-containing protein	435740000	525430000	519490000	4.93553e+08	613020000	587700000	601460000	6.00727e+08	0.821594	0.022998
Q1HQ29	RNA helicase	5407500000	4823500000	5710200000	5.31373e+09	3233000000	3508100000	3927800000	3556300000	1.49417	0.00594649
H9JQH3	Prefoldin subunit 4	246420000	404140000	305730000	3.18763e+08	577460000	479200000	468860000	5.08507e+08	0.626862	0.030031
H9JQH9	Uncharacterized protein	1178000000	818120000	1303300000	1.09981e+09	605350000	670180000	559700000	6.11743e+08	1.79782	0.030567
H9JQN8	Protein disulfide-isomerase	63224000000	47919000000	58065000000	5.64027e+10	100070000000	89670000000	81044000000	9.02613e+10	0.624882	0.00886434
H9JR16	Glycos_transf_1 domain-containing protein	91416000	95567000	95148000	9.40437e+07	106320000	113830000	125440000	1.15197e+08	0.816375	0.0208229
H9JR23	Aminotran_1_2 domain-containing protein	4787600000	4236000000	4534200000	4.51927e+09	3412300000	3545000000	3535200000	3497500000	1.29214	0.00345915
H9JR70	Uncharacterized protein	4702700000	3980400000	5133600000	4.60557e+09	6413400000	8627500000	9581200000	8.20737e+09	0.56115	0.0224873
H9JRC3	CUE domain-containing protein	199790000	193600000	130680000	174690000	295820000	352620000	330760000	326400000	0.535202	0.00533017
H9JRF8	Uncharacterized protein	1684200000	1459600000	1802300000	1648700000	902480000	987310000	1131100000	1.00696e+09	1.6373	0.00600796
H9JRG2	Carboxylic ester hydrolase	2613400000	1470100000	2782000000	2288500000	3625900000	3331700000	3711200000	3.55627e+09	0.643512	0.041417
H9JRG8	ESCRT-II complex subunit VPS36	136850000	110810000	136980000	1.28213e+08	203150000	189090000	216770000	2.03003e+08	0.631582	0.00318704
H9JRJ2	Aldo_ket_red domain-containing protein	4504700000	4117000000	4737600000	4453100000	3269000000	2368100000	2388200000	2675100000	1.66465	0.00692481
H9JRJ9	Uncharacterized protein	5670300000	5306500000	6069500000	5682100000	4984200000	4420500000	4192100000	4.53227e+09	1.2537	0.023455
H9JRL1	Uncharacterized protein	7349700000	6251200000	6384300000	6.66173e+09	3106100000	3384400000	3759900000	3416800000	1.9497	0.00119173
H9JRL2	Thioredoxin domain-containing protein	91952000	75373000		83662500	141440000	138650000	120000000	1.33363e+08	0.627328	0.0186284
H9JRQ2	Uncharacterized protein	90519000	114920000	102610000	102683000	88300000	68134000	74953000	77129000	1.33132	0.0499836
H9JRS0	Uncharacterized protein	267220000	326370000	219960000	2.71183e+08	421440000	506100000	506960000	4.78167e+08	0.567131	0.00778926
H9JSB8	RRM domain-containing protein	911790000	929530000	1246900000	1.02941e+09	1421000000	1386900000	1354700000	1.38753e+09	0.741897	0.0316777
H9JSC6	Coatomer subunit epsilon	2144700000	1795800000	2067100000	2.00253e+09	3593700000	2762800000	2762000000	3039500000	0.658836	0.0249822
H9JSD7	RRM domain-containing protein	1154700000	982400000	1222300000	1119800000	941070000	845710000	810060000	8.65613e+08	1.29365	0.0354658
H9JSF9	DBC1 domain-containing protein	1905900000	1592400000	1633300000	1.71053e+09	1028800000	1000600000	1331300000	1.12023e+09	1.52694	0.0150408
Q76FN3	G protein alpha q isoform 1	829160000	773980000	1021000000	8.74713e+08	664650000	633950000	600110000	6.32903e+08	1.38206	0.0350309
H9JSK9	Non-specific serine/threonine protein kinase	111910000	148780000	109070000	1.23253e+08	163050000	182900000	158980000	168310000	0.7323	0.0380127
Q68AX3	Glycerol-3-phosphate dehydrogenase [NAD(+)]	1185400000	907240000	1025900000	1.03951e+09	1615500000	1993700000	1340200000	1649800000	0.630084	0.041364
H9JSY3	Uncharacterized protein	441460000	368760000	348060000	3.86093e+08	209940000	228630000	202400000	2.13657e+08	1.80707	0.00420575
H9JSY9	Uncharacterized protein	1840600000	1270500000	1557700000	1.55627e+09	1071000000	1050400000	927420000	1.01627e+09	1.53135	0.0339938
H9JT97	TLDc domain-containing protein	88320000	89380000		88850000	132230000	131240000	130590000	1.31353e+08	0.67642	1.1226e-05
H9JTB0	RNA helicase	6491000000	7252800000	5636800000	6460200000	9458500000	9425700000	9169800000	9.35133e+09	0.690832	0.00370052
H9JTW3	Uncharacterized protein	498460000	720290000	637040000	6.18597e+08	451520000	391310000	405650000	416160000	1.48644	0.0394503
H9JU60	B3_4 domain-containing protein	2452000000	2008800000	2331800000	2264200000	2832000000	3055500000	2734800000	2874100000	0.787794	0.0200371
H9JU76	Uncharacterized protein	101440000	124140000	133720000	1.19767e+08		176000000	204130000	190065000	0.630135	0.0226022
H9JU84	Splicing factor, arginine/serine-rich 1	2408100000	2910800000	2241400000	2520100000	3440200000	3424300000	3571600000	3478700000	0.724437	0.00972395
H9JUE4	60S acidic ribosomal protein P2	14515000000	14327000000	12259000000	1.37003e+10	21074000000	17226000000	20862000000	1.97207e+10	0.69472	0.0140034
H9JUF5	Uncharacterized protein	1232400000	1070200000	803440000	1.03535e+09	634660000	378740000	579030000	530810000	1.9505	0.0266124
H9JUL9	Aminoacyl-tRNA hydrolase	695170000	560900000	682840000	6.46303e+08	877320000	922760000	883800000	8.94627e+08	0.722428	0.0053233
H9JV06	Vinculin	2735900000	2164300000	2224900000	2.37503e+09	994530000	1154100000	1490500000	1.21304e+09	1.95791	0.00754467
H9JV33	Uncharacterized protein	49852000	41615000	56334000	49267000	112010000	81948000		96979000	0.508017	0.0315075
H9JV84	NTF2 domain-containing protein	882550000	621440000	811570000	7.71853e+08	526190000	433910000	429780000	4.63293e+08	1.66601	0.0213789
H9JV99	BRO1 domain-containing protein	6161900000	7119000000	7106100000	6.79567e+09	4969400000	4864800000	4857500000	4.89723e+09	1.38765	0.00399858
H9JVD5	Dolichyl-diphosphooligosaccharide--protein glycosyltransferase subunit 2	7136900000	6590900000	7177600000	6.96847e+09	6233900000	5935000000	5712700000	5.96053e+09	1.1691	0.0140934
H9JVF2	Uncharacterized protein	234540000	167440000	202500000	2.01493e+08	394210000	376110000	380320000	3.83547e+08	0.525342	0.000828758
H9JVM7	DNA helicase	1835100000	1510800000	1603500000	1649800000	841200000	949470000	1086600000	959090000	1.72017	0.00448524
H9JVR8	Epimerase domain-containing protein	3273800000	4050300000	3377700000	3.56727e+09	2061600000	2454200000	1986600000	2.16747e+09	1.64582	0.00780984
Q66SW3	40S ribosomal protein S11	10251000000	22931000000	15204000000	1.61287e+10	29193000000	30229000000	30930000000	3.01173e+10	0.535528	0.0198343
H9JW92	Uncharacterized protein	600830000	493740000	587370000	5.60647e+08	871900000	896480000	915710000	8.94697e+08	0.626633	0.000749109
H9JWQ7	CHK domain-containing protein	17102000000	13837000000	14272000000	1.50703e+10	8663800000	8615400000	9241900000	8.84037e+09	1.70472	0.00394919
H9JWY1	Putative rRNA methyltransferase	535440000	600950000	288790000	475060000	758400000	842560000	950430000	8.50463e+08	0.55859	0.02703
H9JWZ4	NADH dehydrogenase [ubiquinone] 1 alpha subcomplex subunit 10, mitochondrial	2216600000	1909200000	2160300000	2.09537e+09	1733500000	1789800000	1701200000	1741500000	1.2032	0.0225194
H9JWZ7	Uncharacterized protein	219230000	269810000	205890000	2.31643e+08	441680000	450430000	379090000	4.23733e+08	0.546672	0.00295354
H9JX68	DNA-directed RNA polymerase subunit	200350000	158310000	143930000	167530000	254680000	274730000	343320000	290910000	0.575883	0.0177121
H9JX79	Uncharacterized protein	1084000000	1281100000	1324500000	1.22987e+09	1510700000	1791500000	1467700000	1.58997e+09	0.773517	0.0456416
H9JX93	MBD domain-containing protein	829260000	702570000	770710000	7.67513e+08	410700000	430880000	563280000	4.68287e+08	1.63898	0.0076706
H9JXB2	AAA domain-containing protein	4445900000	3548700000	3883600000	3959400000	3188100000	2957800000	3029500000	3.05847e+09	1.29457	0.0290742
H9JXB6	Uncharacterized protein	4624700000	4604800000	5044000000	4.75783e+09	2272200000	2513800000	2693300000	2493100000	1.9084	0.000272978
H9JY83	NUC173 domain-containing protein	458030000	802880000	408760000	5.56557e+08	1045300000	1202500000	1089100000	1112300000	0.500366	0.0137704
H9JYD8	Uncharacterized protein	286560000	245080000	353020000	2.94887e+08	452320000	411940000	395590000	419950000	0.702195	0.0247628
H9JYF8	H15 domain-containing protein	33232000000	30383000000	33145000000	3.22533e+10	46720000000	49329000000	71067000000	5.57053e+10	0.578999	0.0392921
H9U396	Endoplasmin-like protein	7128800000	9667400000	9761200000	8.85247e+09	4942700000	4622500000	4628800000	4.73133e+09	1.87103	0.00901092
I3VR83	Aminopeptidase	157150000	164280000	121080000	1.47503e+08	106530000	88109000	94007000	9.62153e+07	1.53305	0.023718
L8B3Q2	Kinesin-like protein	1170600000	1044900000	1001800000	1.07243e+09	615370000	624130000	557960000	5.99153e+08	1.78991	0.000983116
O76190	60S ribosomal protein L5	15340000000	25905000000	17728000000	1.96577e+10	29691000000	28365000000	36969000000	31675000000	0.620605	0.044917
P21894	Alanine--tRNA ligase, cytoplasmic	18326000000	16190000000	16665000000	1.70603e+10	26159000000	29277000000	27913000000	27783000000	0.614057	0.000644007
Q0N2S4	Polyadenylate-binding protein	7068300000	12321000000	7713800000	9.03437e+09	18087000000	19143000000	16486000000	1.79053e+10	0.504563	0.00827947
Q0ZAL8	Splicing factor arginine/serine-rich 6	407690000	286370000	373810000	3.55957e+08	116540000	214040000	246340000	1.92307e+08	1.85098	0.0370334
Q1HPL0	26S proteasome regulatory ATPase subunit 10B	5049500000	4481400000	4426100000	4.65233e+09	4193200000	3827900000	3794100000	3938400000	1.18127	0.0392988
Q1HPR4	15-oxoprostaglandin 13-reductase	1507500000	1310900000	1007700000	1.27537e+09	2301000000	2622400000	2154500000	2359300000	0.54057	0.00567554
Q1HPU7	Adenosylhomocysteinase	10063000000	10009000000	7891200000	9.32107e+09	14542000000	13076000000	15083000000	1.42337e+10	0.654861	0.00623579
Q1HPV4	Ribonucloprotein	1727200000	1116100000	1826600000	1.55663e+09	901550000	951720000	742210000	865160000	1.79924	0.0401684
Q1HPY3	Secreted protein acidic and rich in cysteine	1136600000	874820000	1357200000	1.12287e+09	568510000	689460000	658380000	6.38783e+08	1.75783	0.0282955
Q1HQ10	Ubiquitin-related modifier 1 homolog		93828000	111640000	102734000	237000000	188740000	172490000	199410000	0.51519	0.0334288
Q1HQ27	Vacuolar-sorting protein SNF8		87610000	126960000	107285000	201790000	210270000	230190000	2.14083e+08	0.501137	0.00995034
Q1HQ36	Ubiquitin conjugating enzyme E2	929390000	1266900000	1028700000	1.075e+09	2009200000	2108400000	1654200000	1.92393e+09	0.558749	0.00758714
Q1HQ47	Isocitrate dehydrogenase [NADP]	11285000000	9127500000	8851700000	9.75473e+09	17731000000	15481000000	17213000000	1.68083e+10	0.580351	0.00235322
Q1HQ66	AIR carboxylase	3913900000	3827900000	3433900000	3.72523e+09	4070400000	4454800000	4291400000	4272200000	0.871971	0.0417244
Q1HQ86	Mobility group protein 1B	6091800000	4578200000	5166200000	5.27873e+09	2176400000	3065700000	3770500000	3004200000	1.75712	0.0234551
Q1HQB0	Thioredoxin	1247200000	976060000	1398800000	1.20735e+09	1709600000	1846500000	1611100000	1722400000	0.700972	0.0218357
Q1HQB2	Septin	535410000	298770000	393270000	409150000	203410000	189520000	235810000	209580000	1.95224	0.0465898
Q1HQC7	Aspartate aminotransferase	3531800000	5265900000	4286900000	4.36153e+09	7430600000	6628600000	5834400000	6631200000	0.657729	0.0290817
Q2F5M4	Receptor for activated protein kinase C RACK isoform 1	20749000000	23956000000	19532000000	2.14123e+10	36634000000	38651000000	30263000000	3.51827e+10	0.608605	0.008466
Q2F5M7	PTB-associated splicing factor	1128300000	1038400000	1290900000	1.15253e+09	606270000	579420000	788120000	6.57937e+08	1.75174	0.00745229
Q2F5P8	Malate dehydrogenase	3192400000	3118100000	3935600000	3.41537e+09	5735600000	4632300000	4459100000	4.94233e+09	0.691043	0.0329538
Q2F5R4	Glutamate dehydrogenase (NAD(P)(+))	22297000000	25449000000	21239000000	22995000000	16840000000	18705000000	19819000000	1.84547e+10	1.24603	0.0415849
Q2F5T3	ATP synthase subunit alpha	41613000000	45838000000	53281000000	4.69107e+10	60488000000	68370000000	55284000000	6.13807e+10	0.764258	0.047238
Q2F5V7	Tetraspanin	197480000	216820000		207150000	136940000	113180000	143590000	1.31237e+08	1.57845	0.0121272
Q2F5V9	Translocon-associated protein subunit beta	2560400000	1351500000	2866400000	2.25943e+09	3856600000	4706800000	3723100000	4095500000	0.551687	0.0298188
Q2F5W2	Mannose-P-dolichol utilization defect 1 protein homolog	107750000	142500000	134920000	128390000	222270000	243300000	188780000	2.18117e+08	0.58863	0.00925716
Q2F5X0	Peptidyl-prolyl cis-trans isomerase	675590000	529450000	762220000	6.55753e+08	426940000	395520000	373820000	398760000	1.64448	0.021024
Q2F5X2	Proteasome subunit alpha type	2083900000	1946500000	2338500000	2.12297e+09	1616000000	1648400000	1444600000	1.56967e+09	1.3525	0.0134696
Q2F5Y9	Mitochondrial aldehyde dehydrogenase	849890000	1178000000	1010900000	1012930000	2053000000	1766500000	1777400000	1.86563e+09	0.542942	0.00306328
Q2F645	Transketolase	19418000000	22861000000	17702000000	1.99937e+10	33290000000	34501000000	35254000000	3.43483e+10	0.582085	0.000898245
Q2F649	Surfeit 4-like protein	1006900000	1309000000	1339400000	1.21843e+09	1880000000	2160100000	2291900000	2.11067e+09	0.577274	0.00521763
Q2F686	Hydroxyacyl-coenzyme A dehydrogenase	7790700000	7254600000	5913700000	6.98633e+09	4232400000	3778900000	4021100000	4010800000	1.74188	0.00656298
Q2V0H5	Vesicle-fusing ATPase	17737000000	15950000000	18246000000	17311000000	21153000000	20833000000	19571000000	20519000000	0.843657	0.0193314
Q3C2L4	Mitogen-activated protein kinase	272470000	425100000	294970000	3.30847e+08	663430000	534260000	515230000	5.70973e+08	0.579443	0.0226043
Q587N3	Protein disulfide-isomerase	15964000000	19110000000	18184000000	1.77527e+10	27828000000	29042000000	24481000000	27117000000	0.654669	0.0047837
Q5I200	Mago nashi	692840000	483950000	728690000	635160000	385380000	408500000	434720000	4.09533e+08	1.55094	0.0438336
Q5TLD3	Replication protein A subunit	2201400000	1752000000	2209000000	2.05413e+09	1371100000	1502300000	1481200000	1.45153e+09	1.41515	0.0182806
Q5UAM9	40S ribosomal protein S14	10733000000	12374000000	12868000000	1.19917e+10	15574000000	15115000000	15056000000	1.52483e+10	0.786425	0.0080913
Q5UAN0	40S ribosomal protein S13	15349000000	20520000000	17674000000	1.78477e+10	24996000000	23914000000	24857000000	24589000000	0.725839	0.0117247
Q5UAN9	Ribosomal protein S5	14302000000	18790000000	16624000000	16572000000	22152000000	22992000000	22193000000	2.24457e+10	0.738316	0.0113772
Q5UAP2	Ribosomal protein S3	25970000000	41873000000	38579000000	35474000000	60524000000	55810000000	52225000000	5.61863e+10	0.631363	0.0186337
Q5UAR6	60S ribosomal protein L23	13803000000	9556900000	13991000000	12450300000	22555000000	18740000000	16453000000	1.92493e+10	0.646791	0.0414102
Q5UAS7	60S ribosomal protein L12	11171000000	7333100000	7911900000	8.80533e+09	15271000000	13704000000	11357000000	13444000000	0.654964	0.0482024
Q5UAU1	60S acidic ribosomal protein P0	18078000000	26464000000	26415000000	2.36523e+10	39259000000	38288000000	34859000000	3.74687e+10	0.631256	0.0110667
Q6T3A7	Thiol peroxiredoxin	10575000000	15209000000	10633000000	12139000000	17223000000	20999000000	16257000000	1.81597e+10	0.668459	0.0462012
Q6T9Z7	Fibroinase	15064000000	11489000000	18681000000	15078000000	8078100000	9312400000	9191400000	8.86063e+09	1.70168	0.0422864
Q9BLC5	Heat shock protein 83	75304000000	60782000000	79614000000	71900000000	48005000000	57326000000	50015000000	51782000000	1.38851	0.0341066
Q9NKX3	Coatomer subunit gamma	4718300000	3970300000	4464500000	4.38437e+09	5835400000	5095300000	6140300000	5.69033e+09	0.770494	0.0263989
H9JDI5	Gamma-ECS	89616000	123070000	87481000	1.00056e+08	113410000	53597000	98891000	8.86327e+07	1.12888	0.621507
A0A076JU43	Integrin beta4	188760000	118500000	121290000	142850000	142540000	134860000	100240000	125880000	1.13481	0.555315
H9J790	Cytosine-specific methyltransferase	179000000	110850000	119670000	1.36507e+08	95608000	108540000	136230000	1.13459e+08	1.20313	0.40055
A0A0G3EZA8	Acyltransferase	69146000	284910000	54150000	1.36069e+08	286670000	343780000	296660000	3.09037e+08	0.440299	0.0868605
Q9MID9	Cytochrome c oxidase subunit 2	3297300000	3266400000	2590200000	3051300000	2648700000	2708500000	2442200000	2599800000	1.17367	0.138431
W0SPF2	Carboxyl terminus of heat shock cognate70 interacting protein		137850000	66537000	102193500	160970000	146150000	151320000	1.52813e+08	0.668747	0.159253
A0A125R9I4	Receptor expression-enhancing protein	52007000		254220000	153113500	58155000	142600000	177890000	126215000	1.21312	0.780362
A0A1C9CW41	Phosphoacetylglucosamine mutase	527530000	594190000	426810000	5.16177e+08	846720000	672230000	640790000	7.19913e+08	0.716998	0.0644559
H9JGA4	Uncharacterized protein	3570700000	2056200000	2982100000	2.86967e+09	2304800000	1824500000	1537800000	1.88903e+09	1.51912	0.118295
A0A1Q1NKL1	Tyrosine--tRNA ligase	4225200000	3434900000	4462100000	4.04073e+09	5082800000	4840500000	4801900000	4908400000	0.823228	0.0547483
A0A1W7HDD0	Outer kinetochore Nuf2	156020000	372480000	169550000	2.32683e+08		72749000	144510000	108629500	2.14199	0.279644
A0A2U8JEW0	Post-proline cleaving enzyme	1874500000	1458600000	1972900000	1.76867e+09	1626400000	1292500000	1494500000	1.47113e+09	1.20225	0.183279
H9JJW3	Uncharacterized protein	130890000	80634000	135080000	1.15535e+08	288050000	132310000	114360000	178240000	0.648197	0.33941
A0A6H1NPS1	Adenosine deaminase acting on RNA variant A	302660000	285690000	233210000	2.73853e+08	294700000	488630000	559830000	447720000	0.611662	0.101111
Q1HPM8	Juvenile hormone esterase binding protein	77480000		72915000	75197500	46834000		59326000	53080000	1.41668	0.0797375
H9JTB2	Uncharacterized protein		248920000	142190000	195555000	329980000	285540000	286520000	300680000	0.650376	0.097024
A0FDQ0	Programmed cell death protein 5-like protein	1249000000	548480000	1077600000	958360000	644130000	587020000	961310000	730820000	1.31135	0.398261
A0FDQ5	Dolichyl-diphosphooligosaccharide--protein glycosyltransferase 48 kDa subunit	1631400000	1984500000	2538700000	2.05153e+09	2160200000	2645400000	2026800000	2.27747e+09	0.900796	0.524142
A0FDQ6	ATPase inhibitor-like protein	10495000000	4779100000	10740000000	8.67137e+09	3885900000	4336700000	3275200000	3832600000	2.26253	0.0701212
H9J709	Uncharacterized protein	451980000	250630000	223840000	3.08817e+08	76906000	101870000		89388000	3.45479	0.100397
A0FDR1	Thioredoxin	3505500000	5011400000	4891200000	4.46937e+09	4124700000	3195600000	3114200000	3.47817e+09	1.28498	0.163661
A0FDR2	Complex I-B17	364350000	400750000	458630000	407910000	394170000	312930000	327510000	344870000	1.18279	0.164805
A1E129	Kinesin-like protein	536350000	481620000	393840000	4.70603e+08	381580000	556040000	492120000	476580000	0.987459	0.931914
A1E4A8	Vacuolar proton pump subunit B	6496600000	5876700000	6438300000	6.27053e+09	7335400000	7323000000	6648100000	7.10217e+09	0.882904	0.0507107
Q68HB4	Profilin	11642000000	10254000000	20433000000	1.41097e+10	13024000000	17071000000	15448000000	15181000000	0.929429	0.768242
A1E9B3	H(+)-transporting two-sector ATPase	9847600000	10042000000	8140700000	9.34343e+09	10801000000	9804400000	9801600000	1.01357e+10	0.921837	0.314612
A1YM11	CCT-theta	18703000000	12414000000	16214000000	15777000000	11404000000	11369000000	11193000000	11322000000	1.39348	0.0716116
A1YVX3	eIF-4F 25 kDa subunit	302140000	185170000	223970000	2.37093e+08	153820000	221220000	213730000	1.96257e+08	1.20808	0.370067
Q2F606	Apoptosis-linked protein 2	207370000	341760000	306050000	285060000	175020000	313660000	316980000	2.68553e+08	1.06147	0.802196
A2TK64	PHF5A	161440000	87627000	155160000	1.34742e+08	95905000	99624000	92918000	96149000	1.40139	0.178867
A3QVU8	Dynein molecular motor protein light chain 1	114150000	65286000	151140000	110192000	220150000	101070000	105410000	142210000	0.774854	0.526788
A3QVV0	Small nuclear ribonucleoprotein Sm D2	5416700000	2333700000	5033300000	4.26123e+09	4185400000	3201100000	1307000000	2.89783e+09	1.47049	0.348926
A5A797	Acetoacetyl-CoA thiolase	515370000	198810000	368780000	3.60987e+08	134260000	103420000	90653000	1.09444e+08	3.29836	0.0528237
A5A798	3-hydroxy-3-methylglutaryl coenzyme A synthase	38272000	131770000	247710000	1.39251e+08	172080000	223490000	269640000	2.21737e+08	0.628	0.284523
A5A7A1	Phosphomevalonate kinase	88349000	47349000	51985000	62561000	77385000	143900000	109810000	110365000	0.566855	0.108052
Q95P28	Farnesyl pyrophosphate syntase	2294700000	746180000	1482900000	1.50793e+09	921360000	950380000	1002200000	957980000	1.57407	0.286746
A5JNM1	cAMP-dependent protein kinase	162200000	348840000	186060000	2.32367e+08	302480000	226720000	204810000	244670000	0.949715	0.860535
A5JPM0	MLE protein	4276400000	3493700000	3284300000	3684800000	3264200000	3007500000	3363400000	3211700000	1.14731	0.213361
A5JTL8	Pyruvate dehydrogenase E1 component subunit alpha	2172300000	2727800000	2485800000	2.46197e+09	2128600000	2389600000	2776600000	2431600000	1.01249	0.908292
A7BJ65	BmRelish1	93026000	52732000		72879000	77029000	77971000	66666000	7.38887e+07	0.986335	0.952852
H9JCW1	Mitogen-activated protein kinase	76021000	67803000	67616000	70480000		75339000	74504000	74921500	0.940718	0.304129
A7BJS5	Argonaute 1	325390000	182760000	207840000	2.38663e+08	241380000	196260000	287750000	2.41797e+08	0.987041	0.954215
A8D0B7	1-Cys peroxiredoxin	822240000	506800000	921600000	7.50213e+08	766770000	850990000	745410000	7.87723e+08	0.952382	0.785881
A8R081	Bombyx homolog of P-element somatic inhibitor	6709000000	3367000000	7632500000	5.90283e+09	3286600000	3591100000	3495600000	3.45777e+09	1.70712	0.132878
A8VTN6	Type IV collagen	753920000	581240000	1584600000	9.73253e+08	191960000	153750000	188420000	1.78043e+08	5.46638	0.062268
A8WFD8	cAMP-dependent protein kinase R2	303100000	339580000	341180000	3.27953e+08	653280000	336050000	392300000	4.60543e+08	0.712101	0.24956
H9J7L9	Cytochrome c oxidase subunit	107640000	337820000	233460000	2.26307e+08	293750000	270230000	215730000	2.59903e+08	0.870734	0.658288
H9JFK7	Non-specific serine/threonine protein kinase	194330000		123480000	158905000	78367000	50525000		64446000	2.46571	0.131169
B0LB14	Glutathione S-transferase 8	122630000	90302000	69500000	94144000	402940000	90891000	23904000	1.72578e+08	0.545515	0.541991
B0LL83	Protein-serine/threonine kinase	46626000	53526000	44355000	48169000	94509000	52349000	55939000	67599000	0.71257	0.231169
H9JLG0	Alpha-1,4 glucan phosphorylase	802270000	702400000	778300000	760990000	428540000	680390000	620640000	5.76523e+08	1.31996	0.0869427
B3GQB7	Uncharacterized protein	959970000	531510000	647400000	712960000	484970000	542000000	580310000	535760000	1.33075	0.247325
B3VTP0	Paramyosin	217220000	632850000	198470000	3.49513e+08	71128000	66947000	29462000	5.58457e+07	6.25856	0.108154
B4YQA2	Non-specific serine/threonine protein kinase	274470000	307560000	315330000	299120000	317110000	263120000	424800000	335010000	0.892869	0.5057
B5BRC2	Stromal interaction molecule 1	225450000	172940000	171660000	1.90017e+08	245350000	176220000	216080000	212550000	0.893986	0.446948
B5LBF7	Groucho protein	326470000	181570000	224880000	2.44307e+08	281140000	230610000	268500000	2.60083e+08	0.93934	0.746507
Q1HPQ0	Tropomyosin-2	448850000	209250000	439760000	3.65953e+08	297610000	225690000	213810000	2.45703e+08	1.48941	0.219385
B5UB85	Butyryl-CoA dehydrogenase	162160000	81454000	78829000	107481000	67369000	32120000	54861000	51450000	2.08904	0.12774
B6VAC6	AND1/Ctf4	237610000	163460000	157480000	1.86183e+08	96667000		158120000	127393500	1.46148	0.241537
B8XWD7	Death-related protein	1328400000	636870000	866910000	944060000	1141900000	657100000	832240000	877080000	1.07637	0.80034
B8YJN4	RNA helicase	842130000	636260000	787640000	7.55343e+08	822010000	867070000	911950000	867010000	0.871205	0.170079
H9JYG1	Histone H2A	13189000000	11415000000	26260000000	1.69547e+10	33931000000	24728000000	19874000000	2.61777e+10	0.647677	0.213295
H9JVH4	Ubiquitin-like modifier-activating enzyme 5	399990000	155040000	324000000	293010000	330630000	346010000	293920000	323520000	0.905694	0.701334
B9VS67	HnRNPA/B-like 28	2036500000	3065700000	3719900000	2940700000	4453400000	4364100000	3741900000	4.18647e+09	0.70243	0.0817806
B9VSZ7	Rbp1-like RNA-binding protein PC	700680000	681830000	670030000	684180000	680630000	572860000	814470000	689320000	0.992543	0.945341
H9JVP9	Uncharacterized protein	353740000	180980000	216780000	250500000	178540000	218730000	185120000	194130000	1.29037	0.356227
H9JDY7	Uncharacterized protein	189090000	227600000	179180000	1.98623e+08	209390000	255520000	224390000	2.29767e+08	0.864457	0.195606
H9JH81	COX assembly mitochondrial protein	57339000	26592000		41965500	36339000	83134000		59736500	0.70251	0.590511
B9X1G5	Histone H2B	75358000000	68695000000	61681000000	68578000000	52451000000	60484000000	81406000000	6.47803e+10	1.05862	0.709496
H9JJE6	Histone H4	22677000000	94899000000	38267000000	5.19477e+10	86758000000	91481000000	102520000000	9.35863e+10	0.555077	0.137021
B9X256	Similar to poly(A)-specific ribonuclease, PARN	48113000	110700000	45968000	6.82603e+07	75048000	93982000	94078000	8.77027e+07	0.778315	0.429669
C0H6R2	Putative cuticle protein	325890000	108570000	228430000	2.20963e+08	97387000	92009000		94698000	2.33335	0.217611
C0KWE9	ACHI protein		43388000	158730000	101059000	86294000	116710000	101560000	1.01521e+08	0.995446	0.992355
H9JK42	Ribosomal RNA-processing protein 40	242700000	161410000	103480000	1.69197e+08	88982000	116800000	182980000	1.29587e+08	1.30566	0.464783
H9IWV6	Signal transducer and activator of transcription	609880000	524680000	528590000	5.54383e+08	505490000	605350000	485150000	5.31997e+08	1.04208	0.654535
C6L8Q2	Putative acetyl transferase	5232000000	3867200000	4943200000	4680800000	5247900000	4593300000	3154300000	4.33183e+09	1.08056	0.663811
C7AQP4	Calcium-transporting ATPase	6030600000	4343300000	6085100000	5.48633e+09	4516100000	4419900000	4768000000	4568000000	1.20104	0.189168
C7AQZ1	DnaJ-3	94045000	183850000	148340000	1.42078e+08	186340000	192850000	171190000	183460000	0.774438	0.198649
Q9U6V7	J domain-containing protein	123070000	225710000	48167000	1.32316e+08	124870000	235470000	54085000	1.38142e+08	0.957826	0.940801
H9JTJ8	Uncharacterized protein	1879200000	1050300000	1489600000	1.47303e+09	1255900000	1335600000	1189100000	1260200000	1.16889	0.430801
D0FH76	Vacuolar protein sorting-associated protein 4	1073100000	612100000	808260000	8.31153e+08	772080000	662030000	653800000	695970000	1.19424	0.385562
D0VEP3	Putative cuticle protein CPG48	96375000	59955000	98664000	84998000	26696000	45022000	58554000	43424000	1.9574	0.0558032
D2CZY1	UV excision repair protein RAD23	1753800000	1004900000	1786500000	1.51507e+09	1188500000	1192900000	1318100000	1.23317e+09	1.2286	0.337218
D2IGZ5	Cell division protein kinase 7	183600000	117810000	113030000	1.38147e+08	146030000	81751000	81625000	1.03135e+08	1.33947	0.325678
D2KWC4	Carboxyl/cholinesterase 5BL	186540000	248130000	334060000	2.56243e+08	420980000	288030000	232290000	3.13767e+08	0.816668	0.460015
H9JLS4	Uncharacterized protein	148830000	264950000		206890000	336570000	198150000	193180000	2.42633e+08	0.852686	0.664266
D2WL76	Sericin 2	3800900000	2811200000	4386200000	3666100000	3261400000	2996100000	3177300000	3.14493e+09	1.16572	0.326259
H9JPF8	Iso_dh domain-containing protein	1828000000	1426100000	1406000000	1.55337e+09	1295200000	1479100000	1257000000	1.34377e+09	1.15598	0.244083
D2Y062	Adenylate kinase	3348700000	2711200000	4314300000	3.45807e+09	2818600000	2285900000	1817100000	2307200000	1.49882	0.103862
D2Y4R5	Coatomer subunit delta	3942700000	2964400000	4014100000	3640400000	4332200000	4147900000	4468100000	4.31607e+09	0.843453	0.126632
D3KYU8	Pumilio (Fragment)	343910000	218030000	246390000	2.69443e+08	182180000	221440000	204660000	202760000	1.32888	0.169012
D4QF47	Ced-6 protein	192790000	139640000	96599000	1.4301e+08	138800000	112790000	118240000	1.23277e+08	1.16007	0.532553
D5MTP1	Bm8 interacting protein 2-5 (Fragment)	213850000	41317000	118900000	124689000	61104000	40089000		50596500	2.46438	0.336363
D5MTP2	Bm8 interacting protein 2-11	948370000	741060000	799010000	829480000	898850000	874590000	863810000	8.79083e+08	0.943574	0.472594
D7UT10	R2D2	83530000	381460000	214490000	2.26493e+08	306040000	291770000	333560000	3.10457e+08	0.729549	0.389553
D9N4J5	Elongator complex protein 1	649750000	730190000	778980000	719640000	682870000	858160000	933760000	824930000	0.872365	0.27494
E0D4V6	Phenylalanine--tRNA ligase	548980000	288090000	267520000	3.68197e+08	357190000	386770000	461810000	4.01923e+08	0.916087	0.742534
E0D4V7	Phenylalanyl-tRNA synthetase beta subunit	581270000	622190000	809440000	6.70967e+08	1173600000	653080000	824200000	8.83627e+08	0.759333	0.275511
E2QC36	Farnesyltransferase/geranylgeranyltransferase type I alpha subunit		129800000	83148000	106474000	195140000	158710000	213470000	1.89107e+08	0.563037	0.0554201
E2QC37	Protein farnesyltransferase subunit beta		76423000	135850000	106136500	123960000	148280000	116340000	1.29527e+08	0.819418	0.425011
E3WCW5	Unclassified glutathione S-transferase	620470000	552810000	824380000	6.65887e+08	604000000	591710000	623020000	6.06243e+08	1.09838	0.507902
E5EVW1	Ubiquitin carboxyl-terminal hydrolase	6504900000	2971800000	5753900000	5.07687e+09	3724400000	3517600000	3107500000	3.44983e+09	1.47163	0.20974
E9JEG5	Acinus	1437300000	956490000	1680600000	1358130000	956320000	947190000	1216200000	1.0399e+09	1.30602	0.239196
E9JEH1	Creb	363530000	176030000	235620000	2.58393e+08	220560000	179950000	179750000	193420000	1.33592	0.317598
E9JEH4	Endonuclease (Fragment)	97403000	48477000		72940000		70326000	65472000	67899000	1.07424	0.856502
E9JEH8	Gsk3 (Fragment)	317550000	545600000	423610000	428920000	568340000	410890000	529560000	502930000	0.852842	0.413315
E9JEI1	Survivin-1	118650000	193370000	197640000	1.69887e+08	224340000	330890000	227060000	2.60763e+08	0.651498	0.104648
E9JEI6	Poly [ADP-ribose] polymerase (Fragment)	2999400000	2928100000	2076000000	2.66783e+09	2481600000	2091100000	2206800000	2.25983e+09	1.18054	0.269336
F2XHI6	DRK	228580000	444880000	304110000	3.25857e+08	568280000	571400000	381560000	507080000	0.642614	0.112002
F2YDQ4	ATP-binding cassette transporter subfamily G	113760000	297500000	217460000	2.09573e+08	44007000	86768000		65387500	3.2051	0.133341
F2Z7K2	Protein tyrosine phosphatase	329520000	179070000	290400000	266330000	167970000	208610000	235980000	2.04187e+08	1.30435	0.275239
F8UN43	Heat shock protein 68	4513000000	3616500000	4024100000	4051200000	4103300000	4129000000	3388100000	3.87347e+09	1.04588	0.643015
F8UN44	Heat shock protein 70-3	35709000000	22353000000	34530000000	30864000000	20537000000	19436000000	17136000000	1.90363e+10	1.62132	0.0542486
Q1HQD0	S-(hydroxymethyl)glutathione dehydrogenase	3044900000	2783800000	3126900000	2985200000	3451000000	3326500000	3110800000	3296100000	0.905676	0.0960918
Q93136	DNA supercoiling factor	3290600000	2714600000	5396000000	3800400000	5029800000	4470800000	3408900000	4.30317e+09	0.883164	0.622332
G9LPV9	UDP-glucuronosyltransferase	200870000	360150000	169990000	243670000	208350000	236570000	139580000	1.94833e+08	1.25066	0.497843
H6VMF4	Cyclin dependent kinase 2	170340000	328340000	161850000	2.20177e+08	232130000	311220000	187730000	2.43693e+08	0.903499	0.736106
H9JK32	Protein kinase domain-containing protein		84571000	81532000	83051500	99997000	96760000	120390000	1.05716e+08	0.785612	0.0996706
H6VMF7	Cell division cycle 2 like-1 transcript variant A	151580000	394670000	128270000	224840000	44562000	34006000	388360000	1.55643e+08	1.44459	0.656461
H6VTP9	DnaJ-9	206160000	721180000	385860000	4.37733e+08	476090000	568950000	500810000	5.15283e+08	0.8495	0.639874
H6VTQ6	DnaJ-16	70427000	49078000	74367000	64624000	51044000	40986000	62630000	5.15533e+07	1.25354	0.262904
H6VTQ7	DnaJ-17	354550000	278270000	373590000	335470000	323210000	310650000	332660000	3.22173e+08	1.04127	0.678672
H6VTQ9	DnaJ-19	1837800000	1325900000	1719200000	1.62763e+09	995580000	1569800000	1483800000	1.34973e+09	1.2059	0.30503
H9IY55	Uncharacterized protein	613130000	710770000	619540000	6.47813e+08	619850000	725910000	851870000	7.32543e+08	0.884334	0.316657
H9JF14	J domain-containing protein	253130000	238670000	95639000	195813000	203920000	271730000	231180000	235610000	0.83109	0.501901
H9IRY2	MICOS complex subunit MIC60	2331100000	2702300000	2256500000	2.42997e+09	2895800000	2522100000	3082100000	2.83333e+09	0.857635	0.133531
Q1HPQ1	Thioredoxin peroxidase	2055800000	1368100000	2530100000	1.98467e+09	2360100000	2946300000	2446100000	2.58417e+09	0.76801	0.193175
H9IS48	Uncharacterized protein	7414400000	13583000000	8246000000	9747800000	10179000000	11823000000	12350000000	1.14507e+10	0.851287	0.450852
H9IS56	Actin-related protein 2	312160000	328790000	219120000	286690000	188140000	188590000	203450000	1.93393e+08	1.48242	0.0538265
H9IS58	Poly(A) polymerase	87601000	94025000	92838000	91488000	119770000	86975000	110670000	105805000	0.864685	0.224414
H9IS71	Uncharacterized protein	237840000	326690000	518520000	3.61017e+08		258580000	176560000	217570000	1.65931	0.287523
H9IS72	Uncharacterized protein	242730000	133340000	273420000	2.16497e+08	182950000	146510000	184050000	171170000	1.2648	0.363726
H9IS75	Uncharacterized protein	131840000	195790000	133450000	1.53693e+08	166970000	202710000	223700000	1.97793e+08	0.77704	0.175029
H9IS77	Uncharacterized protein	9712300000	12533000000	10882000000	1.10424e+10	11206000000	12220000000	13176000000	1.22007e+10	0.905068	0.309724
H9IS81	Uncharacterized protein	2604900000	1415900000	511890000	1.5109e+09	2403900000	1725200000	1417000000	1848700000	0.817275	0.641855
H9IS93	Uncharacterized protein	187620000	173130000	184000000	1.81583e+08	171340000	134570000	176700000	160870000	1.12876	0.211449
H9ISA1	Uncharacterized protein	301690000	234620000	329040000	288450000	271510000	236080000	276950000	2.61513e+08	1.103	0.431689
H9ISA8	Uncharacterized protein	176420000	103520000	143660000	141200000	112120000	183120000	173790000	1.56343e+08	0.903141	0.64735
H9ISA9	Uncharacterized protein	944860000	899340000	792720000	8.78973e+08	916660000	874220000	970240000	9.20373e+08	0.955018	0.47803
H9ISB3	CBF domain-containing protein	475300000	680130000	414250000	5.23227e+08	706540000	456390000	766300000	6.43077e+08	0.81363	0.389899
H9ISC7	WD_REPEATS_REGION domain-containing protein	1473800000	907360000	1164200000	1.18179e+09	1588100000	1311300000	1302300000	1.40057e+09	0.843792	0.310823
H9ISC8	Uncharacterized protein	202180000	53777000	64576000	1.06844e+08	198400000	163830000	240620000	200950000	0.531696	0.148566
H9ISE0	Lactoylglutathione lyase	685420000	179780000	827110000	5.64103e+08	365030000	369980000	382260000	3.72423e+08	1.51468	0.384634
H9ISF0	Uncharacterized protein	204320000	141150000	239570000	1.95013e+08	125620000	147100000	158120000	1.43613e+08	1.35791	0.165383
H9ISF9	C3H1-type domain-containing protein	91860000	69608000	96904000	86124000	70117000	78708000	103200000	8.40083e+07	1.02518	0.878449
H9ISG2	Protein VAC14 homolog	194800000	274700000	178840000	2.16113e+08	168310000	256460000	246550000	2.23773e+08	0.965769	0.85988
H9ISH7	HDAC_interact domain-containing protein	217060000	164070000	260030000	213720000	204810000	231980000	190570000	209120000	1.022	0.886658
H9ISI2	Uncharacterized protein	202830000	94892000	244860000	1.80861e+08	183330000	98924000		141127000	1.28155	0.587917
H9ISK2	Uncharacterized protein		283650000	292940000	288295000	435350000	327130000	272660000	3.45047e+08	0.835525	0.426318
H9ISK3	PUL domain-containing protein	308040000	216250000	390410000	304900000	299240000	269300000	412480000	3.27007e+08	0.932397	0.756491
H9ISK6	Uncharacterized protein		62878000	19773000	41325500	116770000	165130000	94502000	1.25467e+08	0.329373	0.0747608
H9ISK7	Adenylyl-sulfate kinase	196900000	122570000	127410000	148960000	93428000	92636000	133740000	1.06601e+08	1.39736	0.199386
H9ISK8	ATP-sulfurylase domain-containing protein	228840000	183830000	232880000	2.15183e+08	229510000	126420000	138770000	164900000	1.30493	0.236111
H9ISL7	Uncharacterized protein	102160000	213970000		158065000	190820000	213700000	231190000	2.11903e+08	0.74593	0.311321
H9ISR1	Uncharacterized protein	922490000	836130000	1377900000	1.04551e+09	797450000	927840000	1110700000	945330000	1.10597	0.627734
H9ISS3	NTP_transf_3 domain-containing protein	386440000	447950000	400910000	4.11767e+08	444030000	528940000	349210000	4.40727e+08	0.93429	0.627148
H9ISS5	Uncharacterized protein	691930000	887300000	708860000	7.62697e+08	736780000	542260000	730840000	669960000	1.13842	0.357981
H9ISS8	DM domain-containing protein	522000000	888300000	931910000	7.80737e+08	528960000	782070000	833280000	714770000	1.09229	0.702048
H9IST5	PWI domain-containing protein	251480000	340710000	345860000	3.12683e+08	301620000	325520000	454980000	3.60707e+08	0.866863	0.444269
H9ISU4	Uncharacterized protein	626880000	824740000	910310000	787310000	881250000	692050000	936260000	836520000	0.941173	0.682741
H9IT02	Nudc_N domain-containing protein	430970000	139390000	290240000	2.86867e+08	93245000	127550000	95302000	1.05366e+08	2.72258	0.0993825
H9IT11	Formylglycinamide ribonucleotide amidotransferase	2116700000	1591100000	2140100000	1949300000	2421500000	2306700000	2267000000	2.33173e+09	0.835988	0.107729
H9IT25	Uncharacterized protein	818610000	533870000	545440000	632640000	579740000	665110000	690690000	645180000	0.980564	0.905227
H9IT33	THUMP domain-containing protein	166770000	115520000		141145000	202190000	224560000	254180000	2.26977e+08	0.621848	0.0512808
H9IT40	Uncharacterized protein	313230000	122370000	235980000	223860000	197870000	244370000	135930000	1.92723e+08	1.16156	0.650619
H9IT46	PlsC domain-containing protein	432940000	340360000	391000000	388100000	420300000	405310000	354510000	3.93373e+08	0.986595	0.882047
H9IT61	Uncharacterized protein	135360000	120350000		127855000	117540000	119000000	120110000	1.18883e+08	1.07547	0.212084
H9IT67	Uncharacterized protein	82647000	60289000		71468000	57225000	59456000	71099000	6.25933e+07	1.14178	0.440735
H9IT68	Vesicle-fusing ATPase	1141200000	1547400000	1708100000	1.46557e+09	1465200000	1590800000	1540900000	1532300000	0.956449	0.718704
H9IT93	Uncharacterized protein	947610000	890310000	722200000	8.53373e+08	863940000	760840000	1053600000	8.92793e+08	0.955846	0.736377
H9IT94	CP-type G domain-containing protein	1501600000	1858700000	1200500000	1.52027e+09	2869800000	1849900000	2462200000	2.39397e+09	0.635041	0.0681543
H9ITA1	Sulfhydryl oxidase	40549000	57171000		48860000	63212000	109160000	78091000	8.34877e+07	0.585236	0.158611
H9ITC4	Uncharacterized protein	1692200000	1248000000	1910800000	1617000000	1591400000	1298800000	1571800000	1.48733e+09	1.08718	0.581757
H9ITC5	Uncharacterized protein	2445300000	1396000000	1771200000	1.87083e+09	1185800000	2639300000	2608900000	2.14467e+09	0.872319	0.655675
H9ITE6	CSD domain-containing protein	7494600000	3520200000	7920900000	6311900000	4909700000	6554100000	4960000000	5474600000	1.15294	0.606866
H9ITE8	Uncharacterized protein	5796700000	5497800000	6977000000	6090500000	6808700000	5739400000	6556300000	6.36813e+09	0.956403	0.643189
H9ITF7	Uncharacterized protein	129400000	124960000	95869000	116743000	116500000	116870000	74784000	102718000	1.13654	0.46739
H9ITG2	AAA domain-containing protein	3371500000	3128200000	3695800000	3398500000	2991800000	2923900000	3715700000	3.21047e+09	1.05857	0.567318
H9ITG9	Uncharacterized protein	147540000	248800000		198170000	315930000	260630000	234420000	2.70327e+08	0.733076	0.236131
H9ITP6	HRDC domain-containing protein	409990000	281840000	317620000	3.36483e+08	365570000	384590000	262270000	3.37477e+08	0.997057	0.986171
H9ITR7	Uncharacterized protein	1034700000	451060000	772130000	752630000	815160000	854730000	764930000	8.11607e+08	0.927333	0.747199
H9ITT1	Uncharacterized protein	1139300000	2496800000	1509600000	1.71523e+09	1316600000	1958200000	1717600000	1.66413e+09	1.03071	0.914355
Q2F5T1	Transmembrane protein 208	169630000	194390000	80764000	1.48261e+08	202340000		319510000	260925000	0.568214	0.168608
H9ITU2	Citrate synthase	11245000000	17974000000	10823000000	1.33473e+10	18132000000	18976000000	23592000000	2.02333e+10	0.659671	0.074518
H9ITV3	Uncharacterized protein	817640000	651440000	527610000	6.65563e+08	490580000	574330000	385660000	4.83523e+08	1.37649	0.143391
H9ITW4	Uncharacterized protein	1456500000	618960000	753240000	942900000	834060000	562070000	529590000	6.41907e+08	1.46891	0.338411
H9ITY0	MSP domain-containing protein	4048300000	3030700000	5264200000	4114400000	2265200000	3223700000	3233200000	2.90737e+09	1.41516	0.169442
H9ITY5	Uncharacterized protein	3299800000	3476000000	3969100000	3.58163e+09	2905900000	2882900000	3399900000	3062900000	1.16936	0.118643
H9ITZ2	SURF1-like protein	118170000	175390000	175440000	1.56333e+08	201510000	246490000	364050000	2.70683e+08	0.577551	0.0930903
H9IU14	Uncharacterized protein	55162000	45428000		50295000		71170000	60595000	65882500	0.763405	0.162327
H9IU23	Uncharacterized protein	62892000	171810000		117351000	197430000	289740000	226320000	237830000	0.493424	0.110702
H9IU26	S1 motif domain-containing protein	252370000	92016000	142690000	1.62359e+08	261470000	259850000	264110000	261810000	0.620139	0.103559
H9IU48	Pinin_SDK_memA domain-containing protein	50843000	83305000		67074000	92791000	71103000	122270000	95388000	0.70317	0.299818
H9IU56	Uncharacterized protein	205440000	207210000	146870000	1.86507e+08	192090000	184510000	139070000	171890000	1.08504	0.601689
H9IU58	Copper transporter	201690000	145790000	186360000	1.77947e+08	177250000	204230000	233630000	2.05037e+08	0.867877	0.309706
H9IU63	Uncharacterized protein	287870000	205410000	239810000	2.44363e+08	87587000	182150000	258950000	176229000	1.38662	0.283328
H9IU66	KH domain-containing protein		76518000	240060000	158289000	221810000	161550000	156450000	1.79937e+08	0.879693	0.766834
H9IU73	Phosducin domain-containing protein	134670000	184860000	70607000	1.30046e+08	402280000	64513000	214280000	2.27024e+08	0.572827	0.400382
H9IU76	AMP deaminase	370040000	467910000	400540000	412830000	447730000	482800000	430510000	453680000	0.909959	0.280342
H9IU78	XRN_N domain-containing protein	560080000	396530000	220150000	3.92253e+08	430540000	341560000	519500000	4.30533e+08	0.911087	0.747092
H9IU79	Uncharacterized protein	485070000	689130000	722610000	632270000	396800000	503570000	670610000	523660000	1.20741	0.375041
H9IU83	Uncharacterized protein	121620000	101560000	127280000	116820000	99046000	104180000	78820000	9.40153e+07	1.24256	0.106649
H9IU89	NAD(P)-bd_dom domain-containing protein	540510000	323230000	470360000	444700000	485690000	277230000	272050000	344990000	1.28902	0.353737
H9IU98	DNA helicase	3437900000	2573900000	2712800000	2908200000	2377700000	1629000000	1978000000	1994900000	1.45782	0.0568222
H9IU99	CPSF_A domain-containing protein	1778500000	1420200000	2073400000	1.75737e+09	1657100000	1412300000	1492000000	1.52047e+09	1.15581	0.306271
H9IUG4	Uncharacterized protein	1664000000	1013600000	1310100000	1.32923e+09	2165800000	1763200000	1624600000	1851200000	0.718039	0.103469
H9IUG7	Epimerase domain-containing protein	1333400000	1094300000	1041500000	1156400000	1161900000	834970000	923870000	973580000	1.18778	0.240133
H9IUG8	SF3A2 domain-containing protein	607410000	339900000	392230000	4.46513e+08	281670000	400990000	326130000	3.36263e+08	1.32787	0.28293
H9IUH3	Eukaryotic translation initiation factor 3 subunit M	4251000000	4382100000	4106800000	4.24663e+09	3913400000	3969000000	4565400000	4.14927e+09	1.02347	0.685332
H9IUH6	Uncharacterized protein	84567000		80106000	82336500	110580000	115950000	253740000	160090000	0.514314	0.289005
H9IUI0	Uncharacterized protein	1515600000	1155000000	1075100000	1.24857e+09	1069200000	1232500000	1184500000	1.16207e+09	1.07444	0.580165
H9IUJ1	ER membrane protein complex subunit 10	197900000	140880000	229690000	189490000	442510000	274200000	284110000	3.33607e+08	0.568004	0.075491
Q1HPK3	Transaldolase	7563900000	8109100000	8393000000	8022000000	8678100000	7822100000	10032000000	8.84407e+09	0.907049	0.298007
H9IUK0	Uncharacterized protein	894660000	591160000	549300000	6.78373e+08	428530000	550020000	437290000	4.71947e+08	1.43739	0.148785
H9IUK6	Ribose-5-phosphate isomerase	499140000	352690000	875860000	5.75897e+08	1618200000	686100000	741290000	1.0152e+09	0.567276	0.265648
H9IUL1	Sema domain-containing protein	61592000		42292000	51942000	71232000	31073000		51152500	1.01543	0.974949
H9IUL3	V-SNARE coiled-coil homology domain-containing protein	1856000000	1319500000	452940000	1209480000	1923800000	1307000000	1476100000	1.56897e+09	0.770877	0.46751
H9IUL7	Sep15_SelM domain-containing protein	288060000	223840000	279910000	2.63937e+08	377830000	254650000	311980000	314820000	0.838373	0.281527
Q5UAQ7	60S ribosomal protein L31	13978000000	18905000000	17917000000	1.69333e+10	16753000000	18606000000	20048000000	18469000000	0.916852	0.437332
H9IUR1	Histidine--tRNA ligase	1523400000	1253900000	1426500000	1.40127e+09	1316200000	1731000000	1818500000	1621900000	0.863966	0.27315
H9IUR5	RanBD1 domain-containing protein	502620000	261900000	377700000	380740000	453620000	414760000	399940000	4.22773e+08	0.900577	0.587324
H9IUS9	Uncharacterized protein	231880000	167450000	243860000	2.14397e+08	159520000	203490000	169150000	1.77387e+08	1.20864	0.24556
H9IUV2	Uncharacterized protein	365320000	719900000	463390000	5.16203e+08	588830000	608640000	568810000	588760000	0.876764	0.532483
H9IUV5	Inosine-5-monophosphate dehydrogenase	1783500000	1247600000	1887700000	1639600000	1968400000	2095400000	1615700000	1.89317e+09	0.866062	0.358746
H9IUV7	Leucyl-tRNA synthetase	5387700000	5946800000	6408800000	5.91443e+09	5583200000	5458200000	5374800000	5.47207e+09	1.08084	0.216039
H9IUW3	60S ribosomal protein L27a	11112000000	18062000000	6550700000	1.19082e+10	16702000000	21109000000	32222000000	2.33443e+10	0.510112	0.115413
H9IUY0	Clathrin light chain	766380000	611160000	1381100000	9.19547e+08	580580000	319970000	131030000	343860000	2.67419	0.0988934
H9IUZ0	Uncharacterized protein		38340000	9595900	23967950	28215000	64029000	24655000	3.89663e+07	0.615094	0.496766
H9IV00	Uncharacterized protein	4833900	189940000		97386950	126030000	192140000	265730000	1.94633e+08	0.500361	0.342473
H9IV04	Double-strand break repair protein	2132000000	3576600000	2163300000	2.62397e+09	2425200000	2006500000	2285300000	2239000000	1.17194	0.477711
H9IV35	Dolichyl-phosphate beta-glucosyltransferase	365300000	489810000	268750000	374620000	259070000	310850000	375050000	314990000	1.18931	0.45553
H9IV38	5-nucleotidase	149150000	110220000	122850000	1.27407e+08	123080000	125670000	128360000	1.25703e+08	1.01355	0.890058
H9IV43	Uncharacterized protein	91137000	277340000	193980000	1.87486e+08	311230000	189030000	230400000	2.43553e+08	0.769793	0.435132
H9IV44	DNA-(apurinic or apyrimidinic site) endonuclease	15269000000	8966000000	13250000000	12495000000	8462900000	8761500000	9430200000	8.88487e+09	1.40632	0.127251
H9IV46	Rab proteins geranylgeranyltransferase component A	2913700000	1724700000	2959300000	2.53257e+09	2776300000	2503200000	2880400000	2.71997e+09	0.931102	0.678199
H9IV52	Dsp protein	680860000	326970000	796850000	601560000	510330000	667150000	885120000	6.87533e+08	0.874954	0.654822
H9IV61	Uncharacterized protein	23015000	425620000	241940000	2.30192e+08	162130000		1250200000	706165000	0.325974	0.351429
H9IV72	Cytochrome-b5 reductase		452760000	285940000	369350000	389330000	217610000	298840000	3.01927e+08	1.22331	0.50486
H9IV79	Vacuolar protein-sorting-associated protein 36	131640000	295700000	218160000	2.15167e+08	250550000	298790000	266800000	2.72047e+08	0.790918	0.314191
H9IV85	Dynamin-1-like protein	1080000000	1725200000	1094400000	1.29987e+09	1940000000	1387300000	1449300000	1592200000	0.816397	0.348197
H9IV94	CRAL-TRIO domain-containing protein	265200000	129150000	290570000	2.28307e+08	409490000	200250000	320890000	310210000	0.735975	0.356604
H9IV95	Uncharacterized protein	1160300000	1192800000	1090000000	1147700000	826130000	900200000	1083100000	9.36477e+08	1.22555	0.0619447
H9IVA2	Uncharacterized protein	366410000	275800000	297260000	3.13157e+08	377450000	547080000	412100000	4.45543e+08	0.702865	0.086473
H9IVA5	N-acetylglucosamine-6-phosphate deacetylase	74419000	192660000	91473000	1.19517e+08	324240000	190330000	348420000	2.87663e+08	0.415476	0.052157
H9IVA8	Ribosomal RNA-processing protein 43	657300000	654380000	719390000	6.77023e+08	639090000	738690000	787060000	7.21613e+08	0.938208	0.409439
H9IVB0	MFS_1_like domain-containing protein	215630000	159290000	246530000	207150000	241460000	218850000	239660000	2.33323e+08	0.887824	0.38002
H9IVB4	Glutaminyl-tRNA synthetase	4614100000	3977400000	4654900000	4.41547e+09	4475700000	4598700000	4603100000	4.55917e+09	0.968481	0.5549
H9IVB5	Uncharacterized protein	47791000	63921000	82269000	6.46603e+07	35286000	35809000	47936000	39677000	1.62967	0.0814116
H9IVC9	COP9 signalosome complex subunit 3	524360000	410200000	125590000	3.53383e+08	512170000	449080000	405200000	4.55483e+08	0.775843	0.45168
H9IVD8	Uncharacterized protein	8541900000	6730700000	8341500000	7.87137e+09	7622800000	6517000000	6010500000	6.71677e+09	1.1719	0.196187
H9IVE3	RNA helicase	1520500000	1119100000	1628400000	1.42267e+09	1707400000	1535700000	1311900000	1.51833e+09	0.936992	0.645555
Q2F5L9	Ring box protein	118050000		215230000	166640000	97577000	115590000	128830000	113999000	1.46177	0.260569
H9IVF8	Cysteinyl-tRNA synthetase	638440000	751730000	886100000	7.58757e+08	1050100000	645840000	834890000	843610000	0.899416	0.569135
H9IVI5	Eukaryotic translation initiation factor 5B	1923500000	1785800000	2269000000	1.99277e+09	1384100000	1319800000	1897400000	1.53377e+09	1.29926	0.119599
H9IVJ5	Carboxypeptidase Q	69104000	65236000		67170000	129550000	57932000	43203000	76895000	0.873529	0.796127
H9IVK1	Uncharacterized protein	598720000	310070000	236420000	3.81737e+08	292140000	395160000	342420000	343240000	1.11216	0.753577
H9IVK2	WD_REPEATS_REGION domain-containing protein	402710000	369630000	446110000	406150000	283350000	405760000	388490000	359200000	1.13071	0.348003
H9IVL2	Cytochrome b5 heme-binding domain-containing protein	195100000	137740000	342970000	225270000	145420000	122840000	192610000	1.53623e+08	1.46638	0.32891
Q1HQ99	V-type proton ATPase proteolipid subunit		250210000	140770000	195490000	231190000	160090000	118210000	169830000	1.15109	0.692802
H9IVM3	Uncharacterized protein	2048900000	1335400000	1795600000	1.72663e+09	1714600000	1630100000	1795500000	1713400000	1.00772	0.953707
H9IVM8	Uncharacterized protein	76420000	102590000	76052000	8.50207e+07	74833000	91150000	86766000	8.42497e+07	1.00915	0.942519
Q2F652	Short-chain dehydrogenease/reductase	1033400000	355680000	513840000	6.34307e+08	748460000	663800000	504410000	638890000	0.992826	0.984149
H9IVQ4	tRNA-dihydrouridine(47) synthase [NAD(P)(+)]	167410000	144750000	245690000	185950000	187110000	121690000	168310000	1.59037e+08	1.16923	0.498915
H9IVQ5	RNA helicase	755630000	583770000	461690000	6.00363e+08	593500000	675130000	730660000	666430000	0.900865	0.521344
H9IVR6	Fibrohexamerin	12350000000	14906000000	15623000000	14293000000	19399000000	12995000000	15649000000	1.60143e+10	0.892513	0.459729
H9IVS1	Uncharacterized protein	531090000	296180000	370300000	399190000		455790000	443490000	449640000	0.887799	0.612836
H9IVS2	Uncharacterized protein	1900300000	935980000	1885800000	1.57403e+09	732350000	1214500000	1086400000	1.01108e+09	1.55677	0.183146
H9IVT2	40S ribosomal protein S21	5909800000	2727000000	5231300000	4622700000	5714200000	6472000000	6046100000	6.07743e+09	0.760634	0.216565
H9IVT3	Vacuolar protein sorting-associated protein 53 homolog	47070000	78848000	58280000	6.13993e+07	56379000	53828000	33333000	4.78467e+07	1.28325	0.315594
H9IVU9	TOG domain-containing protein	384790000	489360000	430330000	4.34827e+08	542640000	476770000	539230000	5.19547e+08	0.836935	0.0843244
H9IVV2	UDP-glucose 4-epimerase	83396000	80027000	60548000	74657000	130830000	106110000	82532000	1.06491e+08	0.701066	0.111805
Q2F5M9	Ribose-phosphate diphosphokinase	1662700000	1048300000	1708600000	1473200000	2017400000	1676800000	1209600000	1634600000	0.90126	0.636872
H9IVV9	Uncharacterized protein	484180000	331530000	356570000	390760000	396870000	460830000	376930000	4.11543e+08	0.949499	0.718023
H9IVX5	T-complex protein 1 subunit gamma	19926000000	19366000000	17026000000	1.87727e+10	18154000000	18645000000	19103000000	18634000000	1.00744	0.888625
H9IVY6	RBR-type E3 ubiquitin transferase	148660000	76271000	89184000	104705000		115990000	130310000	123150000	0.850223	0.573298
H9IVZ9	SOSS complex subunit A homolog	42297000	62111000	68320000	57576000		81427000	79950000	80688500	0.713559	0.107118
H9IW00	Arrestin_C domain-containing protein	396200000	284050000	323240000	3.34497e+08	236640000	274340000	225500000	2.45493e+08	1.36255	0.0689297
H9IW07	MFAP1 domain-containing protein		85448000	88851000	87149500		95869000	85565000	90717000	0.960674	0.578404
H9IW17	G-patch domain-containing protein	120080000	90024000	92855000	1.00986e+08	120140000	133450000	82721000	1.12104e+08	0.90083	0.569338
H9IW26	Uncharacterized protein		136090000	81750000	108920000	103580000	85047000	112670000	1.00432e+08	1.08451	0.734529
H9IW27	Protein kinase domain-containing protein	345700000	187540000	372300000	3.01847e+08	182510000	159260000	156260000	166010000	1.81824	0.0801167
H9IW33	Uncharacterized protein	110750000	148670000	103240000	1.20887e+08	110020000	104040000	117990000	1.10683e+08	1.09218	0.523919
H9IW39	PWWP domain-containing protein	946690000	581460000	762460000	7.63537e+08	1173400000	912000000	971060000	1018820000	0.749432	0.124898
Q5UAM5	40S ribosomal protein S17	1976200000	8124200000	4274900000	4.79177e+09	9205400000	9639800000	5103000000	7.98273e+09	0.600266	0.238192
H9IW64	Ubiquitin-like domain-containing protein	198150000	136240000	195930000	1.76773e+08	338060000	170380000	189750000	232730000	0.759564	0.379642
H9IW69	Ribosomal_L2_C domain-containing protein	47871000	218180000	121510000	129187000	201450000	92192000	143890000	145844000	0.885789	0.790138
H9IW78	U3 small nucleolar RNA-associated protein 15 homolog	385800000	554700000	424390000	4.54963e+08	636370000	603330000	858890000	699530000	0.650384	0.0619322
H9IW79	Uncharacterized protein	422220000	130910000	580730000	3.77953e+08	85917000	87492000	143960000	1.0579e+08	3.57269	0.110341
H9IW81	Protein kinase domain-containing protein	82551000	118430000	101160000	1.00714e+08		69439000	79572000	74505500	1.35176	0.155793
H9IW91	Tr-type G domain-containing protein	267270000	335940000	240620000	2.81277e+08	341840000	490730000	602380000	4.78317e+08	0.588055	0.0709249
H9IWA5	CN hydrolase domain-containing protein		181800000	149610000	165705000	152760000	167680000	159070000	1.59837e+08	1.03671	0.687436
H9IWA8	Uncharacterized protein	22102000	58615000		40358500	59778000		40058000	49918000	0.808496	0.690244
H9IWA9	Uncharacterized protein	29301000	285030000	66042000	126791000	518270000	477090000	262860000	4.19407e+08	0.30231	0.0598805
H9IWB1	Uncharacterized protein	824380000	1118900000	1079200000	1.00749e+09	1094000000	1232300000	1038800000	1121700000	0.898184	0.352885
H9IWB6	Uncharacterized protein	2038500000	2169100000	2117900000	2108500000	1859500000	1888800000	2144600000	1964300000	1.07341	0.215883
H9IWB8	Uncharacterized protein	2252600000	1112900000	1567200000	1.64423e+09	903670000	1244500000	857910000	1.00203e+09	1.64091	0.142985
H9IWC0	Uncharacterized protein	745010000	704280000	847650000	7.65647e+08	1663800000	1012500000	1021000000	1.23243e+09	0.621248	0.101004
H9IWC3	Uncharacterized protein	91720000	86214000		88967000	73409000	119630000	56217000	8.30853e+07	1.07079	0.825955
H9IWC7	Isoleucyl-tRNA synthetase	4387000000	5127700000	4781100000	4.76527e+09	5145800000	5150500000	5355700000	5.21733e+09	0.913353	0.114764
H9IWE8	80 kDa nuclear cap-binding protein	93629000	316380000	345030000	2.5168e+08	418490000	289430000	528020000	411980000	0.610903	0.202253
H9IWG1	Complex I-B16.6	705270000	547610000	401410000	551430000	485250000	425490000	463170000	457970000	1.20407	0.355109
H9IWG2	PIPK domain-containing protein	119510000	108750000		114130000	111760000	94257000	83978000	96665000	1.18068	0.217162
H9IWI4	CP-type G domain-containing protein	1460600000	1652500000	1572300000	1561800000	1674700000	1367300000	1678100000	1.57337e+09	0.992648	0.92607
H9IWI9	Uncharacterized protein	23249000		158510000	90879500	147620000	284430000	154440000	1.95497e+08	0.464865	0.264595
H9IWK5	Uncharacterized protein	138420000	97119000		117769500	103570000	102380000	84435000	96795000	1.21669	0.313115
H9IWK6	Uncharacterized protein	569110000	433100000	485930000	4.96047e+08	560140000	649800000	664430000	624790000	0.793941	0.0660238
H9IWL1	LITAF domain-containing protein	599490000	303270000	597680000	5.00147e+08	586720000	489230000	358170000	478040000	1.04624	0.861247
H9IWL2	HTH La-type RNA-binding domain-containing protein	2418000000	2543800000	2236700000	2399500000	2456100000	2688100000	3313700000	2819300000	0.851098	0.196525
H9IWL6	Ferrochelatase	348160000	273990000	434600000	352250000	412250000	453840000	443570000	4.36553e+08	0.806889	0.154305
H9IWN8	Uncharacterized protein	251740000	207820000	231770000	2.30443e+08	158180000	191370000	226790000	1.92113e+08	1.19952	0.17863
H9IWQ1	Tubulin beta chain	499120000	1516800000	1422800000	1146240000	1461800000	1104000000	868880000	1.14489e+09	1.00118	0.997253
H9IWR0	Uncharacterized protein		31313000	36088000	33700500	59837000	47842000	31727000	4.64687e+07	0.725231	0.317125
H9IWR7	RanGAP1_C domain-containing protein	884420000	699440000	1169900000	917920000	618790000	592040000	702860000	6.37897e+08	1.43898	0.117713
H9IWS4	Uncharacterized protein	6471200000	4786300000	15163000000	8.80683e+09	3981400000	3293600000	2933500000	3.40283e+09	2.58809	0.169604
H9IWS5	Uncharacterized protein	9923700000	14549000000	13954000000	12808900000	13189000000	13205000000	14436000000	13610000000	0.941139	0.623912
H9IWS8	Thioredoxin domain-containing protein	253240000	572630000	309420000	378430000	672040000	595250000	692290000	6.53193e+08	0.579354	0.0556228
H9IWU8	XRN2-binding (XTBD) domain-containing protein		61183000	75970000	68576500	62111000	49807000		55959000	1.22548	0.319931
H9IWV2	PAM2 domain-containing protein	553070000	306970000	542490000	467510000	281760000	295480000	285770000	287670000	1.62516	0.0890214
H9IWV9	t-SNARE coiled-coil homology domain-containing protein	345100000	268740000	308950000	3.07597e+08	286600000	337120000	428390000	3.50703e+08	0.877085	0.410842
H9IWY3	Phosphatidylserine decarboxylase	141810000	159210000	91982000	1.31001e+08	128480000	102650000	140280000	1.23803e+08	1.05814	0.770038
H9IWY7	Uncharacterized protein	84612000	80173000	84411000	8.30653e+07	114720000	77273000	117360000	1.03118e+08	0.805539	0.198526
H9IX04	Uncharacterized protein	226490000	450340000	193070000	2.89967e+08	432140000	643970000	1100400000	7.25503e+08	0.399677	0.110429
H9IX14	Uncharacterized protein	160190000	272660000	205060000	2.12637e+08	267080000	190010000	217310000	224800000	0.945893	0.774696
H9IX18	RuvB-like helicase	2324700000	1366200000	1612100000	1.76767e+09	1576500000	1521400000	1493300000	1530400000	1.15504	0.456977
H9IX28	Oxysterol-binding protein	116610000	88690000	92198000	99166000	126380000	95820000	85037000	1.02412e+08	0.968301	0.841107
H9IX30	Amino_oxidase domain-containing protein	133930000	85709000	112850000	1.1083e+08	93421000	56843000	87476000	7.92467e+07	1.39854	0.153803
H9IX35	Nuclear pore complex protein Nup96	1299000000	1208700000	1569500000	1.35907e+09	1165300000	1082400000	1203500000	1150400000	1.18139	0.141526
H9IX42	U6 snRNA-associated Sm-like protein LSm4	155000000	303830000	301580000	253470000	370350000	298850000	250240000	306480000	0.827036	0.429287
H9IX45	C2H2-type domain-containing protein	405470000	705730000	357490000	4.89563e+08	680130000	575220000	580100000	6.11817e+08	0.80018	0.344696
H9IX47	RNA exonuclease 4	1274000000	1789700000	1150600000	1.40477e+09	1408100000	1746100000	1443300000	1532500000	0.91665	0.597772
H9IX64	Peptidase_M28 domain-containing protein	920490000	633320000	777690000	7.77167e+08	651390000	642530000	815820000	7.03247e+08	1.10511	0.501758
H9IX71	CLP1_P domain-containing protein	116420000	171620000	223990000	1.70677e+08	299790000	170530000	150750000	2.07023e+08	0.824432	0.552445
H9IX87	RRM domain-containing protein	73653000	43533000	80563000	6.59163e+07	90649000	79121000	92624000	8.74647e+07	0.753634	0.15012
H9IXA2	Uncharacterized protein	74658000	50076000	90355000	7.16963e+07	97882000	54701000		76291500	0.939768	0.848534
H9IXA4	Uncharacterized protein	309070000	561050000	369040000	4.13053e+08	511100000	447880000	543820000	5.00933e+08	0.824567	0.339203
H9IXB4	Uncharacterized protein		50525000	27023000	38774000	61310000	88924000	68174000	7.28027e+07	0.53259	0.0909727
H9IXD2	Cytochrome b561 domain-containing protein	1635400000	1263600000	1102100000	1333700000	1705700000	2006500000	1386300000	1699500000	0.78476	0.200223
H9IXD8	Uncharacterized protein	940660000	536820000	614600000	697360000	499990000	435430000	449430000	4.61617e+08	1.51069	0.132943
H9IXE5	Uncharacterized protein	1295400000	1101100000	1112500000	1.16967e+09	1159100000	872930000	1055800000	1.02928e+09	1.1364	0.251064
H9IXE6	Uncharacterized protein	3053500000	2272600000	3480700000	2935600000	3000200000	2353100000	2329200000	2.56083e+09	1.14635	0.419022
H9IXF1	a_DG1_N2 domain-containing protein		21243000	15744000	18493500	43623000		29265000	36444000	0.50745	0.144648
H9IXF2	Alpha-dystroglycan	2093400000	1663800000	2477100000	2078100000	2877700000	2484000000	2373800000	2578500000	0.805934	0.148783
H9IXF7	tRNA selenocysteine 1-associated protein 1	208540000	87857000	118260000	138219000	137180000	89887000	100030000	1.09032e+08	1.26769	0.495695
H9IXH0	KH_dom_type_1 domain-containing protein	1285400000	667680000	1113600000	1.02223e+09	687620000	692780000	615170000	665190000	1.53674	0.127
H9IXH1	KH domain-containing protein	1865500000	1141100000	1873400000	1.62667e+09	1984000000	1625200000	1856200000	1821800000	0.89289	0.501644
H9IXJ9	Peptide-N(4)-(N-acetyl-beta-glucosaminyl)asparagine amidase	33584000		39181000	36382500	24041000		27513000	25777000	1.41143	0.0843955
H9IXK0	Antichymotrypsin-1	270750000	84441000	256720000	2.0397e+08		68044000	60996000	64520000	3.16135	0.169305
H9IXM6	PRKG1_interact domain-containing protein	65139000	53953000	51278000	56790000	63243000	73662000		68452500	0.829626	0.180907
H9IXM9	Importin N-terminal domain-containing protein	660050000	544970000	486230000	563750000	741660000	704080000	568190000	671310000	0.839776	0.216492
H9IXN0	Uncharacterized protein	657240000	562270000	675560000	631690000	526160000	404010000	540560000	4.90243e+08	1.28852	0.0642026
H9IXN5	Uncharacterized protein	2616700000	1336300000	2348700000	2.10057e+09	2054200000	2002800000	1888300000	1.98177e+09	1.05995	0.777474
H9IXP1	PSI domain-containing protein	1377400000	773270000	1226500000	1.12572e+09	864970000	818030000	772440000	818480000	1.37538	0.169348
H9IXQ6	Uncharacterized protein	233670000	197460000	238140000	223090000	173710000	192970000	248160000	2.04947e+08	1.08853	0.520098
H9IXX2	Uncharacterized protein	474680000	486310000	465600000	475530000	400800000	503990000	522270000	4.75687e+08	0.999671	0.996931
H9IXY1	Uncharacterized protein	904620000	1034800000	1342000000	1.09381e+09	1265300000	1245800000	1219200000	1.24343e+09	0.879667	0.314995
H9IY16	Uncharacterized protein	100730000	80053000		90391500		59856000	121010000	90433000	0.999541	0.999091
H9IY18	Peptidyl-prolyl cis-trans isomerase	178730000	169650000	296210000	2.14863e+08	128500000	157970000	110510000	1.32327e+08	1.62373	0.127622
H9IY19	Uncharacterized protein	980690000	517520000	761810000	753340000	659290000	596320000	643460000	6.33023e+08	1.19007	0.423492
H9IY28	CULLIN_2 domain-containing protein	85049000	80180000	75333000	8.01873e+07	79024000	76972000	100710000	8.55687e+07	0.937111	0.542573
H9IY70	Uncharacterized protein	167410000	225110000	195680000	1.96067e+08	259870000	229400000	186360000	225210000	0.870595	0.342086
H9IY91	Uncharacterized protein	164070000	227290000	106450000	1.65937e+08	125480000	139690000	153900000	139690000	1.18789	0.50465
H9IYA2	Uncharacterized protein	471980000	353690000	266730000	3.64133e+08	313160000	332190000	261390000	3.02247e+08	1.20476	0.38244
H9IYD1	Uncharacterized protein	250860000	326680000	266900000	281480000	232810000	216910000	275490000	2.41737e+08	1.16441	0.241739
H9IYD3	Uncharacterized protein	36847000	94989000		65918000	128030000	76519000	104990000	1.0318e+08	0.638866	0.288679
H9IYJ6	Pyridoxal phosphate homeostasis protein	203680000	110750000	280720000	1.98383e+08	238200000	113190000	146690000	1.66027e+08	1.19489	0.627853
H9IYK6	Uncharacterized protein	5165400000	4091000000	5915000000	5.05713e+09	3729500000	3506000000	3878900000	3704800000	1.36502	0.0665562
H9IYL2	Uncharacterized protein	1286400000	2047400000	1305600000	1.54647e+09	2101600000	1926300000	1752400000	1.92677e+09	0.802623	0.231824
H9IYM5	Secretory carrier-associated membrane protein	474940000	702310000	559260000	5.78837e+08	586090000	383790000	365520000	4.45133e+08	1.30037	0.239949
H9IYM7	WD_REPEATS_REGION domain-containing protein	142410000	147140000	149340000	1.46297e+08	264900000	268460000	154200000	2.29187e+08	0.63833	0.0919648
H9IYM9	Pre-mRNA-splicing factor RBM22	170670000	83106000	117140000	1.23639e+08	109580000	106070000	117990000	1.11213e+08	1.11173	0.654395
H9IYP1	WD_REPEATS_REGION domain-containing protein	1366700000	729400000	1535700000	1210600000	1043700000	1588600000	1122600000	1.25163e+09	0.967216	0.897346
H9IYP2	3-hydroxyisobutyryl-CoA hydrolase, mitochondrial	1791100000	2986500000	773480000	1850360000	2094500000	2413200000	1274500000	1927400000	0.960029	0.92037
H9IYR0	Methionine aminopeptidase	737970000	581020000	721990000	6.80327e+08	639040000	654570000	697770000	6.63793e+08	1.02491	0.770129
H9IYR7	Uncharacterized protein	307510000	181420000	177050000	2.21993e+08	271090000	269930000	309250000	2.83423e+08	0.783257	0.241196
H9IYT2	Uncharacterized protein	80855000	81928000		81391500	69739000	117900000	102940000	9.68597e+07	0.840303	0.461752
H9IYU3	Uncharacterized protein	173090000	194600000	231610000	1.99767e+08	237950000	226920000	202400000	2.22423e+08	0.898137	0.321867
H9IYV4	Uncharacterized protein	651940000	515270000	617510000	5.94907e+08	572980000	529020000	654030000	5.85343e+08	1.01634	0.870401
H9IYW6	Uncharacterized protein	95072000	98573000	155910000	1.16518e+08	1045100000	116990000	303120000	4.88403e+08	0.23857	0.260773
H9IYX5	RNB domain-containing protein		126110000	175160000	150635000	149700000	175660000		162680000	0.925959	0.706568
H9IYX6	Uncharacterized protein	1097900000	529130000	135690000	5.87573e+08	1165200000	1429100000	1452800000	1.34903e+09	0.435551	0.0607485
H9IYY5	Uncharacterized protein	1757400000	680690000	1817900000	1.41866e+09	680430000	527840000	412390000	540220000	2.62608	0.0804984
H9IYZ6	Uncharacterized protein	754590000	616670000	520690000	630650000	825560000	566180000	761030000	717590000	0.878844	0.447673
H9IZ01	alpha-1,2-Mannosidase	542640000	455390000	367640000	4.55223e+08	637260000	417810000	460420000	5.05163e+08	0.901141	0.584408
H9IZ07	RWD domain-containing protein	355320000	105110000	188560000	216330000	148330000	207250000	200860000	185480000	1.16633	0.705155
H9IZ16	Rhodanese domain-containing protein	176910000		172640000	174775000		100370000	136930000	118650000	1.47303	0.0928029
H9IZ19	Uncharacterized protein	2335700000	2601700000	3120000000	2685800000	4171400000	3780400000	3147600000	3699800000	0.725931	0.0546084
H9IZ35	Ubiquitin thioesterase OTU1	235000000	115920000	234600000	1.95173e+08	159160000	137040000	120450000	1.38883e+08	1.4053	0.243459
H9IZ53	V-type proton ATPase subunit a	1659400000	885480000	1169500000	1.23813e+09	713750000	734380000	797250000	748460000	1.65423	0.0976391
H9IZ55	Protoporphyrinogen oxidase	72964000	67248000	57041000	65751000	59500000	112660000		86080000	0.763836	0.398555
H9IZ57	Tubulin alpha chain	1575300000	6833800000	2040100000	3.48307e+09	4957100000	6098600000	6001000000	5.68557e+09	0.612616	0.269566
H9IZ58	FERM domain-containing protein	629140000	993290000	868260000	830230000	417280000	642190000	854290000	637920000	1.30146	0.309393
H9IZ59	Moesin/ezrin/radixin homolog 1	8041100000	12669000000	8479400000	9.72983e+09	4873800000	5794800000	6609200000	5.75927e+09	1.68942	0.0633921
H9IZ64	Uncharacterized protein	705540000	274360000	612360000	5.30753e+08	198570000	225970000		212270000	2.50037	0.156707
H9IZ85	Dolichyl-diphosphooligosaccharide--protein glycosyltransferase subunit 1	9805400000	11495000000	9519800000	10273400000	11730000000	11135000000	13191000000	1.20187e+10	0.854787	0.114631
H9IZ97	Uncharacterized protein	11462000000	8155500000	9821700000	9.81307e+09	11702000000	9938600000	9373900000	1.03382e+10	0.949208	0.680426
H9IZB1	Uncharacterized protein	315510000	214190000	267680000	2.65793e+08	272850000	174900000	210040000	2.19263e+08	1.21221	0.319335
H9IZB9	Uncharacterized protein	14990000000	11721000000	18311000000	1.50073e+10	11766000000	12808000000	10863000000	1.18123e+10	1.27048	0.182542
H9IZC0	Uncharacterized protein	205490000	121410000	62209000	129703000	113630000	179620000	204290000	1.65847e+08	0.782066	0.50657
H9IZD3	Uncharacterized protein	187340000	42292000	86987000	1.0554e+08	64331000	62205000		63268000	1.66814	0.500766
H9IZD5	ZZ-type domain-containing protein	663290000	237520000	640630000	5.13813e+08		110670000	78361000	94515500	5.43629	0.100939
H9IZF4	TPR_REGION domain-containing protein	408590000	378280000	410280000	399050000	327510000	397060000	391390000	3.71987e+08	1.07275	0.333084
H9IZF6	Uncharacterized protein	109220000	194750000		151985000	316200000	202450000	236340000	2.51663e+08	0.603922	0.161827
H9IZG4	TIP120 domain-containing protein	3871500000	3171300000	2981100000	3341300000	4141900000	3898400000	3612000000	3884100000	0.860251	0.155899
H9IZG6	NeuB domain-containing protein	208930000	129590000	131420000	1.56647e+08	467970000	198520000	463470000	3.76653e+08	0.415891	0.0768307
H9IZG9	Uncharacterized protein	156370000	101370000	75257000	110999000	218780000	85448000	117300000	1.40509e+08	0.789976	0.56233
H9IZI9	Hydroxyacid-oxoacid transhydrogenase	121130000	170960000	171320000	154470000	201380000	119420000	61946000	127582000	1.21075	0.57213
H9IZJ6	Cleft lip and palate transmembrane protein 1-like protein	81206000	104790000		92998000		67110000	103590000	85350000	1.08961	0.758389
H9IZJ9	DUF3421 domain-containing protein	79276000	91590000		85433000	97927000	131810000	92588000	1.07442e+08	0.795157	0.274609
H9IZK0	RRM domain-containing protein	127620000	82791000	122590000	1.11e+08	222390000	108980000	152370000	1.61247e+08	0.688388	0.23477
H9IZK9	Uncharacterized protein	74811000	102340000	72325000	8.31587e+07	77498000	65036000	88917000	7.71503e+07	1.07788	0.638376
H9IZM3	Component of oligomeric Golgi complex 3	76797000	85951000	71823000	7.81903e+07	97118000	68163000	113490000	9.29237e+07	0.841447	0.348393
H9IZM6	Uncharacterized protein	57629000	99502000		78565500	117400000		127230000	122315000	0.642321	0.178912
H9IZN4	Uncharacterized protein	519540000	605690000	491010000	5.38747e+08	750350000	569740000	750980000	6.90357e+08	0.780389	0.0944744
H9IZR5	Pyruvate dehydrogenase E1 component subunit beta	965180000	1155600000	1445500000	1188760000	2669300000	1811500000	1694300000	2.05837e+09	0.577526	0.0615831
H9IZS4	Uncharacterized protein	1155000000	720220000	813370000	8.96197e+08	1205200000	870310000	828240000	9.67917e+08	0.925903	0.707643
H9IZS5	USP domain-containing protein	514610000	253090000	305230000	3.57643e+08	312120000	311030000	269930000	2.97693e+08	1.20138	0.500863
H9IZT1	Uncharacterized protein	187720000	136520000	152710000	1.58983e+08	215050000	120460000	153340000	162950000	0.975657	0.906089
H9IZT4	Uncharacterized protein		64364000	85582000	74973000	46850000	74445000	102320000	7.45383e+07	1.00583	0.985565
H9IZU4	FACT complex subunit	1207500000	1614300000	1455300000	1425700000	1322300000	1592600000	1641400000	1.51877e+09	0.938722	0.579313
H9IZV1	Uncharacterized protein	16287000	32869000		24578000	40729000	35323000	43410000	3.98207e+07	0.617217	0.114215
H9IZY3	Uncharacterized protein	2636700000	2900600000	3802000000	3113100000	3532200000	3110900000	3330300000	3.32447e+09	0.936421	0.601376
H9IZY5	Dynamin-type G domain-containing protein	51895000	318850000	42121000	137622000	34743000	43293000	59429000	4.58217e+07	3.00343	0.369889
H9J005	TOG domain-containing protein	4815200000	4431300000	4290700000	4512400000	4488700000	4439800000	4438500000	4.45567e+09	1.01273	0.737085
H9J011	DUF1907 domain-containing protein	2632300000	1502400000	2191500000	2.10873e+09	2477300000	2973600000	2605200000	2.68537e+09	0.785268	0.185318
H9J012	Uncharacterized protein	61377000		50082000	55729500	90119000	150840000	116550000	1.1917e+08	0.467648	0.070816
H9J051	Uncharacterized protein		88354000	108010000	98182000	61661000	114340000		88000500	1.1157	0.75192
H9J060	Uncharacterized protein	83417000	72319000		77868000	168040000	93205000	108120000	1.23122e+08	0.632448	0.226302
H9J063	GOLD domain-containing protein	369570000	401750000	402240000	3.91187e+08	485320000	688950000	430810000	5.35027e+08	0.731154	0.143876
H9J096	Uncharacterized protein	1468400000	1404700000	1143800000	1.33897e+09	1181700000	1159500000	1176200000	1.17247e+09	1.14201	0.169653
H9J0B7	PCI domain-containing protein	4954900000	6464900000	4930000000	5.44993e+09	5079200000	5020400000	4970100000	5.02323e+09	1.08495	0.448627
H9J0D6	Importin N-terminal domain-containing protein	3743500000	4193700000	3750500000	3895900000	4035900000	4254300000	3661700000	3.98397e+09	0.977895	0.719303
H9J0D9	39S ribosomal protein L15, mitochondrial	206010000	236600000	115980000	1.86197e+08	181370000	172410000	146070000	1.66617e+08	1.11752	0.631098
H9J0E7	Lysine--tRNA ligase	3648200000	4540000000	4048900000	4.07903e+09	4496600000	5155200000	5261200000	4971000000	0.820566	0.0642496
H9J0E8	SGNH_hydro domain-containing protein	104840000	51085000	99359000	8.50947e+07	68991000	56569000	55556000	60372000	1.40951	0.233157
H9J0F0	ER membrane protein complex subunit 4	255430000	187790000	274530000	239250000	108820000	192750000	216370000	1.72647e+08	1.38578	0.18731
H9J0F3	PX domain-containing protein	241980000	437740000	91264000	2.56995e+08	215940000	195760000	185310000	1.99003e+08	1.29141	0.595552
H9J0G7	Sm domain-containing protein	5972000000	4966700000	6772000000	5.90357e+09	3612600000	5382900000	5178300000	4724600000	1.24954	0.198187
H9J0H1	Phosphorylase b kinase regulatory subunit	42673000	38131000	25546000	35450000	44704000		62888000	53796000	0.658971	0.148074
H9J0I3	KH domain-containing protein	178610000	165090000	188980000	177560000	156550000	272760000	238400000	222570000	0.797771	0.269635
H9J0K4	ENT domain-containing protein	134840000	91098000	99080000	1.08339e+08	206740000	143620000	104160000	1.51507e+08	0.71508	0.25803
H9J0K5	Uncharacterized protein	1099300000	541670000	884500000	8.41823e+08	546950000	652810000	660210000	619990000	1.3578	0.253472
H9J0K7	Uncharacterized protein	92199000	108440000	151660000	117433000	124330000	146860000	214330000	161840000	0.725612	0.24167
Q2F5W0	Microsomal signal peptidase 25 kDa subunit	2452900000	2361000000	3389900000	2734600000	1958000000	2475400000	3117800000	2.51707e+09	1.08642	0.667324
H9J0L6	Uncharacterized protein	189150000	158140000	127560000	1.58283e+08	108650000	335590000	157360000	2.00533e+08	0.789312	0.585
H9J0M9	Cytochrome b-c1 complex subunit Rieske, mitochondrial	2000600000	1683000000	2344100000	2.00923e+09	1927700000	1561600000	1532100000	1673800000	1.2004	0.217513
H9J0N2	C2H2-type domain-containing protein	177370000	202270000	207420000	1.95687e+08	254020000	231620000	175540000	2.20393e+08	0.887897	0.380969
H9J0N3	Mitochondrial import inner membrane translocase subunit	744070000	401670000	556530000	5.67423e+08	640670000	453710000	520360000	5.38247e+08	1.05421	0.809162
H9J0Q2	Uncharacterized protein	372860000	232230000	198040000	267710000	272120000	191950000	221320000	2.28463e+08	1.17179	0.538347
H9J0S5	Uncharacterized protein	450870000	312100000	438250000	4.00407e+08	304940000	344120000	290440000	3.13167e+08	1.27857	0.137728
H9J0T8	Uncharacterized protein	89443000	87611000	80266000	8.57733e+07	101020000	88657000	159630000	1.16436e+08	0.736659	0.237055
H9J0T9	Nuclear pore protein	1605600000	1525000000	1916800000	1.68247e+09	1169800000	1385800000	1392600000	1.31607e+09	1.27841	0.0590657
H9J0U9	Coiled-coil domain-containing protein 43	168340000	125140000	150930000	1.48137e+08	191170000	120640000	121340000	1.44383e+08	1.026	0.894402
H9J0V4	Uncharacterized protein		327260000	52211000	189735500	204610000	157380000	166490000	176160000	1.07706	0.90458
H9J0V5	Uncharacterized protein	193950000	181810000	152080000	1.75947e+08	83504000	126090000	205460000	1.38351e+08	1.27174	0.376663
H9J0W4	DNA topoisomerase I	1058700000	905430000	859300000	9.41143e+08	920420000	824920000	1105300000	9.50213e+08	0.990455	0.933422
H9J0W8	Uncharacterized protein	192210000	236420000		214315000	285260000	235980000	255610000	258950000	0.827631	0.169307
H9J0Z1	Uncharacterized protein	155460000	67297000	130270000	1.17676e+08	119500000	123940000	111330000	1.18257e+08	0.995087	0.983544
H9J0Z6	OTU domain-containing protein	221590000	143950000	177650000	1.81063e+08	180100000	158640000	235390000	1.91377e+08	0.94611	0.763805
H9J0Z7	Uncharacterized protein	366260000	326120000	259360000	3.17247e+08	366990000	293640000	345440000	3.35357e+08	0.945998	0.658717
H9J104	Uncharacterized protein	120180000	145600000	141690000	1.35823e+08	96388000	209020000	174250000	159886000	0.849501	0.52075
H9J108	Uncharacterized protein	78655000	185980000	102560000	1.22398e+08	139040000	121010000	216070000	1.58707e+08	0.771224	0.452588
Q1HPX1	V-type proton ATPase subunit	334770000	650790000	377690000	4.54417e+08	786400000	563840000	584240000	6.44827e+08	0.704711	0.193073
H9J118	COP9 signalosome complex subunit 8	113990000	75653000	134570000	108071000	121930000	103130000	139920000	121660000	0.888303	0.539304
H9J119	Cysteine desulfurase, mitochondrial	554970000	282110000	512330000	4.49803e+08	187850000	273650000	249770000	237090000	1.89718	0.0741108
H9J124	Geranylgeranyl transferase type-2 subunit alpha	168760000	221510000	122920000	1.71063e+08	192910000	208990000	206090000	2.02663e+08	0.844076	0.335792
H9J125	26S proteasome non-ATPase regulatory subunit 6	6228900000	5089500000	4665100000	5.32783e+09	4420800000	3630900000	4100100000	4050600000	1.31532	0.070043
H9J129	Peptidase_M41 domain-containing protein	166550000	122790000	193590000	1.60977e+08	92015000	107560000		99787500	1.61319	0.110422
H9J134	Nucleolar GTP-binding protein 1	1171300000	1391400000	1255300000	1.27267e+09	1263700000	1191700000	1895800000	1450400000	0.877459	0.487524
H9J156	Uncharacterized protein	253470000	142640000	232370000	2.09493e+08	185740000	85246000		135493000	1.54616	0.28963
H9J174	Uncharacterized protein	296710000	233560000	379560000	3.03277e+08	306530000	216090000	171140000	2.31253e+08	1.31145	0.282653
H9J192	M16C_associated domain-containing protein	1156100000	1285600000	1003000000	1.14823e+09	928210000	1138500000	1463300000	1176670000	0.975833	0.879319
H9J198	BHLH domain-containing protein	66041000		72653000	69347000	161610000	73178000	100500000	1.11763e+08	0.620484	0.298831
Q2F653	Defective in cullin neddylation protein		41699000	71279000	56489000	67223000	26048000	41500000	4.49237e+07	1.25744	0.586148
H9J1C4	MICOS complex subunit	170150000	417850000	117910000	2.35303e+08	685850000	491220000	321710000	4.99593e+08	0.47099	0.132276
H9J1C5	3-5 exonuclease domain-containing protein	113200000	70235000		91717500		42335000	44610000	43472500	2.10978	0.154138
H9J1D2	Aspartate aminotransferase	976180000	1485400000	1180200000	1.21393e+09	1647100000	1349600000	1715400000	1570700000	0.772857	0.127167
H9J1E0	Uncharacterized protein	1009000000	2286400000	852080000	1.38249e+09	539910000	315930000	345060000	400300000	3.45364	0.0994297
H9J1E8	Proteasome endopeptidase complex	3909800000	1905300000	4354100000	3.38973e+09	2154400000	2577200000	2462500000	2.39803e+09	1.41355	0.263915
H9J1E9	mRNA cap guanine-N7 methyltransferase	238140000	393850000	322150000	3.18047e+08	290100000	295490000	491320000	358970000	0.885998	0.636076
H9J1F3	acidPPc domain-containing protein	639030000	1557400000	781980000	9.92803e+08	953640000	1664300000	1644600000	1.42085e+09	0.698741	0.310314
H9J1G0	Uncharacterized protein	117120000		158540000	137830000	129400000	81674000	174550000	1.28541e+08	1.07226	0.822214
H9J1G1	FIP1-like 1 protein	262400000	190310000		226355000	137140000	317870000	339640000	2.64883e+08	0.854546	0.688197
H9J1G3	C2H2-type domain-containing protein	89113000	57531000	72623000	73089000	81321000	76516000	55503000	7.11133e+07	1.02778	0.878055
H9J1G4	DNA replication licensing factor MCM7	480570000	762150000	567400000	6.03373e+08	645930000	619740000	733500000	666390000	0.905436	0.522733
H9J1H5	CTP_transf_like domain-containing protein	217130000	206770000	404670000	276190000	369910000	367950000	410070000	3.82643e+08	0.721795	0.180788
H9J1H7	Uncharacterized protein	118170000	135630000	72519000	108773000	53577000	56701000		55139000	1.97271	0.114574
H9J1K3	Uncharacterized protein	164840000		132910000	148875000	157350000		123310000	140330000	1.06089	0.749341
Q2F6B3	DnaJ domain-containing protein	102930000	150610000	72756000	1.08765e+08	236720000	91542000	176960000	1.68407e+08	0.645847	0.280494
H9J1K8	Elongation factor 1-alpha	57575000		95525000	76550000	116770000	83108000	162860000	1.20913e+08	0.633102	0.271736
H9J1M7	Peptidyl-prolyl cis-trans isomerase	181050000		83427000	132238500	75134000	82341000	86720000	8.13983e+07	1.62458	0.259401
H9J1P1	Dolichyl-diphosphooligosaccharide--protein glycotransferase	321180000	558700000	524760000	4.68213e+08	578970000	466340000	523870000	523060000	0.895143	0.53538
H9J1P2	RNA helicase	480300000	576250000	623530000	5.60027e+08	506830000	449630000	498140000	4.84867e+08	1.15501	0.17568
H9J1Q1	Uncharacterized protein	146960000		140730000	143845000	172250000	146770000	161870000	1.60297e+08	0.897367	0.192738
H9J1Q2	Uncharacterized protein	208820000	203650000	276020000	2.29497e+08	286870000	197230000	242510000	2.42203e+08	0.947537	0.733699
H9J1Q5	Tubulin beta chain		130650000	34124000	82387000	58879000	188890000	161820000	1.3653e+08	0.603437	0.450165
Q2F688	Guanylate kinase	214700000	144800000	198530000	186010000	134430000	196860000	106540000	1.45943e+08	1.27454	0.304539
H9J1S9	Uncharacterized protein	171630000	194050000	288130000	2.17937e+08	127700000	175490000	171660000	1.58283e+08	1.37688	0.199392
H9J1T3	Uncharacterized protein	60979000	66293000	36593000	5.46217e+07	61096000	66760000	57427000	61761000	0.884404	0.495778
H9J1T6	Uncharacterized protein		94029000	74881000	84455000	397190000	103850000	86805000	1.95948e+08	0.431006	0.454931
Q59HV9	Casein kinase 2 alpha subunit	543350000	1157700000	1440400000	1047150000	844850000	636150000	590890000	690630000	1.51622	0.266175
H9J1U3	Arsenite-resistance protein 2 homolog	1166400000	1334700000	1015000000	1.17203e+09	1008400000	1124400000	1346900000	1159900000	1.01046	0.933005
H9J1U7	DNA-directed RNA polymerase subunit	771570000	585910000	636480000	6.64653e+08	753580000	557470000	631410000	6.47487e+08	1.02651	0.839855
H9J1U9	Uncharacterized protein	42457000	90390000		66423500	107170000	59550000	79575000	8.20983e+07	0.809072	0.578473
H9J1V6	Very-long-chain enoyl-CoA reductase	400570000	556630000	311960000	4.23053e+08	413140000	525880000	729100000	556040000	0.760833	0.31874
H9J1X9	Adenylyl cyclase-associated protein	1042200000	602400000	621510000	755370000	606430000	578610000	572460000	5.85833e+08	1.28939	0.304042
H9J1Y2	Uncharacterized protein	5918600000	2907400000	5833800000	4886600000	2450300000	2108800000	2371500000	2310200000	2.11523	0.0607709
H9J1Y3	Uncharacterized protein	188750000	103340000	116620000	1.36237e+08	95402000	87592000	56520000	79838000	1.70641	0.124373
H9J1Y4	Uncharacterized protein	245240000	168880000	109180000	1.74433e+08	202690000	283830000	369990000	2.85503e+08	0.610968	0.149282
H9J202	Uncharacterized protein	972430000	729660000	985200000	8.95763e+08	1193100000	885150000	818970000	965740000	0.927541	0.648263
H9J208	WD_REPEATS_REGION domain-containing protein	102270000	57721000	87916000	8.26357e+07	117220000	99269000		108244500	0.763417	0.254549
H9J227	Ornithine--oxo-acid aminotransferase	1209300000	923190000	1128200000	1.0869e+09	1406100000	1169200000	999080000	1191460000	0.912239	0.512167
H9J246	PI31_Prot_N domain-containing protein	353110000	409190000	552920000	4.38407e+08	695560000	446190000	445420000	5.29057e+08	0.828657	0.425735
H9J249	28S ribosomal protein S31, mitochondrial	374070000	174360000	281380000	2.76603e+08	303660000	278550000	203140000	2.61783e+08	1.05661	0.831153
H9J253	Uncharacterized protein	126770000	72000000	114950000	1.04573e+08	78377000		75742000	77059500	1.35705	0.290728
H9J265	Uncharacterized protein	195700000	236330000	130110000	187380000	149630000	190600000	414900000	251710000	0.744428	0.505571
H9J270	Non-specific serine/threonine protein kinase	229320000	115590000	163620000	169510000	163400000	311950000	269980000	2.48443e+08	0.682288	0.225604
H9J271	Elongation factor 1-alpha	121110000000	117870000000	147910000000	1.28963e+11	130780000000	137190000000	116140000000	1.28037e+11	1.00724	0.938994
H9J273	Uncharacterized protein	25436000	103950000		64693000		78302000	39120000	58711000	1.10189	0.904034
H9J281	DNA photolyase		81165000	34835000	58000000	23223000	39166000	65113000	4.25007e+07	1.36468	0.554709
H9J290	ADP-ribosylation factor 6	146970000	166480000		156725000	219900000	142930000	142060000	1.68297e+08	0.931242	0.756687
H9J298	Importin N-terminal domain-containing protein	337560000	259870000	325270000	3.07567e+08	367870000	297030000	339560000	334820000	0.918603	0.438466
H9J2C3	Uncharacterized protein	226460000	280210000	309560000	2.72077e+08	425530000	513650000	326210000	4.21797e+08	0.645042	0.0651936
H9J2D4	RPN13_C domain-containing protein	1825100000	1052300000	2001100000	1.62617e+09	1115600000	994830000	1038500000	1.04964e+09	1.54926	0.120982
H9J2G2	GYF domain-containing protein	126110000	60413000	111100000	9.92077e+07		68298000	67588000	67943000	1.46016	0.310148
H9J2H2	AMP-binding domain-containing protein	268690000	267890000	265920000	267500000	243470000	165950000	404580000	2.71333e+08	0.985872	0.959121
H9J2I0	ATP-dependent 6-phosphofructokinase	188080000	250260000	193720000	2.10687e+08	324960000	129080000	179840000	2.11293e+08	0.997129	0.992657
H9J2I1	TLC domain-containing protein	1619600000	1306800000	1405600000	1444000000	2232600000	1627100000	2303500000	2054400000	0.702882	0.0592598
H9J2K4	Uncharacterized protein	467130000	383930000	454750000	435270000	407310000	316950000	316620000	346960000	1.25453	0.090603
H9J2K7	Septin-type G domain-containing protein	455540000	723210000	453570000	5.44107e+08	351490000	275080000	332200000	319590000	1.70251	0.0720863
H9J2L6	VHS domain-containing protein	270440000	171380000	168800000	203540000	166420000	216960000	169000000	1.84127e+08	1.10543	0.630009
H9J2M2	Transcription elongation factor SPT5	1209100000	790940000	884570000	9.61537e+08	910070000	809420000	840970000	8.53487e+08	1.1266	0.453064
H9J2M5	Uncharacterized protein	147980000	64255000		106117500	249730000	204250000	193680000	2.15887e+08	0.491543	0.0642307
H9J2N4	Uncharacterized protein	134540000	151150000	82805000	1.22832e+08	122120000	137490000	186260000	1.48623e+08	0.826463	0.412711
H9J2P8	Mitochondrial fission 1 protein	149270000	186920000	236880000	1.91023e+08	200960000	127530000	128080000	152190000	1.25516	0.331744
H9J2Q0	ULP_PROTEASE domain-containing protein	154630000	180100000	76092000	1.36941e+08	207250000	200820000	208700000	205590000	0.666086	0.0940354
H9J2Q2	Uncharacterized protein	44965000	42949000	42316000	43410000	42230000	54476000		48353000	0.897773	0.36831
H9J2R6	SWIM-type domain-containing protein	92666000	130020000	39961000	87549000	92665000		195190000	143927500	0.608285	0.349359
H9J2S0	Uncharacterized protein	300280000	237330000	214430000	250680000	242010000	297990000	199090000	2.46363e+08	1.01752	0.916025
H9J2S2	AB hydrolase-1 domain-containing protein	37320000	52614000		44967000	71700000	89506000	52387000	7.11977e+07	0.63158	0.177925
H9J2S8	Dihydrolipoyllysine-residue succinyltransferase component of 2-oxoglutarate dehydrogenase complex, mitochondrial	1183900000	904910000	1747500000	1278770000	1252100000	917210000	726070000	9.65127e+08	1.32498	0.342699
H9J2T3	DNA-directed RNA polymerases I, II, and III subunit RPABC3	267440000	161390000	204400000	2.11077e+08	155370000	189960000	199480000	1.81603e+08	1.1623	0.429726
H9J2U6	PUA domain-containing protein	5680000000	4817100000	4319100000	4.93873e+09	4734300000	3583000000	4627400000	4314900000	1.14458	0.313244
H9J2V3	Small nuclear ribonucleoprotein Sm D1		1069300000	159140000	614220000	296230000	348520000	209270000	2.84673e+08	2.15763	0.407811
H9J2V4	Uncharacterized protein	784670000	423070000	633650000	6.13797e+08	532280000	436810000	353690000	4.40927e+08	1.39206	0.213161
H9J2Z8	OCIA domain-containing protein	87763000	70756000	65130000	7.45497e+07	144050000	51349000		97699500	0.763051	0.562352
H9J304	TAFH domain-containing protein	61101000	85889000	109500000	8.54967e+07	76597000	89917000	107710000	91408000	0.93533	0.740156
Q2F5Y0	NADH dehydrogenase (Ubiquinone) Fe-S protein 8	766220000	306560000	609670000	5.60817e+08	383590000	500580000	383390000	422520000	1.32731	0.380546
H9J343	Uncharacterized protein	375940000	175360000	255990000	2.69097e+08	74537000	65868000		70202500	3.83315	0.0775618
H9J347	Uncharacterized protein	33752000	18388000	40989000	31043000	45136000		39974000	42555000	0.729479	0.282681
H9J374	Uncharacterized protein	261010000	166560000	145720000	1.91097e+08	195470000	141410000	150870000	1.62583e+08	1.17538	0.507199
H9J384	TGc domain-containing protein		67780000	62941000	65360500	47799000	83008000	86977000	7.25947e+07	0.900349	0.685011
H9J385	Uncharacterized protein	5541900000	3425600000	4840900000	4602800000	5440900000	4685200000	4120400000	4.74883e+09	0.969249	0.851316
H9J3A0	Uncharacterized protein	1359100000	1270300000	1516800000	1.38207e+09	1421900000	1426900000	1339400000	1.39607e+09	0.989972	0.865363
H9J3C1	Uncharacterized protein	28651000	20805000	43910000	31122000	39253000	33791000	30109000	3.43843e+07	0.905122	0.677463
H9J3C2	NADH dehydrogenase [ubiquinone] iron-sulfur protein 4, mitochondrial	458690000	283210000	321990000	354630000	326630000	314810000	307630000	3.16357e+08	1.12098	0.513967
H9J3D2	Ku domain-containing protein	351720000	299410000	234950000	295360000	310910000	300800000	249210000	2.86973e+08	1.02922	0.839444
H9J3D6	Cyclin-Q	532270000	745960000	553210000	610480000	527330000	539950000	419990000	4.95757e+08	1.23141	0.214982
H9J3E2	Uncharacterized protein	365120000	551940000	344970000	4.20677e+08	557510000	293670000	392390000	4.14523e+08	1.01484	0.954484
Q2F5S1	Microtubule-associated protein RP/EB family member 3	3673000000	5627100000	4070000000	4456700000	4389100000	4181700000	3985000000	4.18527e+09	1.06485	0.6782
H9J3F2	Uncharacterized protein	214250000		196110000	205180000	246470000		177780000	212125000	0.96726	0.863056
H9J3G5	UBC core domain-containing protein	115530000	64249000	112350000	9.73763e+07	112030000	100340000	76575000	96315000	1.01102	0.959404
H9J3H2	Peptidyl-prolyl cis-trans isomerase	3595100000	3239200000	4244300000	3.69287e+09	6658000000	5474900000	4065400000	5.39943e+09	0.683936	0.101366
H9J3J1	Uncharacterized protein	305550000	281180000	282480000	2.89737e+08	255250000	359490000	352820000	322520000	0.898353	0.397131
H9J3J5	Uncharacterized protein	70336000	4897600000	3974000000	2.98065e+09	128140000	109830000	4800500000	1679490000	1.77473	0.577759
H9J3K3	Midasin	4969100000	4394800000	4813700000	4.72587e+09	4614900000	4877300000	5476900000	4989700000	0.947124	0.439123
H9J3L1	Uncharacterized protein	161570000	158190000	213190000	177650000	192610000	128640000	130110000	1.50453e+08	1.18076	0.380063
H9J3L2	TM2 domain-containing protein	191380000	160950000	364080000	2.38803e+08	170690000	183950000	216050000	190230000	1.25534	0.494361
H9J3L5	Peptidylprolyl isomerase	804610000	793800000	699410000	765940000	1057400000	652730000	708710000	806280000	0.949968	0.773382
H9J3M2	Uncharacterized protein	449570000	803910000	456210000	5.69897e+08	568320000	662430000	711820000	6.47523e+08	0.880118	0.566331
H9J3M5	Leuk-A4-hydro_C domain-containing protein	2045000000	2802900000	1914700000	2254200000	2896500000	3894800000	2791600000	3194300000	0.705695	0.103573
H9J3P1	Uncharacterized protein	618430000	329840000	210050000	3.86107e+08	46987000	60889000	82701000	6.35257e+07	6.07796	0.0568727
H9J3P9	Vps23	147940000	129750000	195840000	1.57843e+08	141440000	135010000	117230000	1.31227e+08	1.20283	0.273722
H9J3Q0	J domain-containing protein	142370000	164990000	142770000	1.50043e+08	165930000	276460000	185530000	2.09307e+08	0.716859	0.164354
H9J3Q8	CTLH domain-containing protein	209460000		132570000	171015000	180080000	135330000	145810000	153740000	1.11237	0.642136
H9J3S2	RNA 3-terminal phosphate cyclase	217990000	239590000	145900000	201160000	310600000	188900000	150490000	2.16663e+08	0.928445	0.795466
H9J3S5	DUF2012 domain-containing protein	184810000	91431000		138120500	187160000	142190000	131730000	1.53693e+08	0.898676	0.730267
H9J3S6	Uncharacterized protein	46886000	84584000	144200000	91890000	78155000	67324000		72739500	1.26328	0.638704
H9J3S9	UMP-CMP kinase	251940000	133850000	185790000	1.90527e+08	239930000	241230000	233660000	2.38273e+08	0.799614	0.235768
H9J3T9	Oxysterol-binding protein	107990000	98900000		103445000	63535000	76302000	100910000	80249000	1.28905	0.209369
Q2F650	Presenilin-like signal peptide peptidase	1048300000	620760000	781070000	816710000	746680000	694680000	557630000	666330000	1.22568	0.333539
H9J3X1	WD repeat-containing protein 89	331390000	244480000	245580000	2.73817e+08	200390000	257930000	218160000	2.25493e+08	1.2143	0.221932
Q1HPN8	Dolichol-phosphate mannosyltransferase subunit 1	397780000	340450000	228080000	3.22103e+08	258870000	322180000	443260000	3.41437e+08	0.943377	0.80565
H9J3Y1	DUF5009 domain-containing protein	1514000000	668340000	874900000	1019080000	285110000	906240000	26654000	4.06001e+08	2.51004	0.167939
H9J3Y8	Flap endonuclease 1	503680000	723200000	507480000	578120000	728540000	553100000	609180000	6.30273e+08	0.917253	0.589767
H9J402	Exportin-2	1696600000	1474800000	1550100000	1.57383e+09	1477600000	1295400000	1383100000	1.38537e+09	1.13604	0.0875187
H9J406	Med25 domain-containing protein	170200000	57782000		113991000	95564000	119430000	84550000	99848000	1.14165	0.76874
H9J410	Uncharacterized protein	176280000	82481000	134110000	130957000	93189000	162530000		127859500	1.02423	0.947737
H9J411	Uncharacterized protein	228310000	180900000		204605000	96893000	94672000	167660000	1.19742e+08	1.70872	0.0974686
Q1HPM2	Phosphoenolpyruvate carboxykinase (GTP)		293340000	514520000	403930000	189770000	297340000	228990000	238700000	1.69221	0.169947
H9J439	Uncharacterized protein	98053000	66726000		82389500	87277000	156100000	93984000	1.12454e+08	0.732653	0.398294
H9J441	Glutamine synthetase	275220000	182220000	269410000	2.42283e+08	241780000	229190000	233310000	234760000	1.03205	0.816168
Q4TTE0	Eukaryotic translation initiation factor 2 subunit 1	2413300000	3849200000	2807000000	3.02317e+09	4255000000	3729300000	3402900000	3.79573e+09	0.796464	0.193666
H9J470	DEK_C domain-containing protein	5889200000	6963100000	4745100000	5865800000	5806400000	9085400000	9257000000	8049600000	0.728707	0.16637
H9J488	Phenylalanyl-tRNA synthetase		133430000	76479000	104954500	121230000	123970000	177690000	1.40963e+08	0.744552	0.340273
H9J4A0	Sister chromatid cohesion protein DCC1	306750000	178560000	229250000	2.38187e+08	239600000	242610000	174900000	2.19037e+08	1.08743	0.681335
H9J4B7	40S ribosomal protein S7	16468000000	22053000000	13799000000	17440000000	23044000000	25118000000	23741000000	2.39677e+10	0.727647	0.0598078
H9J4D7	Proteasome subunit beta	4111200000	2654800000	3178200000	3.31473e+09	2089400000	2731600000	2726700000	2515900000	1.31751	0.168841
Q2F6B5	Derlin		414440000	606850000	510645000	312050000	321760000	388380000	340730000	1.49868	0.117862
H9J4E0	Uncharacterized protein	656540000	576210000	706610000	6.46453e+08	698030000	555240000	707750000	6.53673e+08	0.988955	0.913228
H9J4G8	tRNA (cytosine(34)-C(5))-methyltransferase	926310000	1172500000	1275300000	1.1247e+09	1372300000	1389600000	1562200000	1.44137e+09	0.780303	0.0576255
H9J4H1	Uncharacterized protein	325000000	513850000	444780000	4.27877e+08		276450000	194570000	235510000	1.81681	0.0890569
H9J4H3	Uncharacterized protein	86724000	132630000	100880000	1.06745e+08	248610000	126750000	139350000	171570000	0.622164	0.189035
H9J4I3	Uncharacterized protein	201860000	121000000	161950000	1.61603e+08	304750000	180230000	254360000	2.46447e+08	0.655733	0.12001
H9J4P8	Complex I-B22	1074500000	1043600000	810880000	9.76327e+08	769570000	819570000	1249700000	946280000	1.03175	0.871015
H9J4P9	Uncharacterized protein	498740000	229030000	387680000	3.71817e+08	355110000	378170000	341220000	3.58167e+08	1.03811	0.871211
H9J4Q6	TPR_REGION domain-containing protein	133860000	55721000	98312000	9.59643e+07	77640000	153180000	110100000	113640000	0.844459	0.604054
H9J4W0	SH3 domain-containing protein	486970000	413370000	529250000	476530000	451040000	421060000	386500000	4.19533e+08	1.13586	0.214334
H9J4W7	Uncharacterized protein	1800600000	1216300000	2297400000	1.77143e+09	814960000	904250000	1011600000	910270000	1.94605	0.0534353
H9J4W8	[Histone H3]-trimethyl-L-lysine(4) demethylase	220000000	139130000	127970000	1.62367e+08	166060000	157130000	156920000	1.60037e+08	1.01456	0.940136
H9J4X8	Uncharacterized protein		137620000	50642000	94131000	79309000		52618000	65963500	1.42702	0.598923
Q1HQ15	Small nuclear ribonucleoprotein G	892540000	1089200000	2075300000	1.35235e+09	1293900000	1257200000	1045200000	1.19877e+09	1.12812	0.7024
H9J506	PDZ domain-containing protein	251790000	127750000	223430000	200990000	107970000	95075000	103400000	1.02148e+08	1.96763	0.0587459
H9J554	Uncharacterized protein	216820000	253090000	147090000	2.05667e+08	139110000	196760000	203150000	1.79673e+08	1.14467	0.52297
H9J555	Actin-related protein 2/3 complex subunit	246420000	245100000	203630000	2.31717e+08	270660000	224260000	162640000	2.19187e+08	1.05717	0.733344
H9J556	WD_REPEATS_REGION domain-containing protein	316270000	262170000	277510000	2.85317e+08	310980000	283270000	363320000	319190000	0.893877	0.299779
H9J557	SEC7 domain-containing protein	377610000	844900000	164360000	462290000	1116000000	1090400000	590940000	9.32447e+08	0.495782	0.149311
H9J565	3-oxoacyl-[acyl-carrier-protein] reductase	1056800000	841580000	886790000	928390000	1265200000	973850000	938230000	1.05909e+09	0.876589	0.346276
H9J568	SCD domain-containing protein	228540000	196890000	234210000	219880000	299280000	196180000	255710000	250390000	0.87815	0.39513
Q1HQ74	Small nuclear ribonucleoprotein E	472830000	1217400000	564880000	7.51703e+08	1369800000	940010000	964770000	1.09153e+09	0.688672	0.280626
H9J582	RanBD1 domain-containing protein	1003800000	597480000	1087700000	8.96327e+08	686540000	491370000	484830000	5.54247e+08	1.6172	0.107153
H9J584	Uncharacterized protein	448680000	552230000	534240000	5.11717e+08	507230000	446170000	408450000	453950000	1.12725	0.250252
H9J5C1	RuvB-like helicase	1211300000	1027300000	1285300000	1.17463e+09	1426200000	1146400000	1018900000	1.19717e+09	0.981178	0.882148
H9J5C2	Protein kinase domain-containing protein	76932000	42121000		59526500	100190000	38573000		69381500	0.857959	0.806778
H9J5F0	DNA damage-binding protein 1	1225700000	1075800000	1403500000	1235000000	1153100000	1409800000	1208000000	1.25697e+09	0.982524	0.866644
H9J5F1	RRM domain-containing protein	190860000	92609000	212090000	1.65186e+08	140700000	149760000	108680000	1.33047e+08	1.24157	0.45463
H9J5F3	PPM-type phosphatase domain-containing protein	1227000000	596190000	820500000	881230000	1158500000	867340000	885310000	9.70383e+08	0.908126	0.689244
H9J5G3	Nucleoporin_N domain-containing protein	88746000	67995000	61319000	7.26867e+07		60071000	83722000	71896500	1.01099	0.958039
H9J5H5	Structural maintenance of chromosomes protein 2	149960000	288620000	161880000	2.00153e+08		60575000	119780000	90177500	2.21955	0.171095
H9J5I6	Methyltransf_25 domain-containing protein	4761000000	3207000000	4190000000	4.05267e+09	3507500000	3416500000	3360400000	3.42813e+09	1.18218	0.242535
H9J5J2	AAA domain-containing protein	2724800000	3070500000	2103100000	2632800000	3380700000	3436500000	3437800000	3.41833e+09	0.7702	0.0503645
H9J5J4	Protein CLP1 homolog	110050000	92833000	84675000	9.58527e+07	89370000	89820000	127610000	1.02267e+08	0.937282	0.68541
H9J5J5	Uncharacterized protein	165020000	119430000	145030000	143160000	252350000	101040000	76590000	1.43327e+08	0.998837	0.997789
H9J5L7	Serine/threonine-protein phosphatase 5	638060000	824360000	751070000	737830000	855760000	1269400000	1179800000	1.10165e+09	0.669748	0.0564465
H9J5L8	Uncharacterized protein	713740000	681510000	558550000	6.51267e+08	440990000	643980000	731110000	605360000	1.07583	0.664159
H9J5L9	Uncharacterized protein	236270000	144390000	213410000	1.98023e+08	294800000	184500000	193160000	2.24153e+08	0.883428	0.591875
H9J5N1	Uncharacterized protein	211100000	193820000	176890000	1.93937e+08	196860000	208010000	261360000	2.22077e+08	0.873287	0.274069
H9J5N3	PSP domain-containing protein	691960000	651730000	622320000	6.55337e+08	612370000	537520000	590550000	5.80147e+08	1.12961	0.0664476
H9J5P3	Zinc finger protein-like 1 homolog	413170000	469120000	356990000	4.13093e+08	743230000	480420000	488190000	5.70613e+08	0.723946	0.162755
Q1HQC1	Mitochondrial ribosomal protein S5 isoform 2	154770000	217960000		186365000	57831000	99831000	124740000	94134000	1.97978	0.0754475
H9J5Q5	Uncharacterized protein	44157000	33307000	46170000	4.12113e+07	42803000	48568000	65299000	5.22233e+07	0.789136	0.232848
H9J5Q7	GATOR complex protein SEC13	2105800000	1258800000	2213500000	1.85937e+09	2045000000	1959800000	1977100000	1.99397e+09	0.932496	0.679861
H9J5R7	Adenylosuccinate synthetase		130200000	153450000	141825000	186880000	162420000	79899000	1.43066e+08	0.991323	0.978619
H9J5R8	Adenylosuccinate synthetase	726930000	602910000	882500000	7.37447e+08	560100000	745070000	750610000	685260000	1.07616	0.636746
H9J5T9	Uncharacterized protein	34203000		371810000	203006500	367120000	322180000	421200000	3.70167e+08	0.548419	0.292175
H9J5U9	Uncharacterized protein	186530000	630090000	600940000	472520000	190010000	155120000	230630000	191920000	2.46207	0.124867
H9J5W4	Isopentenyl-diphosphate Delta-isomerase		91523000	31022000	61272500	74781000	51531000	41266000	5.58593e+07	1.09691	0.847987
H9J5W8	AAA domain-containing protein	3456700000	3125600000	2755300000	3.11253e+09	3956900000	3466600000	3285000000	3569500000	0.87198	0.184288
H9J5W9	Presenilin	113270000	121980000	239970000	1.58407e+08	157440000	158740000	129660000	1.48613e+08	1.0659	0.826852
H9J5X2	DNA-directed RNA polymerases I and III subunit RPAC1	175410000	97935000	124490000	1.32612e+08	446110000	224010000	250720000	3.06947e+08	0.432035	0.0769458
H9J5X8	Uncharacterized protein	824670000	459790000	446690000	577050000	476670000	507230000	471900000	4.85267e+08	1.18914	0.501448
H9J5X9	Uncharacterized protein		44479000	36341000	40410000	91633000	74261000	62527000	7.61403e+07	0.530731	0.0511044
H9J5Z1	Uncharacterized protein	19130000000	15148000000	16969000000	1.70823e+10	14253000000	14221000000	14860000000	1.44447e+10	1.1826	0.0871288
H9J5Z2	NTF2 domain-containing protein	43767000	81340000	141940000	8.90157e+07	172330000	98921000	85453000	1.18901e+08	0.748652	0.489629
H9J5Z8	Uncharacterized protein	1036400000	1428400000	1078800000	1181200000	1421200000	1409500000	1745700000	1.52547e+09	0.77432	0.106794
H9J619	Uncharacterized protein	334460000	244710000	485330000	3.54833e+08	121370000	306960000		214165000	1.65682	0.305115
H9J621	Aquarius_N domain-containing protein	53214000	84205000	81092000	72837000	101710000	95878000	63724000	87104000	0.836207	0.406121
H9J622	Uncharacterized protein	325840000	351510000	204490000	2.93947e+08	348840000	222460000	180070000	2.50457e+08	1.17364	0.557295
H9J634	Uncharacterized protein	97390000	106980000	112770000	1.05713e+08	100950000	141560000	59767000	100759000	1.04917	0.846749
H9J636	39S ribosomal protein L9, mitochondrial	27566000	65315000	26828000	39903000		55278000	75448000	65363000	0.610483	0.253106
H9J638	Diphthine methyl ester synthase	60519000	49390000	55727000	55212000	54331000	63321000	60436000	5.93627e+07	0.93008	0.376163
H9J639	Serine/threonine protein phosphatase 2A regulatory subunit	655900000	1229500000	628080000	8.37827e+08	1106700000	1487000000	1429500000	1.34107e+09	0.624746	0.0928686
H9J641	Polyglutamine tract-binding protein 1	97337000	120890000		109113500	141300000		132290000	136795000	0.797642	0.159322
H9J651	Adipocyte plasma membrane-associated protein	4800000000	6788000000	5296400000	5.62813e+09	6202100000	5823600000	6242900000	6.08953e+09	0.924231	0.492918
H9J652	Signal recognition particle 54 kDa protein	2600900000	2092500000	1829500000	2174300000	2302200000	2502300000	2663800000	2.48943e+09	0.873412	0.275006
H9J673	Uncharacterized protein	384180000	984720000	776670000	715190000	2572500000	1315000000	617320000	1.50161e+09	0.476283	0.259177
H9J681	WH1 domain-containing protein	661230000	316350000	660750000	546110000	445590000	433110000	479160000	452620000	1.20655	0.464382
H9J682	zf-LYAR domain-containing protein	699510000	577380000	693430000	6.56773e+08	560700000	702900000	567430000	6.10343e+08	1.07607	0.489154
H9J694	Uncharacterized protein	70237000	115370000	70254000	85287000	90464000	83746000	72019000	8.20763e+07	1.03912	0.850547
H9J696	Protein kinase domain-containing protein	63354000	116190000		89772000	106740000	120090000	136980000	121270000	0.740266	0.259381
H9J699	TACC_C domain-containing protein	222940000	324870000	504110000	350640000	469710000	338960000	410730000	4.06467e+08	0.862654	0.570543
H9J6C6	Aamy domain-containing protein	2705900000	2162500000	2797100000	2.55517e+09	3004900000	2902300000	2890200000	2.93247e+09	0.871337	0.134311
H9J6D4	Component of oligomeric Golgi complex 2	43452000	54980000		49216000	60670000	165820000	102950000	1.09813e+08	0.448179	0.224078
Q5R1T8	NAD-dependent deacetylase sirtuin 2 homolog	146780000	51551000	101570000	99967000	102940000	164530000	128250000	1.31907e+08	0.757862	0.385304
H9J6E7	ATP-dependent Clp protease proteolytic subunit	187910000	97141000	174740000	1.53264e+08	84112000	133100000	92976000	103396000	1.4823	0.195023
H9J6H1	Dihydrolipoyllysine-residue succinyltransferase component of 2-oxoglutarate dehydrogenase complex, mitochondrial	124330000	205710000	77040000	1.35693e+08	217290000	313150000	227210000	252550000	0.537293	0.0730292
H9J6H4	Glutamyl-tRNA synthetase	6060000000	5161800000	6668500000	5.96343e+09	4732500000	4663100000	5026600000	4807400000	1.24047	0.0626394
H9J6H5	Prolyl-tRNA synthetase	11291000000	8763100000	11111000000	1.03884e+10	9127100000	10029000000	10267000000	9807700000	1.05921	0.547662
H9J6I4	Tryptophanyl-tRNA synthetase	222290000	512610000	375270000	3.70057e+08	479540000	402200000	472120000	4.51287e+08	0.820004	0.405255
H9J6J3	Uncharacterized protein	204160000	290900000	287420000	2.60827e+08	187010000		184380000	185695000	1.4046	0.132512
H9J6K0	Alpha-mannosidase	61911000	123880000	88934000	91575000	72616000	116980000	139350000	1.09649e+08	0.835167	0.533789
H9J6K3	GCV_T domain-containing protein		58280000	45527000	51903500	49696000	91806000	99009000	8.01703e+07	0.647415	0.26017
H9J6L0	Uncharacterized protein	197910000	196270000	180010000	1.91397e+08	125240000	234370000	218050000	1.92553e+08	0.993993	0.974833
H9J6L1	N-alpha-acetyltransferase 40	180410000	167900000	110710000	1.53007e+08	212220000	303790000	566230000	3.60747e+08	0.424139	0.127369
H9J6M0	Uncharacterized protein	71651000	79320000	84644000	7.85383e+07	87970000	131460000		109715000	0.71584	0.162673
H9J6N2	PALP domain-containing protein	13569000	87199000		50384000	58753000	89602000	132460000	93605000	0.538262	0.347704
H9J6R3	RRM domain-containing protein	4330600000	3378500000	5855100000	4521400000	2013900000	3147100000	2045900000	2402300000	1.88211	0.059394
H9J6R8	La ribonucleoprotein domain family member 7	71789000	102820000	56159000	7.69227e+07	75189000	59866000	60670000	6.52417e+07	1.17904	0.468159
H9J6V7	OBG-type G domain-containing protein	572300000	920020000	422050000	6.38123e+08	1198000000	976620000	1645400000	1273340000	0.501141	0.0610802
H9J6V8	TGS domain-containing protein	267800000	424110000	233300000	3.08403e+08	357400000	328860000	382570000	3.56277e+08	0.865629	0.474545
H9J6X5	PCI domain-containing protein	233290000	230430000	283000000	2.48907e+08	222200000	314950000	308230000	2.81793e+08	0.883295	0.393118
H9J6X8	Translocation protein SEC62	861780000	1190700000	1269100000	1.10719e+09	1015000000	715570000	1039700000	9.23423e+08	1.19901	0.321427
H9J6Z5	CSD domain-containing protein	270590000	115040000	184770000	1.90133e+08	155630000	186170000	182210000	174670000	1.08853	0.753614
H9J6Z6	FACT complex subunit SSRP1	1538900000	1561800000	2332800000	1.81117e+09	1343200000	1045200000	1295400000	1.22793e+09	1.47497	0.102814
H9J713	Uncharacterized protein	83678000	65574000	54071000	6.77743e+07	66185000	102550000	117630000	95455000	0.710013	0.189523
H9J723	26S proteasome non-ATPase regulatory subunit 2	4917100000	5520800000	5164400000	5.20077e+09	4332100000	4780200000	4977900000	4.69673e+09	1.10732	0.123754
H9J725	Uncharacterized protein	497240000	538690000	347120000	4.61017e+08	359460000	377790000	377870000	3.71707e+08	1.24027	0.201632
H9J727	Density-regulated protein	540450000	257400000	426110000	4.07987e+08	338690000	255560000	274470000	2.89573e+08	1.40892	0.240461
H9J732	Uncharacterized protein		32000000	29721000	30860500	51351000	21792000	30344000	3.44957e+07	0.89462	0.770137
Q2F5K0	Signal sequence receptor subunit gamma	61877000	1455200000	1056700000	8.57926e+08	1182000000	1538400000	1449100000	1.38983e+09	0.617287	0.281754
H9J746	RING-type E3 ubiquitin transferase	128110000	110290000	79722000	1.06041e+08		60872000	72094000	66483000	1.595	0.124913
H9J762	Uncharacterized protein	126660000		178530000	152595000	170740000	133310000	111820000	1.38623e+08	1.10079	0.667648
H9J780	Uncharacterized protein	859520000	796260000	1663700000	1.10649e+09	661790000	1069600000	1125100000	9.52163e+08	1.16208	0.649938
H9J782	FHA_2 domain-containing protein	98062000	127540000	70939000	98847000		47146000	90121000	68633500	1.44022	0.33686
H9J789	KRR1 small subunit processome component	222170000	631740000	125080000	326330000	649850000	622680000	740860000	671130000	0.48624	0.096428
H9J7A0	PA28_alpha domain-containing protein	1452100000	761100000	1191000000	1.13473e+09	1152300000	702060000	787730000	8.80697e+08	1.28845	0.356959
H9J7A3	Uncharacterized protein	1815400000	1642900000	1324200000	1.59417e+09	1854700000	1766000000	1451400000	1690700000	0.942903	0.636193
H9J7B7	Signal recognition particle receptor subunit beta	1158700000	1535900000	1209700000	1.30143e+09	831010000	1544400000	1378800000	1.2514e+09	1.03998	0.848662
H9J7C0	NUC153 domain-containing protein	192350000	143320000	302400000	212690000	235130000	208380000	159220000	200910000	1.05863	0.831963
H9J7C7	Uncharacterized protein	24765000	54476000		39620500	39316000		44321000	41818500	0.94744	0.897376
H9J7D4	Chromo domain-containing protein	2036500000	1738100000	2276600000	2.01707e+09	1817200000	1893200000	2131200000	1947200000	1.03588	0.720919
H9J7D6	Uncharacterized protein	1133800000	1311400000	1230700000	1225300000	1170000000	1714800000	1741800000	1542200000	0.794514	0.176309
H9J7E2	OB domain-containing protein	153900000	216710000	146150000	1.72253e+08	193650000	345110000	333900000	2.90887e+08	0.592166	0.0913033
H9J7E6	RRM domain-containing protein	351390000	282120000	329250000	320920000	355520000	427820000	489610000	4.24317e+08	0.756322	0.0776169
Q1HPR6	NADH-ubiquinone oxidoreductase Fe-S protein 7	155290000	255290000	235270000	2.15283e+08	209670000	215410000		212540000	1.01291	0.948995
H9J7H4	AP-2 complex subunit alpha	1351000000	1807400000	1501300000	1.55323e+09	1716200000	1562200000	1912900000	1.73043e+09	0.897598	0.351851
H9J7I1	Uncharacterized protein	765630000	353770000	589610000	569670000	571290000	459120000	512930000	5.14447e+08	1.10735	0.67822
H9J7J6	AAA domain-containing protein	268380000	157480000	261840000	2.29233e+08	197520000	175200000	147180000	173300000	1.32275	0.222534
H9J7K1	2-phospho-D-glycerate hydro-lyase	11546000000	10020000000	8933300000	1.01664e+10	12042000000	11552000000	9076000000	10890000000	0.933557	0.576093
H9J7K7	Transmembrane 9 superfamily member	216540000	107290000	136780000	1.53537e+08	99870000	134960000	179240000	1.38023e+08	1.1124	0.71724
H9J7K8	Beta-glucuronidase	182570000	498510000	256820000	3.12633e+08		58627000	35903000	47265000	6.61448	0.1207
H9J7L1	WD_REPEATS_REGION domain-containing protein	802450000	557190000	680360000	680000000	538520000	539140000	425740000	5.01133e+08	1.35692	0.0896158
H9J7L2	Uncharacterized protein		118390000	45897000	82143500	128240000	98014000	138660000	121638000	0.675311	0.295761
H9J7L4	15-oxoprostaglandin 13-reductase	539650000	601320000	280500000	4.73823e+08	834110000	598050000	456350000	6.29503e+08	0.752694	0.351173
H9J7L6	Dephospho-CoA kinase 2	64684000	48516000	62082000	5.84273e+07	53769000	47963000	51150000	5.09607e+07	1.14652	0.230651
H9J7M7	Mitochondrial import receptor subunit TOM22 homolog	125170000	108600000	160500000	1.31423e+08	166920000	149920000	138950000	151930000	0.865026	0.302293
H9J7M9	Uncharacterized protein	1020900000	680540000	736850000	8.12763e+08	585480000	607400000	850140000	6.81007e+08	1.19347	0.385057
H9J7N0	Uncharacterized protein	119540000	62603000	119210000	100451000	75914000	71168000	80447000	75843000	1.32446	0.267362
H9J7N1	Uncharacterized protein	88251000	68479000	106310000	87680000		89306000	75693000	82499500	1.06279	0.752433
H9J7P5	Inositol-1-monophosphatase	148050000	127570000	213470000	163030000	192650000	241360000	221020000	2.18343e+08	0.746668	0.134093
H9J7R0	Uncharacterized protein	333090000	473460000	190750000	3.32433e+08	559200000	497330000	807390000	6.21307e+08	0.535055	0.0820184
H9J7R7	MANF/CDNF-like protein	3869000000	3046100000	3785100000	3.56673e+09	4488800000	3564500000	3557600000	3870300000	0.921565	0.495162
H9J7S2	Ribosome biogenesis regulatory protein	871570000	1422600000	927700000	1.07396e+09	913680000	1090300000	1391400000	1.13179e+09	0.948898	0.808851
H9J7S6	NADH-ubiquinone oxidoreductase 75 kDa subunit, mitochondrial	165440000	363170000	127480000	2.18697e+08	177040000	206140000	260300000	2.14493e+08	1.0196	0.959099
H9J7S8	Uncharacterized protein	425710000	247450000	268660000	313940000	314310000	178720000	169190000	220740000	1.42222	0.271855
H9J7U7	Uncharacterized protein	213350000	129510000	121030000	154630000	161520000	148010000	94624000	134718000	1.14781	0.608184
H9J7U8	Deoxyhypusine hydroxylase	398760000	409180000	693000000	5.00313e+08	1001700000	468530000	680670000	7.16967e+08	0.69782	0.300875
H9J7V0	Eukaryotic translation initiation factor 3 subunit D	4100100000	3314300000	4161000000	3.85847e+09	3619200000	3756400000	4069800000	3.81513e+09	1.01136	0.893373
H9J7V5	WD_REPEATS_REGION domain-containing protein	62747000	64420000	103090000	7.67523e+07		48347000	445530000	246938500	0.310816	0.336268
H9J7V9	RING-type E3 ubiquitin transferase	209650000	316280000	226500000	250810000	257460000	232120000	329180000	272920000	0.918987	0.642057
H9J7X3	PKS_ER domain-containing protein	227390000	109840000		168615000	226900000	176110000	128130000	1.77047e+08	0.952376	0.892203
H9J7Z0	Uncharacterized protein	99017000	76093000		87555000	61028000	77830000	112650000	83836000	1.04436	0.873123
Q2F654	Sr protein	4651800000	4505800000	3901900000	4.35317e+09	4597200000	6032500000	7184100000	5.93793e+09	0.733111	0.112881
H9J7Z4	WD_REPEATS_REGION domain-containing protein	177890000	159430000	92732000	1.43351e+08	127510000	150980000	91728000	123406000	1.16162	0.555936
H9J7Z6	CPL domain-containing protein	119020000	116940000		117980000	124610000	117380000	145750000	1.29247e+08	0.912828	0.381686
H9J7Z9	Protein kinase domain-containing protein	515660000	369180000	454590000	4.46477e+08	523330000	472030000	531690000	5.09017e+08	0.877136	0.248925
H9J804	Ribonuclease Z		426020000	134990000	280505000	207820000	255220000	273080000	2.45373e+08	1.14318	0.773023
H9J806	Uncharacterized protein	3884800000	4239300000	2793700000	3.63927e+09	3148900000	4015700000	4804700000	3.98977e+09	0.91215	0.616463
H9J830	Uncharacterized protein	153540000	95268000	215170000	1.54659e+08	126690000	202280000	159070000	162680000	0.950697	0.854301
H9J839	Beta_elim_lyase domain-containing protein	51391000	91959000	55111000	6.61537e+07	107590000		95897000	101743500	0.6502	0.13145
H9J845	Phosphomannomutase	198720000	165710000	276840000	2.13757e+08	177470000	220980000	217230000	2.05227e+08	1.04156	0.823235
Q2F5N0	Prpk-binding protein	159290000	64413000	90140000	1.04614e+08	137340000	103090000	130150000	1.23527e+08	0.846897	0.564958
H9J858	ENTH domain-containing protein	122170000	357280000	108150000	1.95867e+08	358250000	211980000	159840000	2.43357e+08	0.804854	0.660501
H9J859	Fascin	2600800000	1581300000	2890200000	2.35743e+09	2090200000	2496600000	2261400000	2.28273e+09	1.03272	0.865606
H9J875	Amidohydro-rel domain-containing protein	122200000	111170000	173880000	135750000	179060000	169880000	146840000	165260000	0.821433	0.243177
H9J894	Uncharacterized protein	2070800000	2377500000	2828000000	2.42543e+09	2482800000	2839800000	3168300000	2830300000	0.856953	0.243004
H9J8B0	Tripeptidyl-peptidase 2	9259600000	6444400000	8046800000	7.91693e+09	6138300000	6790400000	6128700000	6.35247e+09	1.24628	0.137468
H9J8B3	SHSP domain-containing protein	193240000	102400000	178970000	1.58203e+08	86594000	112150000	91413000	96719000	1.6357	0.103613
H9J8B6	CULLIN_2 domain-containing protein	274750000	263000000	266100000	267950000	291010000	291040000	252270000	2.78107e+08	0.963479	0.490319
H9J8C1	Uncharacterized protein		123280000	263830000	193555000	150220000	114400000	198540000	1.54387e+08	1.2537	0.567145
H9J8D0	Uncharacterized protein	593850000	562950000	913980000	690260000	660580000	598090000	290080000	516250000	1.33707	0.338814
H9J8F0	JmjC domain-containing protein	44682000	70506000		57594000		34291000	51535000	42913000	1.34211	0.444176
Q2F5S6	Cytochrome c oxidase polypeptide Va	3299400000	1517800000	3738300000	2.85183e+09	1564700000	1684600000	1466800000	1.57203e+09	1.8141	0.133755
H9J8F6	Uncharacterized protein	45799000	30325000		38062000	55539000	57493000		56516000	0.673473	0.141611
H9J8G8	1,2-dihydroxy-3-keto-5-methylthiopentene dioxygenase	96792000	68666000	110510000	9.19893e+07		88635000	78720000	83677500	1.09933	0.6457
H9J8J6	Uncharacterized protein	159410000	124970000	148660000	1.44347e+08	111960000	166080000	167380000	1.48473e+08	0.972206	0.853126
H9J8K0	Uncharacterized protein	355270000	250980000	305950000	3.04067e+08	224750000	323240000	411430000	3.19807e+08	0.950783	0.811401
Q1HPI6	Myosin II essential light chain	1708500000	681620000	963740000	1.11795e+09	558150000	430090000	419810000	469350000	2.38192	0.104175
H9J8L9	Reticulon-like protein	575370000	950640000	786990000	771000000	649450000	790960000	641300000	6.93903e+08	1.11111	0.552366
H9J8N6	Transcription initiation factor IIE subunit beta		75537000	70486000	73011500	102420000		69347000	85883500	0.850123	0.522063
H9J8P6	Uncharacterized protein	111420000	116710000	124450000	1.17527e+08	154690000	146370000	118090000	1.39717e+08	0.841179	0.130881
H9J8P7	GRIP domain-containing protein		119050000	61323000	90186500	72160000	143570000	126900000	114210000	0.789655	0.543777
H9J8Q5	PABS domain-containing protein	168500000	168660000	118840000	152000000	200140000	180470000	169570000	1.83393e+08	0.82882	0.170964
H9J8S6	NUC153 domain-containing protein	127090000	149370000	117980000	131480000	115460000	170610000	166820000	1.50963e+08	0.87094	0.38687
H9J8S9	Uncharacterized protein	45097000	69498000	50219000	54938000	42004000	61788000	57321000	5.37043e+07	1.02297	0.903382
H9J8T0	Actin-related protein 2/3 complex subunit 5	56304000	55943000		56123500	81632000	40119000	57396000	5.97157e+07	0.939845	0.832102
H9J8T3	Uncharacterized protein	363640000	406780000	309840000	3.60087e+08	371920000	467800000	431470000	423730000	0.849802	0.183206
Q5UAQ4	60S ribosomal protein L35	7655300000	8900500000	6916100000	7.82397e+09	8775600000	8313100000	11700000000	9.59623e+09	0.815316	0.216282
H9J8T9	Uncharacterized protein	2574600000	2155000000	2640900000	2.45683e+09	2141100000	2003900000	1951300000	2032100000	1.20901	0.0589921
H9J8U2	Uncharacterized protein	69493000	30997000		50245000	31899000	46157000	39870000	3.93087e+07	1.27822	0.526423
H9J8U7	Uncharacterized protein	112210000		78419000	95314500	83153000	33767000	96161000	71027000	1.34195	0.443336
H9J8X3	Peptidase_M16 domain-containing protein	1788100000	1644000000	2312300000	1914800000	2236200000	2682300000	2627400000	2515300000	0.761261	0.0718099
H9J8X4	Glucose-6-phosphate 1-dehydrogenase	625650000	785740000	552920000	654770000	1185400000	801780000	1075500000	1.02089e+09	0.64137	0.0514282
H9J8Y3	PPM-type phosphatase domain-containing protein	36797000	122740000	457220000	2.05586e+08		228390000	206250000	217320000	0.946004	0.94802
H9J8Y4	Uncharacterized protein	81628000	63340000	62613000	6.91937e+07	66246000	85322000	67348000	72972000	0.948222	0.688826
H9J907	TPR_REGION domain-containing protein	4462100000	3872100000	5028500000	4.45423e+09	3528100000	3920900000	4529100000	3992700000	1.11559	0.356306
H9J921	NADH dehydrogenase [ubiquinone] flavoprotein 1, mitochondrial	1275300000	938310000	963600000	1059070000	836730000	923290000	943960000	9.01327e+08	1.17501	0.23601
H9J922	General transcription factor TFIIB	89565000		58846000	74205500	96029000	104170000	75764000	9.19877e+07	0.80669	0.342552
H9J930	Uncharacterized protein	11153000000	12152000000	10181000000	11162000000	10710000000	12636000000	10673000000	1.13397e+10	0.984332	0.846867
H9J933	Uncharacterized protein	196230000	328620000	165200000	2.30017e+08	297350000	216870000	266350000	260190000	0.884033	0.614436
H9J934	Uncharacterized protein	192080000	102540000	162930000	1.52517e+08	92537000	80642000	98008000	9.03957e+07	1.68721	0.0817896
H9J955	Calcium channel flower	481410000	406840000	458040000	4.48763e+08	324200000	423470000	399890000	382520000	1.17318	0.149299
H9J964	H/ACA ribonucleoprotein complex subunit	480610000	829840000	869750000	7.26733e+08	787570000	1047300000	803420000	879430000	0.826369	0.364749
H9J980	Component of oligomeric Golgi complex 4	101740000	85292000	93018000	93350000	91139000	94548000	75746000	8.71443e+07	1.07121	0.453652
H9J993	Nop domain-containing protein	6434900000	8063900000	7674800000	7391200000	7252400000	7818900000	8734000000	7935100000	0.931456	0.452289
H9J9A8	Uncharacterized protein	144510000	88313000	104050000	112291000	200460000	146630000	133820000	1.60303e+08	0.700491	0.143103
H9J9B1	Uncharacterized protein	1158400000	780550000	798280000	912410000	1005600000	796810000	1022000000	941470000	0.969133	0.848736
Q1HQ78	Prolactin regulatory binding-element protein		55348000	106470000	80909000	120970000	80447000	70591000	9.06693e+07	0.892352	0.746574
Q1HPP1	Chromobox-like protein 5	1346900000	994440000	1152600000	1.16465e+09	1129500000	754860000	696160000	8.60173e+08	1.35397	0.147295
H9J9C3	Oligosaccharyltransferase complex subunit	144340000		192910000	168625000	130370000	134750000	89963000	118361000	1.42467	0.146673
H9J9C9	Dynein light intermediate chain	180870000	71146000	201870000	1.51295e+08	65927000	90268000	99047000	8.50807e+07	1.77826	0.187707
H9J9D0	Dynein light intermediate chain	22112000	31110000	115220000	5.61473e+07	80286000	41963000	36037000	52762000	1.06416	0.922606
H9J9E2	HEAT repeat-containing protein 1	744670000	707940000	720100000	7.24237e+08	762110000	781690000	846510000	796770000	0.908966	0.0588771
H9J9E7	Lactamase_B domain-containing protein	125020000	156570000	140120000	140570000		174810000	158300000	166555000	0.843985	0.145189
H9J9F1	Tr-type G domain-containing protein	136150000	183260000	274210000	1.97873e+08	263740000	529390000	283960000	359030000	0.551133	0.163348
H9J9G9	Cation-transporting ATPase	283480000	191410000	296580000	2.57157e+08	561570000	376380000	390770000	4.42907e+08	0.580611	0.0524904
H9J9H8	Uncharacterized protein	1087700000	748260000	831950000	8.89303e+08	987130000	904130000	1107100000	9.99453e+08	0.88979	0.402974
H9J9J4	Uncharacterized protein	206370000	188840000	187000000	194070000	205080000	177030000	246740000	2.09617e+08	0.925833	0.503466
H9J9K5	28S ribosomal protein S18-2, mitochondrial	115670000	73748000	116000000	101806000	74731000	56815000	62155000	64567000	1.57675	0.0680314
H9J9K7	Calcium load-activated calcium channel	174000000	238190000	105350000	1.72513e+08	157870000	274850000	427350000	286690000	0.601742	0.259334
H9J9L5	Uncharacterized protein	703710000	750420000	659920000	7.04683e+08	752060000	700260000	639770000	6.97363e+08	1.0105	0.869062
H9J9M2	COPIIcoated_ERV domain-containing protein	131790000	245720000		188755000	219460000	178310000	209900000	2.02557e+08	0.931863	0.780956
H9J9M4	Uncharacterized protein	43766000	54393000	54325000	50828000	58501000	60769000	72093000	6.37877e+07	0.796831	0.0776176
H9J9M8	Ras-related protein Rab-14	717410000	371020000	492900000	527110000	424800000	324490000	323800000	3.57697e+08	1.47362	0.188033
H9J9N2	Uncharacterized protein	560900000	317060000	503180000	460380000	394550000	429400000	465490000	4.29813e+08	1.07112	0.709427
H9J9P4	DNA ligase	90772000	190030000	68480000	1.16427e+08	95998000	80032000	74114000	8.33813e+07	1.39632	0.432761
H9J9Q3	Malic enzyme	381170000	251220000	281930000	3.04773e+08	252620000	171810000	215140000	213190000	1.42959	0.115228
H9J9S0	CCT-alpha	8518500000	9894300000	11078000000	9.83027e+09	8515500000	9272900000	9205300000	8997900000	1.09251	0.345015
H9J9S6	Uncharacterized protein		423340000	166270000	294805000	581630000	445840000	395510000	4.74327e+08	0.621523	0.230637
H9J9X2	Endo/exonuclease/phosphatase domain-containing protein		38849000	42781000	40815000	105350000	110010000	54262000	89874000	0.454136	0.123734
H9J9Z9	DUF3421 domain-containing protein	2435100000	1984600000	1810600000	2.07677e+09	1610600000	1730700000	2046600000	1.79597e+09	1.15635	0.283749
H9JA15	Uncharacterized protein	133130000	87553000	192720000	137801000	141900000	101230000	108930000	1.17353e+08	1.17424	0.567983
H9JA24	Uncharacterized protein	244940000	144380000	192240000	1.93853e+08	296040000	202900000	182240000	227060000	0.853754	0.505772
H9JA58	Uncharacterized protein		35165000	20451000	27808000	37677000	41683000	49461000	4.29403e+07	0.647596	0.121886
H9JA60	Uncharacterized protein	4167100000	5735600000	6455300000	5.45267e+09	3584900000	5488900000	4375000000	4.48293e+09	1.21632	0.328704
H9JA66	Vacuolar protein sorting-associated protein 16 homolog		123620000	234740000	179180000	89170000	94362000	76477000	8.66697e+07	2.06739	0.114754
Q6IE02	Mod(Mdg4)-heS00531	3505100000	2291700000	3751300000	3182700000	2523200000	2335100000	2400000000	2.41943e+09	1.31547	0.168378
Q0ZB82	eIF-2B GDP-GTP exchange factor subunit alpha	148200000	197620000	157200000	1.67673e+08	271500000	212760000	191100000	225120000	0.744818	0.113344
H9JAB8	RRM domain-containing protein	3093900000	2309400000	2746900000	2.71673e+09	1820000000	2191500000	2790200000	2.26723e+09	1.19826	0.282719
H9JAC8	Mannose-6-phosphate isomerase	123980000	78006000	172230000	1.24739e+08	50722000	75281000	63394000	6.31323e+07	1.97583	0.0935374
H9JAD1	RRM domain-containing protein	556210000	295580000	847190000	5.66327e+08	350220000	399450000	448150000	3.99273e+08	1.41839	0.360201
H9JAD2	Uncharacterized protein		113060000	204060000	158560000	334860000	189100000	178590000	2.34183e+08	0.677076	0.378711
H9JAF0	Uncharacterized protein	286100000	396890000	269010000	3.17333e+08	247230000	194550000	223010000	2.21597e+08	1.43203	0.0893296
H9JAG1	TFIIS N-terminal domain-containing protein		82970000	46390000	64680000		62057000	155710000	108883500	0.594029	0.471985
H9JAG3	GOLD domain-containing protein	351640000	297930000		324785000	241690000	357670000	233840000	2.77733e+08	1.16941	0.458276
H9JAJ6	Nuclear cap-binding protein subunit 3	328430000	448940000	340610000	372660000	312640000	525480000	696550000	5.11557e+08	0.728482	0.302508
H9JAK3	Uncharacterized protein	505750000	340520000	257830000	3.68033e+08	415230000	515170000	637800000	5.22733e+08	0.704056	0.186804
H9JAM9	Heat shock protein 70-14	670350000	304630000	651510000	5.42163e+08	679230000	648250000	566820000	6.31433e+08	0.858623	0.509872
H9JAN8	Glyoxalase domain-containing protein 4	963430000	587020000	301920000	6.17457e+08	616380000	583220000	550570000	583390000	1.05839	0.868136
H9JAP3	Uncharacterized protein	392570000	920760000	369840000	5.61057e+08	548290000	634990000	901750000	695010000	0.807264	0.556536
H9JAP4	Uncharacterized protein	58055000	54581000		56318000	78117000	101660000	53987000	7.79213e+07	0.722755	0.312029
H9JAQ0	Uncharacterized protein	429430000	342670000	262200000	3.44767e+08	350600000	420120000	491930000	4.20883e+08	0.81915	0.294938
H9JAR6	Uncharacterized protein	119260000	34817000	72354000	75477000	58220000	50176000		54198000	1.39262	0.549842
H9JAR7	PPM-type phosphatase domain-containing protein	38629000	28638000	27089000	31452000	26351000	50568000	36374000	3.77643e+07	0.832849	0.469104
H9JAS5	Uncharacterized protein	1166700000	749010000	820230000	911980000	1098800000	950740000	945680000	9.98407e+08	0.913435	0.566273
H9JAV0	Uncharacterized protein	63786000	47991000		55888500	81641000	57262000	85280000	7.47277e+07	0.747896	0.237186
H9JAV8	39S ribosomal protein L50, mitochondrial	248550000	99485000	119700000	1.55912e+08	158150000	151320000	90902000	1.33457e+08	1.16825	0.684443
H9JAZ4	Acyl-coenzyme A oxidase	1205600000	881530000	389420000	8.25517e+08	1273900000	1274900000	1334100000	1294300000	0.637809	0.120331
H9JB06	Protein HIRA	34447000	41793000	102060000	5.94333e+07	46311000	30406000	45255000	4.06573e+07	1.46181	0.441989
H9JB09	Vasa intronic protein	14558000000	9483900000	15486000000	1.3176e+10	9122500000	9109900000	8706500000	8.97963e+09	1.46732	0.0882699
H9JB10	TPR_REGION domain-containing protein	125730000	261030000	102230000	1.62997e+08	170260000	207390000	231330000	2.02993e+08	0.802966	0.489191
H9JB13	cwf21 domain-containing protein	80767000	107500000	51894000	8.00537e+07		177470000	128360000	152915000	0.523517	0.0779935
H9JB14	Thioredoxin domain-containing protein 17	887620000	1220000000	1367400000	1158340000	1380300000	1506300000	1692900000	1526500000	0.758821	0.0941673
H9JB27	Uncharacterized protein	115320000	238400000	84285000	1.46002e+08	243200000	308290000	305620000	2.85703e+08	0.511025	0.053803
H9JB33	E3 ubiquitin protein ligase	79746000	72311000		76028500	64031000	86085000	94334000	8.14833e+07	0.933056	0.680334
H9JB38	Lipocln_cytosolic_FA-bd_dom domain-containing protein	127000000	51019000	135600000	1.0454e+08	99091000	68991000	91471000	8.65177e+07	1.2083	0.559569
H9JB40	Ribosome maturation protein SBDS	479940000	616080000	688140000	594720000	537730000	721240000	831590000	6.96853e+08	0.853436	0.386679
Q2F6A6	Elongation factor Tu	7435300000	5586000000	6649900000	6.55707e+09	5407300000	7158200000	6347600000	6.30437e+09	1.04008	0.748934
H9JB75	ADP-ribosyl cyclase/cyclic ADP-ribose hydrolase	155600000	132540000	220150000	169430000	130580000		121790000	126185000	1.34271	0.293129
H9JB77	SAM_MT_RSMB_NOP domain-containing protein	2399900000	2708600000	2092100000	2400200000	2358000000	2176000000	2923100000	2485700000	0.965603	0.780469
H9JB82	Protein kinase domain-containing protein	1724500000	2101100000	2423600000	2.08307e+09	2514500000	2521100000	2649700000	2.56177e+09	0.813137	0.0815532
H9JB84	PPM-type phosphatase domain-containing protein	1727500000	940130000	1776400000	1.48134e+09	1128700000	931170000	909510000	9.89793e+08	1.49662	0.153796
H9JBA1	Uncharacterized protein	543480000	259130000	239260000	347290000	223920000	281440000	273640000	2.59667e+08	1.33745	0.429949
H9JBB0	Probable cytosolic iron-sulfur protein assembly protein Ciao1	208210000	125980000		167095000	236580000	204240000	236390000	2.25737e+08	0.740221	0.179657
H9JBB8	Nucleoporin_N domain-containing protein	1270400000	862950000	952230000	1.02853e+09	701130000	902880000	928370000	8.44127e+08	1.21845	0.266801
H9JBB9	Uncharacterized protein	97890000	178850000	144900000	1.40547e+08	116250000	111880000	132310000	1.20147e+08	1.16979	0.448088
H9JBC3	Uncharacterized protein	87099000	64210000	86462000	79257000	95487000	68102000	216760000	126783000	0.625139	0.362623
H9JBD0	Uncharacterized protein	309690000	144960000	316310000	2.56987e+08	300840000	316710000	274990000	2.97513e+08	0.863782	0.518767
H9JBD3	RNA-splicing ligase RtcB homolog	2867900000	3272500000	2363900000	2.83477e+09	3360900000	2942400000	2859200000	3.05417e+09	0.928164	0.512022
H9JBD7	Uncharacterized protein	171800000	97620000	139240000	136220000	172910000	150220000	123840000	148990000	0.91429	0.645673
H9JBE0	Uncharacterized protein	82129000000	65400000000	69592000000	7.23737e+10	63932000000	74179000000	112300000000	8.34703e+10	0.867059	0.514886
H9JBF1	VWFC domain-containing protein	1601600000	791850000	1110700000	1168050000	821340000	667620000	732960000	740640000	1.57708	0.14912
H9JBF4	Protein RER1	111650000	214140000	157720000	161170000	205660000	241880000	253270000	2.33603e+08	0.68993	0.0926881
H9JBG0	Uncharacterized protein	563850000	473820000	528580000	5.22083e+08	499200000	429420000	499270000	4.75963e+08	1.0969	0.258423
H9JBH1	Thioredoxin_16 domain-containing protein	1015800000	406470000	830000000	7.50757e+08	964540000	453380000	484920000	634280000	1.18364	0.658864
H9JBK1	Nop domain-containing protein	183240000	260300000	266840000	2.36793e+08	160440000	231820000	238540000	2.10267e+08	1.12616	0.509525
H9JBK2	Prp31_C domain-containing protein		53162000	315370000	184266000	32990000	64969000	37299000	45086000	4.08699	0.25281
H9JBL9	Protein kinase domain-containing protein		169090000	126160000	147625000	169670000	172520000	151440000	1.64543e+08	0.89718	0.419534
H9JBM5	Uncharacterized protein	294730000	192620000	200260000	2.29203e+08	437430000	257060000	356070000	3.50187e+08	0.654518	0.121122
H9JBP4	DNA polymerase	91589000	120310000	44854000	8.55843e+07	62818000	71674000	72842000	6.91113e+07	1.23835	0.499545
Q8I9V7	Caspase-1	151980000	85656000	105540000	114392000	72598000	84913000	76314000	7.79417e+07	1.46766	0.142257
H9JBR2	Uncharacterized protein	113530000	84429000	97590000	9.85163e+07	55792000	90439000	93871000	80034000	1.23093	0.279501
H9JBR4	Armadillo segment polarity protein	183230000	297720000	252110000	2.44353e+08	215970000	141220000	160350000	1.72513e+08	1.41643	0.147878
H9JBR9	Uncharacterized protein	183330000	139910000	138540000	1.53927e+08	188640000	178450000	162420000	1.76503e+08	0.872089	0.244687
H9JBS1	NTF2 domain-containing protein	1380700000	774430000	1226600000	1.12724e+09	953830000	966750000	919440000	9.46673e+08	1.19074	0.378409
H9JBU8	2,3-bisphosphoglycerate 3-phosphatase	300330000	231910000	372090000	3.01443e+08	187740000	219600000		203670000	1.48006	0.165519
H9JBV5	TPR_REGION domain-containing protein	2073800000	823860000	2086700000	1.66145e+09	890960000	770920000	803390000	8.21757e+08	2.02183	0.11643
H9JBW7	Fam20C domain-containing protein	108240000		167980000	138110000	155720000	177900000	137740000	157120000	0.87901	0.529879
H9JBX2	Protein kinase C	238400000	242930000	141300000	2.07543e+08	180690000	173810000	269110000	207870000	0.998429	0.994576
H9JBZ0	Hepatocyte growth factor-regulated tyrosine kinase substrate	1457700000	804870000	931240000	1.0646e+09	551080000	448540000	545960000	5.15193e+08	2.06642	0.0534892
H9JBZ4	Inhibitor_I29 domain-containing protein	310570000	168110000	246230000	2.41637e+08	270940000	104080000	187900000	187640000	1.28777	0.442228
H9JC04	Uncharacterized protein	251900000	283800000	182450000	2.39383e+08	285190000	177670000	194910000	2.19257e+08	1.0918	0.67649
H9JC45	Uncharacterized protein	603690000	496600000	539670000	5.46653e+08	578270000	462480000	659700000	5.66817e+08	0.964427	0.772335
H9JC58	Lactamase_B domain-containing protein	1478500000	702410000	1559700000	1246870000	933520000	965320000	797030000	8.98623e+08	1.38753	0.278662
H9JC65	Uncharacterized protein	2003500000	1582800000	1751900000	1779400000	1463800000	1267800000	1506400000	1.41267e+09	1.2596	0.0618682
H9JC66	Dihydropyrimidine dehydrogenase [NADP(+)]	195850000	409380000	102260000	235830000	363600000	314380000	316500000	3.31493e+08	0.711417	0.358506
H9JC73	SCP2 domain-containing protein	1419000000	1230900000	1522300000	1.39073e+09	1191300000	1165700000	938050000	1098350000	1.2662	0.0672652
H9JC82	Uncharacterized protein	175190000	83430000		129310000	105820000	78282000	101000000	95034000	1.36067	0.410258
H9JC86	Uncharacterized protein	78759000	707710000	422040000	4.02836e+08	766680000	890040000	818410000	8.25043e+08	0.488261	0.0849271
H9JC91	Uncharacterized protein	36420000		77144000	56782000	37506000	58153000		47829500	1.18718	0.732793
H9JC92	Vacuolar protein sorting-associated protein 18 homolog	76532000	35957000		56244500		42179000	71473000	56826000	0.989767	0.98357
H9JCB4	Iso_dh domain-containing protein	1501000000	1662100000	2015300000	1.72613e+09	1516200000	1442600000	1484300000	1.48103e+09	1.16549	0.185256
H9JCB5	Iso_dh domain-containing protein	84674000	267050000	179100000	1.76941e+08	210120000	422500000	238620000	2.90413e+08	0.609274	0.252175
H9JCB6	Iso_dh domain-containing protein	1634300000	887240000	1125800000	1215780000	558750000	855760000	796230000	7.36913e+08	1.64983	0.114808
H9JCC6	tRNA (guanine(26)-N(2))-dimethyltransferase	82332000	186780000	110800000	1.26637e+08	159590000	119880000	247060000	175510000	0.721539	0.37341
H9JCC7	Uncharacterized protein	55310000	59281000	78735000	64442000	60427000	71209000	82427000	7.13543e+07	0.903127	0.512549
H9JCD0	Uncharacterized protein	148280000	129450000		138865000	176290000	152010000	189560000	172620000	0.804455	0.122789
H9JCE7	RNA-binding protein NOB1	142500000	121350000		131925000	166360000	185170000	141860000	1.64463e+08	0.802154	0.16845
H9JCE9	Lon protease homolog, mitochondrial	1089200000	865640000	517060000	8.23967e+08	723420000	588850000	803670000	7.05313e+08	1.16823	0.541249
H9JCF1	AP-3 complex subunit beta	574790000	331980000	342660000	4.16477e+08	310730000	467860000	481920000	420170000	0.99121	0.971264
H9JCG0	Tubulin-specific chaperone A		105970000	280460000	193215000	228530000	73479000		151004500	1.27953	0.75224
H9JCG5	ClpX-type ZB domain-containing protein	245600000	211120000	144900000	200540000	160150000	192300000	211510000	1.87987e+08	1.06678	0.723996
H9JCJ4	WD_REPEATS_REGION domain-containing protein		66815000	103210000	85012500	68783000	101610000	57216000	7.58697e+07	1.12051	0.704122
H9JCL6	Nudix hydrolase domain-containing protein	228530000	207920000	298690000	2.45047e+08	347510000	276220000	223100000	2.82277e+08	0.868108	0.457497
H9JCL8	Uncharacterized protein	1888100000	1810600000	1157800000	1.61883e+09	1759600000	1495300000	2363800000	1872900000	0.864346	0.503472
H9JCM2	PCI domain-containing protein	4626200000	4882200000	5600900000	5.03643e+09	3538800000	4527800000	4496700000	4.18777e+09	1.20265	0.123738
H9JCQ0	Protein SDA1	33664000	196570000		115117000	142990000	201820000	202370000	1.82393e+08	0.631147	0.381982
Q56R81	Double-time protein	44251000	94090000	89277000	7.58727e+07	151230000	96347000	121300000	122959000	0.617057	0.103864
H9JCS1	Uncharacterized protein	86251000		163880000	125065500	162240000	272800000	187650000	2.07563e+08	0.602541	0.210557
H9JCS8	Uncharacterized protein	1003000000	993780000	1150400000	1049060000	1133100000	873120000	860000000	9.55407e+08	1.09802	0.412091
H9JCT5	26S proteasome regulatory subunit 7	8071100000	5261000000	7078300000	6.80347e+09	4620500000	5034800000	4530500000	4728600000	1.43879	0.0683519
H9JCV2	Uncharacterized protein	27087000000	18415000000	26300000000	23934000000	23544000000	21603000000	20621000000	2.19227e+10	1.09175	0.525986
H9JCY9	Ubiquitinyl hydrolase 1	334180000	82015000	148650000	1.88282e+08	276850000	196780000	216550000	230060000	0.818402	0.625717
H9JCZ3	Vitellogenin domain-containing protein	1156900000	1185400000	1180800000	1.17437e+09	1121100000	966260000	809700000	9.65687e+08	1.21609	0.0820075
H9JCZ6	HMG box domain-containing protein	555200000	493270000		524235000	430300000	507250000	674930000	5.37493e+08	0.975333	0.898956
H9JD04	Uncharacterized protein	128400000	241560000	182500000	1.84153e+08	247730000	285200000	244270000	2.59067e+08	0.710834	0.100455
Q5UAQ5	60S ribosomal protein L34	8293400000	14389000000	11665000000	1.14491e+10	13470000000	14160000000	20385000000	16005000000	0.715347	0.181307
H9JD16	Serine/threonine-protein kinase RIO3	155300000	113280000	154140000	1.40907e+08	84642000	96151000	112350000	9.77143e+07	1.44203	0.0539761
H9JD17	Uncharacterized protein	178140000	240870000	249060000	222690000	248960000	350980000	278060000	2.92667e+08	0.7609	0.13713
H9JD18	Uncharacterized protein	127480000	93718000	91254000	1.04151e+08	53811000		74157000	63984000	1.62776	0.0977235
H9JD19	Uncharacterized protein		537380000	261270000	399325000	445030000	859980000	260860000	5.21957e+08	0.765054	0.658402
H9JD28	Uncharacterized protein	888710000	574120000	817890000	760240000	788790000	506080000	553100000	615990000	1.23418	0.327194
H9JD34	WD_REPEATS_REGION domain-containing protein	297540000	161150000	247270000	235320000	114060000	115390000	169850000	133100000	1.76799	0.0801983
H9JD56	Superoxide dismutase	1155100000	1882600000	1515000000	1.51757e+09	1884900000	1678800000	1270700000	1.61147e+09	0.94173	0.751586
H9JD62	Diphosphomevalonate decarboxylase	386330000	236470000	380240000	3.34347e+08	233920000	197580000	141660000	1.91053e+08	1.75002	0.0622301
H9JD85	Coiled-coil domain-containing protein 47	607930000	527300000	767490000	634240000	386960000	477780000	612040000	492260000	1.28842	0.214021
H9JD89	Uncharacterized protein	198620000	99382000	104400000	134134000	118230000	85901000		102065500	1.3142	0.513296
H9JD96	HMG box domain-containing protein	268530000	252410000	296660000	2.72533e+08	369250000	226380000	270890000	288840000	0.943544	0.730557
H9JDB0	Ubiquitinyl hydrolase 1	85324000	67322000	55056000	69234000	92751000		65436000	79093500	0.875344	0.56386
H9JDB2	DUF1716 domain-containing protein	93929000	140420000	245330000	159893000	213960000	209440000	142540000	1.88647e+08	0.847579	0.598712
H9JDB5	Uncharacterized protein	1940800000	2032600000	2198600000	2.05733e+09	2171400000	1715200000	2091200000	1992600000	1.03249	0.705758
H9JDB6	Uncharacterized protein	7752700000	4839000000	6768800000	6453500000	4067600000	4305900000	4020600000	4.13137e+09	1.56207	0.0541392
H9JDB8	GRIP domain-containing protein	84003000	35318000	72515000	6.39453e+07	253770000	32908000	68342000	118340000	0.540353	0.480756
H9JDC0	Glutamine--fructose-6-phosphate transaminase (isomerizing)	609940000	487890000	770830000	6.22887e+08	716750000	604490000	715530000	6.78923e+08	0.917462	0.567228
H9JDC1	Uncharacterized protein	774170000	332610000	665430000	5.90737e+08	222880000	494940000	437800000	3.85207e+08	1.53356	0.259435
H9JDC2	Uncharacterized protein	764270000	458780000	562260000	5.95103e+08	362050000	414030000	354450000	3.76843e+08	1.57918	0.07584
H9JDD8	Uncharacterized protein	67931000	85095000	97330000	83452000	53966000	54478000		54222000	1.53908	0.0766623
H9JDD9	ANK_REP_REGION domain-containing protein	102480000	109460000	90561000	1.00834e+08	96150000	116460000	142120000	1.18243e+08	0.852764	0.293216
H9JDE4	Uncharacterized protein	568990000	1171400000	793850000	8.44747e+08	1306600000	1159800000	1930000000	1.46547e+09	0.576435	0.102618
H9JDF4	YTH domain-containing protein	100360000	143020000	108830000	1.17403e+08	132330000	184750000	228100000	1.81727e+08	0.646044	0.103448
H9JDH4	Eukaryotic translation initiation factor 2A	1241100000	945490000	1310000000	1165530000	1422100000	1193300000	1203200000	1.27287e+09	0.915673	0.469376
H9JDH7	CDP-diacylglycerol synthase	298110000	195940000	84921000	1.9299e+08	196070000	153150000	199010000	1.82743e+08	1.05607	0.879284
H9JDI0	Non-specific serine/threonine protein kinase	138170000	159410000	115060000	1.37547e+08	137670000	93748000	102650000	111356000	1.2352	0.230616
H9JDI2	TAF6_C domain-containing protein	94673000	160270000	216060000	157001000	182940000	154040000	145400000	1.60793e+08	0.976415	0.923027
H9JDI6	Uncharacterized protein	70151000	70260000	87504000	7.59717e+07	73220000	114510000	66560000	8.47633e+07	0.89628	0.613355
H9JDI8	Nuclear cap-binding protein subunit 2		32494000	214550000	123522000	110510000	80542000	62977000	8.46763e+07	1.45875	0.618459
H9JDJ3	Uncharacterized protein	3120200000	3621200000	3503400000	3.41493e+09	3546600000	3459800000	4759900000	3922100000	0.87069	0.319042
H9JDJ7	RNA helicase	1348400000	1921900000	1178200000	1.48283e+09	2710200000	2380600000	1922100000	2.33763e+09	0.634331	0.056058
H9JDK4	Multifunctional fusion protein	7451800000	5344900000	6095400000	6.29737e+09	5134900000	5901500000	6019500000	5685300000	1.10766	0.416463
H9JDK6	Cytochrome b5 heme-binding domain-containing protein	981300000	336670000	490060000	6.02677e+08	764080000	569990000	748300000	6.94123e+08	0.868256	0.677371
H9JDK7	Uncharacterized protein	313410000	219780000	264180000	265790000	340560000	310800000	305820000	319060000	0.833041	0.141489
H9JDK8	Sec16_C domain-containing protein	563560000	431030000	438260000	4.77617e+08	567040000	598760000	615100000	5.93633e+08	0.804565	0.0624793
H9JDM1	Uncharacterized protein	303980000	477400000	275960000	3.52447e+08	385470000	357830000	353770000	365690000	0.963785	0.845654
H9JDM5	Uncharacterized protein	1725800000	1656800000	1953000000	1.77853e+09	1254700000	1357000000	1714900000	1442200000	1.23321	0.112305
Q66SV4	40S ribosomal protein S23	8449400000	20030000000	7721100000	1.20668e+10	14431000000	16829000000	19543000000	1.69343e+10	0.712566	0.316132
H9JDQ0	Amidophosphoribosyltransferase	35580000	30473000		33026500	329330000	136580000	52825000	1.72912e+08	0.191002	0.277513
H9JDQ1	EGF-like domain-containing protein	80892000	66854000	96722000	8.14893e+07	53899000		44346000	49122500	1.6589	0.0696816
H9JDQ2	Uncharacterized protein	238500000	358890000	216860000	2.71417e+08	158150000	143940000	170430000	1.57507e+08	1.72321	0.0639507
H9JDR8	Elongator complex protein 3	52080000	845660000	194400000	3.64047e+08	931510000	982610000	824400000	912840000	0.398807	0.0919635
H9JDS2	Fcf2 domain-containing protein	145510000	148070000		146790000	141620000	105030000	189180000	1.45277e+08	1.01042	0.964662
H9JDS5	Uncharacterized protein	72697000	43700000	44157000	53518000	64697000	57655000	57478000	5.99433e+07	0.89281	0.550964
H9JDS9	Uncharacterized protein	289510000	236290000	207850000	244550000	206020000	257930000	227990000	2.30647e+08	1.06028	0.6486
Q1HPN5	Gasp	1716600000	943350000	1620300000	1426750000	1364800000	1132000000	1075500000	1.19077e+09	1.19818	0.413604
H9JDT4	Phosphoglycerate kinase	2851600000	1727200000	2683100000	2.42063e+09	1932900000	1837300000	1569800000	1780000000	1.35991	0.155458
H9JDT7	Uncharacterized protein	845820000	411580000	607290000	6.21563e+08	353760000	273890000	343720000	323790000	1.91965	0.0806456
H9JDU2	TROVE domain-containing protein	368450000	550310000	285460000	4.01407e+08	566160000	466680000	572570000	5.35137e+08	0.750101	0.192397
H9JDV4	Nucleoside diphosphate kinase	4504100000	15729000000	13767000000	1.13334e+10	22004000000	22600000000	15337000000	1.99803e+10	0.567226	0.106874
H9JDW4	tRNA (adenine(58)-N(1))-methyltransferase non-catalytic subunit TRM6	231970000	229590000	252820000	2.38127e+08	251820000	312550000	159820000	2.41397e+08	0.986454	0.945566
H9JDX2	Uncharacterized protein	1036400000	526970000	1097700000	8.87023e+08	1036800000	877390000	659270000	857820000	1.03404	0.89681
H9JDX6	S-formylglutathione hydrolase	2843300000	2287400000	2781500000	2637400000	3903200000	3409900000	2359900000	3.22433e+09	0.817968	0.295306
H9JDY0	Nicastrin	94467000	60019000	94344000	8.29433e+07		56801000	71823000	64312000	1.2897	0.323867
H9JDY1	M20_dimer domain-containing protein	15300000000	9421500000	12274000000	1.23318e+10	11765000000	12978000000	11830000000	12191000000	1.01155	0.93946
H9JDY3	Uncharacterized protein	210650000	287980000	251380000	2.50003e+08	286820000	275420000	361490000	307910000	0.811936	0.173695
H9JDY4	Uncharacterized protein	287980000	167940000	92935000	1.82952e+08	216850000	182130000	147300000	1.82093e+08	1.00471	0.989315
H9JDZ2	CS domain-containing protein	603940000	608760000	695570000	636090000	647430000	600180000	737360000	6.61657e+08	0.96136	0.63639
H9JDZ3	GRIP domain-containing protein	222360000	93575000		157967500	186700000	170710000	285630000	2.14347e+08	0.736972	0.460382
H9JE21	NAD(P)-bd_dom domain-containing protein	60329000	56643000		58486000	70278000	89229000	74157000	77888000	0.750899	0.0834208
H9JE32	Glutathione transferase	1478500000	1455100000	1297700000	1.41043e+09	991740000	1041800000	1614700000	1216080000	1.15982	0.402466
H9JE33	Uncharacterized protein	400650000		382110000	391380000	762120000	304230000	559840000	5.42063e+08	0.722019	0.443508
H9JE34	PfkB domain-containing protein	103580000	82713000		93146500	105740000	106570000	124970000	1.12427e+08	0.828509	0.184529
H9JE43	Uncharacterized protein	1806600000	1309500000	1174100000	1.43007e+09	789620000	1297200000	1445600000	1.17747e+09	1.21452	0.412538
H9JE58	LITAF domain-containing protein	157220000	73530000	110820000	1.13857e+08	44236000	65069000	96417000	68574000	1.66035	0.188088
H9JE74	Uncharacterized protein	160910000	120960000	153750000	1.45207e+08	143060000	169170000	172100000	1.61443e+08	0.899428	0.350562
H9JE76	Doublecortin-like and CAM kinase-like protein	59018000	65555000	76345000	6.69727e+07	43241000	54721000		48981000	1.36732	0.104352
H9JE78	MHD domain-containing protein	46843000	92999000		69921000	55362000	197710000	250840000	1.67971e+08	0.416269	0.294008
H9JE82	ZP domain-containing protein	84584000	61973000	107420000	84659000	100560000	106770000	69198000	92176000	0.918449	0.690162
H9JE95	Protein arginine N-methyltransferase	307290000	398520000	287290000	3.31033e+08	380830000	349670000	372540000	367680000	0.90033	0.360003
H9JE97	SURF6 domain-containing protein	173310000	195410000	162690000	1.77137e+08	133220000	160110000	279520000	190950000	0.92766	0.77883
H9JEA0	Phosphatidylinositol-3,5-bisphosphate 3-phosphatase	47319000	42904000	60228000	5.01503e+07	81094000	48076000	59475000	6.28817e+07	0.797535	0.311107
H9JEA2	Peptidyl-prolyl cis-trans isomerase	56931000		62936000	59933500	75725000	57015000	129710000	8.74833e+07	0.685085	0.400995
H9JEB4	Fibrillar collagen NC1 domain-containing protein	1007500000	501150000	835290000	7.81313e+08	24331000	399180000	563270000	328927000	2.37534	0.106627
H9JEC2	Uncharacterized protein	1087400000	1494500000	953860000	1.17859e+09	1195900000	1489800000	1760000000	1481900000	0.795321	0.257949
H9JEC3	Helicase ATP-binding domain-containing protein		75113000	38353000	56733000	111730000	50295000	70021000	7.73487e+07	0.733471	0.502107
H9JEC8	BAT2_N domain-containing protein	824860000	636450000	748960000	7.36757e+08	599300000	672700000	792870000	688290000	1.07042	0.570867
H9JED0	Mediator of RNA polymerase II transcription subunit 18		40572000	42840000	41706000	47050000	39820000	43837000	43569000	0.95724	0.557251
H9JEE1	Uncharacterized protein	91713000	62689000	269710000	1.41371e+08	45077000	79687000	71364000	65376000	2.16242	0.310806
Q1HPW4	Eukaryotic translation initiation factor 3 subunit I	2870600000	2445900000	3324800000	2.88043e+09	3877600000	3515500000	2941900000	3445000000	0.83612	0.203992
H9JEE8	WD_REPEATS_REGION domain-containing protein	121720000	118150000	171170000	1.37013e+08	217180000	125160000	112010000	151450000	0.904677	0.71805
H9JEF8	UBR-type domain-containing protein	574180000	579430000	703070000	6.18893e+08	409440000	498810000	523470000	477240000	1.29682	0.0601953
H9JEF9	Uncharacterized protein	399930000	506040000	528470000	4.78147e+08	490390000	500000000	622190000	5.37527e+08	0.889531	0.364257
H9JEG5	Uncharacterized protein		446500000	109620000	278060000	280650000	221910000	220330000	2.40963e+08	1.15395	0.791047
H9JEH2	Uncharacterized protein	2771100000	1507800000	2460900000	2246600000	2114600000	1385100000	1306800000	1.60217e+09	1.40223	0.232954
H9JEI9	Uridine/cytidine kinase	213420000	113460000	118360000	1.48413e+08	178300000	144780000	125810000	149630000	0.991869	0.974639
H9JEJ3	DNA-directed RNA polymerase subunit	127920000	74046000		100983000	90656000		123720000	107188000	0.942111	0.862495
H9JEJ4	BTB domain-containing protein	479180000	931600000	836370000	749050000	1044000000	1200800000	867750000	1.03752e+09	0.721964	0.161064
W6JIB4	Extradenticle	87592000	92103000	70817000	83504000	96518000	65541000	86829000	8.29627e+07	1.00653	0.963796
H9JEK7	116 kDa U5 small nuclear ribonucleoprotein component	1671900000	1560200000	1206400000	1479500000	2277400000	1751300000	1700600000	1.90977e+09	0.774702	0.136885
H9JEK8	Brix domain-containing protein	108910000	143110000		126010000	149260000	145420000	204260000	1.66313e+08	0.757666	0.240994
H9JEL7	RRM domain-containing protein	2365700000	1522900000	2309500000	2.06603e+09	1509500000	2070900000	1583500000	1721300000	1.20027	0.347395
H9JEL8	Uncharacterized protein	2466700000	2346400000	2880300000	2.56447e+09	2284400000	2196800000	1585600000	2.02227e+09	1.26811	0.117841
H9JEN0	Ubiquitin carboxyl-terminal hydrolase MINDY	595920000	494020000	751730000	613890000	602060000	574310000	699210000	6.25193e+08	0.98192	0.899407
H9JES8	B30.2/SPRY domain-containing protein		78753000	77072000	77912500		21035000	97627000	59331000	1.31318	0.675546
H9JEU7	Ferroxidase	50613000	43561000		47087000	50506000	46480000		48493000	0.971006	0.762161
H9JEV6	Uncharacterized protein	45963000	241820000	89540000	1.25774e+08	271260000	202190000	233150000	2.35533e+08	0.533998	0.154619
H9JEX4	Uncharacterized protein	368060000	273190000	206910000	282720000	538410000	279780000	341710000	3.86633e+08	0.731235	0.31681
H9JF19	CTP synthase	695310000	414230000	560480000	5.56673e+08	357170000	542160000	476520000	4.58617e+08	1.21381	0.371753
H9JF36	Uncharacterized protein	492110000	195410000	525810000	4.04443e+08	506390000	471970000	402840000	460400000	0.878461	0.635637
H9JF42	RRM domain-containing protein	257590000	391100000	225600000	291430000	283920000	436210000	256770000	3.25633e+08	0.894964	0.673669
H9JF57	Dynamin-like 120 kDa protein, form S1	797280000	663840000	801800000	7.54307e+08	668870000	688070000	733860000	6.96933e+08	1.08232	0.308242
H9JF61	DH domain-containing protein	58355000	61729000		60042000	71600000	66175000	59785000	6.58533e+07	0.911753	0.294338
H9JF62	PH_16 domain-containing protein	123330000	111450000	161010000	131930000	116530000	107900000	75262000	9.98973e+07	1.32066	0.176171
H9JF92	Uncharacterized protein	929240000	260180000	400450000	5.29957e+08	236960000	364080000	286440000	2.95827e+08	1.79144	0.321327
H9JF95	m7GpppX diphosphatase	284080000	257630000	368640000	303450000	368310000	427780000	365270000	387120000	0.783865	0.0995668
H9JFA2	Thioredoxin domain-containing protein	2054500000	1351500000	2008800000	1.80493e+09	1903700000	946910000	760410000	1.20367e+09	1.49952	0.226153
H9JFA6	Uncharacterized protein	757350000	481200000	540620000	5.93057e+08	550560000	482130000	620080000	5.50923e+08	1.07648	0.673641
H9JFB7	Fumarate hydratase	2497200000	2187300000	2585300000	2.42327e+09	2522900000	2395400000	2182100000	2366800000	1.02386	0.736275
H9JFF4	AKAP2_C domain-containing protein	73777000	126390000	82603000	9.42567e+07	117760000	50900000	64523000	7.77277e+07	1.21265	0.560813
H9JFI7	Uncharacterized protein	889920000	1105700000	632540000	8.76053e+08	1251600000	1859500000	1289800000	1.46697e+09	0.597187	0.0691273
H9JFJ6	Purple acid phosphatase	274020000	172470000	369820000	2.72103e+08	262150000	143390000	226000000	2.10513e+08	1.29257	0.409638
H9JFJ7	RNA helicase	310560000	280890000	374990000	3.22147e+08	496520000	302160000	412950000	4.03877e+08	0.797636	0.262811
H9JFJ8	H(+)-transporting two-sector ATPase	93843000	253180000	159360000	1.68794e+08	1006700000	333090000	280320000	5.40037e+08	0.312561	0.194344
H9JFL0	Uncharacterized protein	271080000	198310000	261130000	2.43507e+08	178110000	239160000	241690000	2.19653e+08	1.1086	0.482384
H9JFL7	Uncharacterized protein	119640000	197650000	234810000	1.84033e+08	173900000	159870000	211670000	1.81813e+08	1.01221	0.955389
H9JFM4	Uncharacterized protein		123350000	129540000	126445000	71761000	167860000		119810500	1.05537	0.903026
H9JFN0	Uncharacterized protein	265660000	266130000	344180000	291990000	312660000	324180000	239620000	2.92153e+08	0.999441	0.996705
H9JFN9	Uncharacterized protein	316220000	254180000	260620000	2.77007e+08	399730000	246370000	317240000	3.21113e+08	0.862645	0.41451
H9JFP5	NEDD8-activating enzyme E1 regulatory subunit	379180000	252490000	274690000	302120000	214440000	191880000	242660000	2.16327e+08	1.39659	0.108957
H9JFQ3	Uncharacterized protein	148140000	131800000	98062000	1.26001e+08	209080000	127290000	207520000	1.81297e+08	0.694997	0.146734
H9JFR7	Uncharacterized protein	132550000	127080000	113280000	1.24303e+08	104720000	124870000	150210000	126600000	0.981859	0.880642
H9JFT8	Uncharacterized protein	139110000	48190000	90907000	9.27357e+07	130100000	78877000	78357000	95778000	0.968236	0.927411
H9JFU0	Integrator complex subunit 11		110330000	116740000	113535000	107400000	154280000	131810000	1.31163e+08	0.8656	0.391244
H9JFW4	Uncharacterized protein	33890000	42958000	113650000	6.34993e+07	47463000	53446000		50454500	1.25855	0.716035
H9JFW8	Uncharacterized protein	153720000	230250000	215000000	1.99657e+08	149050000	195880000	202390000	182440000	1.09437	0.582115
H9JFW9	Cytochrome b5 heme-binding domain-containing protein	552740000	232770000	453260000	4.12923e+08	357770000	420140000	275810000	351240000	1.17562	0.58282
H9JFX9	Uncharacterized protein	1398800000	3060600000	1667000000	2.04213e+09	3099600000	2803800000	2908800000	2937400000	0.695218	0.161672
H9JFY6	GDP-D-mannose dehydratase	203710000	148680000	177850000	1.76747e+08	149620000	202620000	243490000	1.98577e+08	0.890068	0.526197
H9JG00	Uncharacterized protein	75523000	169830000	84707000	110020000	141150000	93716000	128470000	121112000	0.908415	0.755103
H9JG30	39S ribosomal protein L17, mitochondrial	210960000	188270000	160690000	186640000	214000000	152470000	173910000	1.80127e+08	1.03616	0.792485
H9JG32	Uncharacterized protein	82953000		69781000	76367000	98967000		84299000	91633000	0.833401	0.261552
H9JG51	Uncharacterized protein	187060000	193670000	388600000	2.56443e+08	224830000	239330000	161250000	208470000	1.23012	0.532563
H9JG54	Serine/threonine-protein phosphatase	483460000	311010000	374350000	3.89607e+08	285620000	367070000	352380000	3.35023e+08	1.16292	0.386847
H9JG71	Rubis-subs-bind domain-containing protein	48567000	59272000	65484000	5.77743e+07	48025000		49277000	48651000	1.18753	0.24897
H9JG74	AMP_N domain-containing protein	574740000	1020600000	366400000	6.53913e+08	994910000	1811900000	1254900000	1.3539e+09	0.482984	0.0859714
H9JG78	Glutaredoxin	207350000	98581000	169070000	1.58334e+08	312860000	80016000	148860000	1.80579e+08	0.876813	0.784458
H9JG79	Uncharacterized protein	3901100000	2107500000	2231200000	2746600000	1601900000	1611300000	2775000000	1.99607e+09	1.37601	0.342344
H9JG85	N-acetyltransferase domain-containing protein		398090000	81932000	240011000	521160000	396530000	301980000	4.06557e+08	0.590351	0.329816
H9JGA7	Mitochondrial genome maintenance exonuclease 1	334800000	352400000	300770000	3.29323e+08	344170000	325110000	343760000	337680000	0.975253	0.637307
H9JGA8	Uncharacterized protein	111030000	173960000	125040000	1.36677e+08	154850000	137580000	161210000	1.51213e+08	0.903867	0.514293
H9JGA9	Uncharacterized protein	5917600000	4985400000	4519000000	5.14067e+09	4955600000	4567700000	4624900000	4.71607e+09	1.09003	0.377871
H9JGB6	Uncharacterized protein	153140000	85914000	100970000	1.13341e+08	117360000	49260000	132040000	9.95533e+07	1.1385	0.694407
H9JGE8	26S proteasome non-ATPase regulatory subunit 8	2963500000	2889600000	2857700000	2903600000	3250700000	2729100000	3154800000	3.04487e+09	0.953605	0.435862
H9JGE9	Uncharacterized protein	2669000000	2597600000	2899100000	2721900000	4354500000	3583300000	2849100000	3.59563e+09	0.757002	0.120484
H9JGH8	DNA replication licensing factor MCM2	527780000	943210000	557770000	6.76253e+08	746250000	664650000	643650000	684850000	0.987447	0.953103
H9JGI6	Protein phosphatase methylesterase-1	271830000	213890000	338170000	274630000	263430000	238090000	274090000	2.58537e+08	1.06225	0.689589
H9JGL7	FoP_duplication domain-containing protein	315580000	658380000	268990000	4.14317e+08	619430000	733140000	844610000	7.32393e+08	0.565702	0.0838876
H9JGM3	Uncharacterized protein	2674800000	5159800000	7653500000	5162700000	6871400000	6249100000	5637000000	6252500000	0.825702	0.50257
H9JGM4	Cyclin-H	56054000	73144000		64599000		44569000	70505000	57537000	1.12274	0.693894
H9JGM8	Uncharacterized protein	92344000	65020000	82567000	79977000	88225000	90009000	124190000	100808000	0.79336	0.215533
H9JGP2	tRNA pseudouridine synthase	796820000	823530000	635140000	751830000	710090000	881930000	922670000	838230000	0.896926	0.380746
H9JGQ2	Uncharacterized protein	157800000	129480000	161410000	1.49563e+08	175180000	141420000	161360000	159320000	0.938761	0.526171
H9JGQ9	WD_REPEATS_REGION domain-containing protein	2860500000	1735000000	2751600000	2.44903e+09	2351500000	2418800000	2348300000	2.37287e+09	1.0321	0.84241
H9JGR0	WD_REPEATS_REGION domain-containing protein	1814500000	630530000	1495800000	1313610000	780480000	851080000	919490000	850350000	1.54479	0.263031
H9JGR7	Tim44 domain-containing protein	99499000	203540000	159040000	1.54026e+08	153200000	138450000	211890000	1.67847e+08	0.917661	0.731611
H9JGW7	Uncharacterized protein	212020000	140930000		176475000	105240000		138660000	121950000	1.44711	0.299481
H9JGY2	Helicase ATP-binding domain-containing protein	1088100000	1129500000	408340000	8.75313e+08	1327600000	1175900000	1036100000	1.17987e+09	0.741875	0.287558
H9JGY6	Uncharacterized protein	62486000	35675000	69367000	5.58427e+07	44294000	51846000	83042000	5.97273e+07	0.93496	0.816678
H9JH49	NFU1 iron-sulfur cluster scaffold homolog, mitochondrial	100930000	69666000	119490000	9.66953e+07	112190000	77340000	69036000	8.61887e+07	1.1219	0.621199
H9JH51	Protein quiver	345860000	283770000	269460000	2.99697e+08	145720000	269700000	240880000	2.18767e+08	1.36994	0.141015
H9JH76	C2H2-type domain-containing protein	595100000	551260000	396070000	5.14143e+08	680100000	433460000	447300000	5.20287e+08	0.988192	0.954068
H9JH77	UBX domain-containing protein	429600000	333230000	459310000	407380000	356550000	365230000	420350000	380710000	1.07005	0.568516
H9JH78	Uncharacterized protein	362980000	237390000	304030000	3.01467e+08	263560000	288580000	219350000	2.57163e+08	1.17228	0.346295
H9JH82	V-ATPase_H_C domain-containing protein	1532800000	2001800000	1236800000	1.59047e+09	1628500000	1772900000	1515700000	1.63903e+09	0.970369	0.846248
H9JH84	Uncharacterized protein	11465000000	21514000000	12316000000	1.50983e+10	21427000000	24513000000	29132000000	25024000000	0.603354	0.0645045
H9JH90	Glutaredoxin domain-containing protein	243280000	78052000		160666000	73460000	47480000	44991000	5.53103e+07	2.90481	0.191427
H9JHA3	Glyco_18 domain-containing protein	104730000	227560000	100580000	144290000	242400000	336270000	610770000	396480000	0.363928	0.0996161
H9JHA7	Polypeptide N-acetylgalactosaminyltransferase	183460000	126090000	181540000	1.63697e+08	87701000		121950000	104825500	1.56161	0.121186
H9JHB2	Uncharacterized protein	65271000	59817000	70370000	6.51527e+07	58389000	69289000	79076000	68918000	0.945365	0.604474
H9JHB4	PRP6 homolog	387860000	590600000	606520000	5.28327e+08	70128000	405040000	416080000	2.97083e+08	1.77838	0.158451
H9JHB7	RNA helicase	508010000	369820000	405500000	4.27777e+08	491970000	639640000	648850000	5.93487e+08	0.720786	0.0648456
H9JHC5	COP9 signalosome complex subunit 4	1635700000	1262300000	1516600000	1.47153e+09	1393400000	1260400000	1361600000	1.33847e+09	1.09942	0.319613
H9JHC9	U-box domain-containing protein	153410000	151200000	214210000	172940000	250560000	197060000	187740000	2.11787e+08	0.816576	0.243836
H9JHD3	Arginyl-tRNA synthetase	5323400000	4126200000	4626500000	4.69203e+09	4999400000	4699600000	4550900000	4.74997e+09	0.987803	0.883588
H9JHF7	Uncharacterized protein		49256000	74259000	61757500	81978000	69200000	71887000	74355000	0.830576	0.319592
H9JHF8	Voltage-dependent anion-selective channel protein 3	32703000000	26668000000	37643000000	32338000000	40326000000	37594000000	38766000000	3.88953e+10	0.831411	0.115467
H9JHF9	CRC domain-containing protein	566020000	1132600000	420200000	7.06273e+08	693810000	498260000	634660000	608910000	1.1599	0.687346
H9JHG0	NADH-ubiquinone oxidoreductase 75 kDa subunit, mitochondrial	3768600000	2365000000	3433300000	3.18897e+09	2695500000	2235000000	2353400000	2.42797e+09	1.31343	0.162531
H9JHG9	U6 snRNA-associated Sm-like protein LSm3	400550000	300920000	502740000	4.01403e+08	519280000	470440000	308130000	4.32617e+08	0.92785	0.736216
H9JHI0	Peptidyl-prolyl cis-trans isomerase	68416000	44708000		56562000		79414000	49849000	64631500	0.875146	0.711656
H9JHI5	Lipoyl-binding domain-containing protein	1711000000	848590000	1499500000	1353030000	557940000	614150000	768940000	647010000	2.0912	0.0573613
H9JHI6	2-oxoacid_dh domain-containing protein		105770000	155460000	130615000		105020000	130850000	117935000	1.10752	0.695048
H9JHK0	Uncharacterized protein	321930000	233510000	254470000	269970000	241670000	211990000	234720000	229460000	1.17654	0.223405
H9JHL4	Cytochrome c domain-containing protein	131620000	58867000	158200000	116229000	201790000	120330000	81330000	1.34483e+08	0.864263	0.713321
H9JHM0	Uncharacterized protein	659860000	1166700000	612530000	813030000	781200000	652250000	525130000	652860000	1.24534	0.451408
H9JHM3	Calcyclin-binding protein	1401400000	1284700000	1025000000	1.23703e+09	1229600000	1277300000	1061800000	1.18957e+09	1.0399	0.73158
H9JHQ1	SSD domain-containing protein	99548000	74926000	74342000	8.29387e+07	88124000	52348000	48301000	6.29243e+07	1.31807	0.256625
H9JHQ4	Uncharacterized protein	852380000	696360000	1182900000	9.10547e+08	1335900000	1015600000	1066900000	1.13947e+09	0.799099	0.259712
H9JHS0	Uncharacterized protein	16917000	99344000		58130500	65611000	164000000	159900000	129837000	0.447719	0.258957
H9JHV1	AAA domain-containing protein	472610000	749720000	169680000	4.64003e+08	963600000	550370000	690030000	7.34667e+08	0.631583	0.260808
Q2QAJ8	Non-specific lipid-transfer protein	612980000	440940000	701380000	585100000	773180000	716720000	571350000	6.87083e+08	0.851571	0.353586
H9JHW6	Uncharacterized protein	71144000	45248000	91148000	69180000	91863000	77019000	70833000	79905000	0.865778	0.505491
H9JHZ0	CYTOSOL_AP domain-containing protein	2842500000	2111000000	3130600000	2694700000	2863700000	3385100000	2745300000	2.99803e+09	0.898823	0.448691
H9JI05	Borealin	146490000	136550000	151510000	144850000	112060000	138890000		125475000	1.15441	0.190536
H9JI34	Complex I-B12	105170000	231170000	108460000	1.48267e+08	275520000	212430000	223100000	2.37017e+08	0.625554	0.124803
H9JI35	Uncharacterized protein	21507000	14389000		17948000		31389000	31164000	31276500	0.573849	0.0645393
H9JI38	Deltameth_res domain-containing protein	8030300	88401000	21924000	3.94518e+07	90381000	116380000	38791000	8.18507e+07	0.481997	0.276646
H9JI41	Uncharacterized protein	324500000	326750000	668180000	439810000	597080000	536370000	362710000	498720000	0.881878	0.683034
H9JI73	Protein arginine methyltransferase NDUFAF7	3854600000	1912800000	1620100000	2462500000	897700000	1202500000	1675000000	1258400000	1.95685	0.177512
H9JI79	HMG box domain-containing protein	62447000	71470000	88301000	7.40727e+07		67142000	75872000	71507000	1.03588	0.819497
H9JI85	Proteasome subunit alpha type	8435000000	4842200000	7469800000	6.91567e+09	4746000000	4445400000	4331600000	4.50767e+09	1.5342	0.0897743
H9JI86	Uncharacterized protein		53193000	66934000	60063500		51260000	55408000	53334000	1.12618	0.447392
H9JI87	Uncharacterized protein	350620000	230300000	285580000	2.88833e+08	349150000	254090000	275380000	2.92873e+08	0.986206	0.933003
H9JID2	Uncharacterized protein	47944000	122340000		85142000	146970000	184020000	91657000	1.40882e+08	0.604348	0.297978
H9JID5	Uncharacterized protein	299920000	711520000	566230000	525890000	322040000	372470000	612190000	4.35567e+08	1.20737	0.579826
H9JIG6	BEACH-type PH domain-containing protein	137960000	108450000		123205000	136110000	157370000	155890000	149790000	0.822518	0.156158
H9JIG7	BEACH domain-containing protein	159530000	120940000	159190000	1.46553e+08	137210000	134420000	153330000	1.41653e+08	1.03459	0.745685
H9JIH3	NAD_binding_2 domain-containing protein	530430000	819110000	976700000	7.75413e+08	1636800000	1140500000	1014800000	1.26403e+09	0.613444	0.10136
H9JIK3	Uncharacterized protein	32416000	35233000	26865000	3.15047e+07	48561000	56604000	32340000	45835000	0.68735	0.130431
H9JIK9	Mitochondrial DNA polymerase catalytic subunit	470450000	372090000	590820000	4.77787e+08	791780000	535930000	697310000	6.75007e+08	0.707825	0.114146
H9JIL2	Coronin	668520000	636520000	640090000	6.48377e+08	633070000	736020000	618070000	6.62387e+08	0.978849	0.733884
H9JIL5	Uncharacterized protein	101870000	101820000		101845000	160680000	119060000	160250000	1.46663e+08	0.694414	0.0865368
H9JIM4	Uncharacterized protein	314320000	688550000	196540000	3.99803e+08	703960000	687980000	833860000	7.41933e+08	0.538867	0.0924134
H9JIM5	Uncharacterized protein	503820000	382420000	528970000	4.71737e+08	365630000	402680000	405470000	391260000	1.20569	0.162226
H9JIN0	Septin-type G domain-containing protein	212240000	566240000	396270000	3.91583e+08	275920000	372290000	290780000	3.12997e+08	1.25108	0.501585
H9JIP4	WD_REPEATS_REGION domain-containing protein	145720000	445060000	170470000	253750000	431040000	525890000	567840000	5.08257e+08	0.499256	0.0708505
H9JIP5	Uncharacterized protein	139380000		36355000	87867500	62970000	78592000	68145000	6.99023e+07	1.257	0.675257
H9JIQ8	RRM domain-containing protein	1726000000	1326200000	1562900000	1.53837e+09	1098300000	1283800000	1238400000	1.20683e+09	1.27471	0.0617044
H9JIR9	Electron transfer flavoprotein-ubiquinone oxidoreductase	519760000	896800000	871650000	7.62737e+08	115740000	500210000	484190000	3.66713e+08	2.07993	0.0862369
H9JIS4	Uncharacterized protein	257000000	249040000	259860000	255300000	292040000	323060000	222270000	2.79123e+08	0.914649	0.471293
H9JIS7	Uncharacterized protein	86460000	45087000		65773500	53097000	18628000	33249000	3.49913e+07	1.87971	0.223173
H9JIS9	F-actin-capping protein subunit beta	845540000	715670000	916950000	8.26053e+08	670200000	724020000	730670000	7.08297e+08	1.16625	0.130106
H9JIW2	Uncharacterized protein	4126600000	2222300000	3164900000	3.17127e+09	3146200000	3137000000	2996800000	3.09333e+09	1.02519	0.894522
H9JIW6	Glucosamine-6-phosphate isomerase	2058100000	1649500000	1417500000	1.70837e+09	2150100000	1942500000	2264600000	2.11907e+09	0.806188	0.121688
H9JIX2	Uncharacterized protein	68404000	108280000		88342000	143690000	78302000	67778000	96590000	0.914608	0.824302
Q60GE7	RFC40	177370000	128090000	191940000	165800000	116370000	120260000	86703000	1.07778e+08	1.53835	0.057985
H9JIZ5	Arf-GAP domain-containing protein	2175200000	1951800000	3202100000	2.44303e+09	3577000000	3512900000	3202600000	3.43083e+09	0.712082	0.0698808
H9JJ33	Uncharacterized protein	403020000	626300000	466880000	4.98733e+08	752490000	574950000	405600000	577680000	0.863338	0.547045
H9JJ34	Uncharacterized protein	139420000	155050000	241390000	178620000	475620000	263990000	207320000	3.15643e+08	0.565892	0.192757
H9JJ69	TFIIS N-terminal domain-containing protein		60951000	62469000	61710000	39418000	50982000	50199000	4.68663e+07	1.31672	0.0549647
H9JJ70	ANK_REP_REGION domain-containing protein	880490000	344350000	399990000	541610000	567130000	342570000	534860000	481520000	1.12479	0.760448
H9JJ73	Uncharacterized protein	154200000	203790000	80621000	1.46204e+08	100380000	133410000	137580000	123790000	1.18106	0.583822
H9JJ75	Uncharacterized protein	355840000		332520000	344180000	325400000	172040000	193140000	2.30193e+08	1.49518	0.165998
H9JJ77	Uncharacterized protein	1818500000	1379600000	1299500000	1499200000	1296600000	1522000000	1430200000	1.41627e+09	1.05856	0.658646
H9JJ89	Uncharacterized protein	907300000	632680000	541530000	6.93837e+08	1046500000	1220200000	712150000	992950000	0.698763	0.181653
H9JJ94	WD_REPEATS_REGION domain-containing protein	160740000	136150000	81889000	1.2626e+08	171250000	110880000	180920000	154350000	0.818009	0.429351
H9JJA4	Uncharacterized protein	57843000		99821000	78832000	54821000	67826000	57307000	5.99847e+07	1.3142	0.335481
H9JJA8	Dol-P-Glc:Glc(2)Man(9)GlcNAc(2)-PP-Dol alpha-1,2-glucosyltransferase	83119000	183180000	96498000	1.20932e+08	85346000	105560000	118580000	103162000	1.17226	0.616936
H9JJB7	GrpE protein homolog	469790000	329880000	490500000	4.30057e+08	546850000	354740000	353980000	4.18523e+08	1.02756	0.894458
H9JJC4	Uncharacterized protein	308270000	297240000	327530000	3.11013e+08	401230000	279560000	434810000	3.71867e+08	0.836357	0.273512
H9JYG4	Histone H3	7422200000	12540000000	18049000000	12670400000	11816000000	12303000000	13190000000	1.24363e+10	1.01882	0.94334
H9JJG7	PWWP domain-containing protein	2607500000	1912800000	2663300000	2.39453e+09	2132500000	2398500000	2301500000	2277500000	1.05139	0.668437
Q1HPM9	Isochorismatase domain containing protein	441510000	598620000	483710000	5.07947e+08	933090000	604240000	600220000	7.12517e+08	0.712891	0.163083
H9JJH3	CULLIN_2 domain-containing protein	235920000	214850000	297050000	2.49273e+08	178670000	170280000	202370000	1.83773e+08	1.35642	0.0685252
H9JJI4	RRM domain-containing protein	11126000000	10872000000	9896500000	10631500000	9439000000	9297900000	15134000000	11290300000	0.941649	0.753487
H9JJJ8	Uncharacterized protein	12448000000	12303000000	13750000000	1.28337e+10	12488000000	10848000000	11078000000	1.14713e+10	1.11876	0.119106
H9JJK3	HIT domain-containing protein	1640100000	604800000	1141600000	1.12883e+09	1017300000	870120000	873900000	920440000	1.22641	0.529191
H9JJK5	NADH dehydrogenase [ubiquinone] 1 alpha subcomplex subunit 8	598540000	534490000	711320000	6.14783e+08	796850000	739790000	643940000	726860000	0.845807	0.176045
Q2F5K2	Component 3 of promoter of RISC	841910000	790490000	670460000	767620000	756510000	345140000	786110000	6.29253e+08	1.21989	0.411642
H9JJN0	Uncharacterized protein	2419100000	1137900000	2065400000	1.87413e+09	1218100000	1132700000	1260400000	1.20373e+09	1.55693	0.155654
H9JJN3	ACB domain-containing protein	53095000	47891000	52638000	51208000	51788000		41866000	46827000	1.09356	0.380998
H9JJQ4	Uncharacterized protein	18162000	135980000		77071000	110480000		59170000	84825000	0.908588	0.914976
H9JJR2	Coiled-coil domain-containing protein 72 homolog	346580000	172070000	275980000	2.64877e+08	141830000	109600000	177300000	142910000	1.85345	0.0881067
H9JJS9	Dilute domain-containing protein	646490000	530000000	607130000	594540000	766300000	607110000	772580000	715330000	0.831141	0.132353
H9JJU3	Aspartate--tRNA ligase, cytoplasmic	4952700000	3982400000	4400800000	4445300000	4567300000	4585700000	4962700000	4.70523e+09	0.944757	0.447737
H9JJU4	AA_TRNA_LIGASE_II domain-containing protein	871570000	978940000	294110000	7.14873e+08	1409200000	1215900000	1154000000	1259700000	0.567495	0.0735937
H9JJU5	Clat_adaptor_s domain-containing protein	306530000	171470000	200970000	2.26323e+08	324800000	216990000	189850000	243880000	0.928011	0.777689
H9JJU8	Aldo_ket_red domain-containing protein	290700000	200510000	284750000	2.58653e+08	297840000	298700000	266770000	287770000	0.89882	0.400207
H9JJV4	Uncharacterized protein	262900000	280440000	79800000	2.07713e+08	293320000	308800000	271030000	291050000	0.713669	0.269612
H9JJW5	MPN domain-containing protein	2301900000	2302200000	2137900000	2.24733e+09	1901400000	2171300000	2113300000	2062000000	1.08988	0.133341
H9JJX8	Calponin-homology (CH) domain-containing protein	212580000	215520000	412760000	2.80287e+08	105050000	118540000	95201000	1.06264e+08	2.63765	0.059203
H9JJY4	Structural maintenance of chromosomes protein	855470000	928060000	716220000	833250000	892380000	824770000	985030000	9.00727e+08	0.925086	0.433582
Q1HPI7	Acyl carrier protein	26191000	282400000	692170000	333587000	718820000	225950000	201060000	3.81943e+08	0.873394	0.859903
H9JJZ8	Uncharacterized protein	209530000	159260000	172380000	180390000	165250000	171860000	194880000	177330000	1.01726	0.8699
H9JK24	Uncharacterized protein	1619900000	1141200000	1331900000	1.36433e+09	1516700000	1094000000	1114300000	1.24167e+09	1.09879	0.56481
H9JK26	Uncharacterized protein		257430000	146150000	201790000	182890000	214630000		198760000	1.01524	0.962995
H9JK28	MIF4G domain-containing protein	58688000	150650000	109050000	1.06129e+08		66909000	106900000	86904500	1.22122	0.642868
H9JK34	RNA helicase	92389000	377830000	179400000	2.1654e+08	417610000	297560000	529210000	4.14793e+08	0.522042	0.139586
H9JK44	6-phosphofructo-2-kinase	144840000	216680000	164310000	1.75277e+08	171380000	333770000	228460000	2.44537e+08	0.71677	0.255058
H9JK51	Partner of Y14 and mago	190170000	158930000	187930000	179010000	332970000	185670000	163040000	2.27227e+08	0.787804	0.424066
H9JK52	RNA helicase	545150000	396590000	264550000	4.02097e+08	451520000	369820000	436090000	4.19143e+08	0.95933	0.85055
H9JK59	RNA helicase	790410000	587210000	522780000	6.33467e+08	1050200000	538720000	1458900000	1015940000	0.623528	0.241081
H9JK60	Ubiquitin-activating enzyme E1	9159600000	8379600000	8554400000	8.69787e+09	8339100000	9165300000	9012800000	8.83907e+09	0.984025	0.704749
H9JK67	Uncharacterized protein	215370000	105430000	164610000	1.61803e+08	75881000	62849000	81709000	7.34797e+07	2.20202	0.0519898
H9JK86	ANK_REP_REGION domain-containing protein	412310000	303090000	338670000	3.51357e+08	198140000	206060000	361810000	2.55337e+08	1.37605	0.197756
H9JK90	Ubiquitin carboxyl-terminal hydrolase	1984500000	1452300000	2061300000	1832700000	2011200000	2027600000	2276600000	2.10513e+09	0.870586	0.264017
H9JKA4	2-deoxy-D-ribose 5-phosphate aldolase	91400000	66529000		78964500	56055000		54407000	55231000	1.42971	0.197166
H9JKB2	Methionine aminopeptidase 2	2035700000	1429100000	1745100000	1.73663e+09	1766000000	1661700000	1720000000	1715900000	1.01208	0.912761
H9JKB4	Uncharacterized protein	95348000	612320000	184680000	2.97449e+08	142910000	150710000		146810000	2.02608	0.517518
H9JKB5	FAD-binding PCMH-type domain-containing protein	60121000	43866000		51993500	59546000	53681000	40627000	5.12847e+07	1.01382	0.944775
H9JKC7	LisH domain-containing protein	12085000000	9105500000	11648000000	1.09462e+10	8898200000	8740600000	10907000000	9.51527e+09	1.15038	0.285462
H9JKD0	Uncharacterized protein	580140000	318580000	703060000	5.33927e+08	703810000	518320000	520550000	5.80893e+08	0.919148	0.734144
H9JKD2	Ribosome biogenesis protein BRX1 homolog	179670000	652240000	161380000	3.31097e+08	625670000	838680000	549800000	6.71383e+08	0.493156	0.135598
H9JKD4	BRCA1-A complex subunit BRE	69480000	59788000	73075000	6.74477e+07	81997000	67330000	60776000	7.00343e+07	0.963066	0.745057
H9JKD6	NADH dehydrogenase [ubiquinone] 1 beta subcomplex subunit 7	206950000	166250000	300260000	2.24487e+08	211870000	251260000	177620000	2.13583e+08	1.05105	0.820513
H9JKE2	Uncharacterized protein	1431500000	1314700000	614100000	1120100000	794760000	678040000	1085200000	8.52667e+08	1.31364	0.397394
H9JKE3	Uncharacterized protein	347120000	159180000	361830000	2.89377e+08	211380000	164870000	173150000	1.83133e+08	1.58014	0.186888
H9JKE9	TPR_REGION domain-containing protein	414250000	227420000	684300000	441990000	518510000	468670000	464270000	4.83817e+08	0.913549	0.770122
H9JKG5	Peptidyl-prolyl cis-trans isomerase	641330000	549850000	820990000	6.70723e+08	989410000	812650000	770230000	857430000	0.782249	0.147489
H9JKK4	Uncharacterized protein	933110000	588140000	857460000	7.92903e+08	615930000	443540000	455830000	505100000	1.56979	0.072081
H9JKK6	Ribosome biogenesis protein NOP53	58198000	90426000	103430000	84018000	58419000	76642000	111980000	82347000	1.02029	0.939501
H9JKL6	Uncharacterized protein	151480000	274500000	281270000	235750000	541630000	345080000	404000000	4.30237e+08	0.547954	0.0538315
H9JKL7	Uncharacterized protein	1415900000	2150300000	1028300000	1531500000	2028100000	1800200000	1927600000	1.91863e+09	0.798224	0.31286
H9JKM0	Uncharacterized protein	54118000	99038000		76578000	54604000	65450000	105500000	7.51847e+07	1.01853	0.960733
H9JKM1	SH3 domain-containing protein	1606200000	758020000	1513700000	1292640000	1152300000	1056300000	817270000	1.00862e+09	1.28159	0.377658
H9JKN7	AAA domain-containing protein	3018200000	2519700000	2570900000	2.70293e+09	2372500000	2359200000	2642700000	2.45813e+09	1.09959	0.252629
H9JKN8	Uncharacterized protein	382660000		205730000	294195000	265380000	73773000	105920000	1.48358e+08	1.98301	0.244414
H9JKS8	Uncharacterized protein	3121200000	2996500000	2959600000	3.02577e+09	2815000000	2941100000	3357900000	3038000000	0.995973	0.946456
Q9NL61	Annexin	20625000000	30603000000	29591000000	2.69397e+10	32097000000	32198000000	26955000000	3.04167e+10	0.885688	0.390317
H9JKV0	Proteasome assembly chaperone 2	65596000	103610000	66635000	7.86137e+07	107970000	77207000	102940000	96039000	0.81856	0.329766
H9JKV3	Deoxyuridine 5-triphosphate nucleotidohydrolase	1947900000	871290000	2012900000	1.6107e+09	1446800000	953520000	853000000	1084440000	1.48528	0.271737
H9JKW3	Uncharacterized protein	944220000	711890000	903630000	8.53247e+08	1332100000	1273600000	972860000	1.19285e+09	0.715299	0.0622464
H9JKW4	Uncharacterized protein	101000000	53067000	116790000	9.02857e+07	82106000	111780000	92991000	9.56257e+07	0.944157	0.81206
H9JKX0	Uncharacterized protein	126110000	255760000		190935000	147020000	155510000	197130000	1.66553e+08	1.14639	0.672782
H9JKX2	Uncharacterized protein	255100000	287210000	125350000	2.22553e+08	152520000	140190000	292120000	1.94943e+08	1.14163	0.711213
H9JKX7	Uncharacterized protein	3165600000	3937300000	3837700000	3.64687e+09	4623400000	4400200000	3886600000	4303400000	0.847438	0.114335
H9JKX9	Uncharacterized protein	106060000	58924000	47145000	7.07097e+07	122360000	110680000	177790000	1.36943e+08	0.516343	0.0731923
H9JKZ8	Peptidylprolyl isomerase	314980000	123650000	351910000	2.63513e+08	971410000	388420000	341500000	567110000	0.46466	0.230061
H9JKZ9	GDP-Man:Man(1)GlcNAc(2)-PP-Dol alpha-1,3-mannosyltransferase	313690000	278150000	254790000	282210000	307040000	265840000	267730000	2.80203e+08	1.00716	0.930964
H9JL26	SAP domain-containing protein	1033700000	1006800000	1147200000	1.06257e+09	621820000	650080000	1091200000	787700000	1.34895	0.156782
H9JL27	RRM domain-containing protein	1939700000	2527300000	1946300000	2.13777e+09	1176400000	1532100000	1779700000	1.49607e+09	1.42892	0.0704344
H9JL29	Histone acetyltransferase type B catalytic subunit	300230000	212920000	183870000	232340000	129010000	147160000	144210000	1.40127e+08	1.65807	0.0598081
H9JL37	Uncharacterized protein	192430000	247850000	364610000	2.68297e+08	425630000	182410000	166150000	2.58063e+08	1.03965	0.921912
H9JL44	Hsp90 chaperone protein kinase-targeting subunit	1702200000	1324200000	1230700000	1.41903e+09	1475300000	1639000000	1828500000	1647600000	0.861273	0.265248
H9JL47	Uncharacterized protein	351810000	213690000	316010000	2.93837e+08	315410000	270880000	216290000	2.67527e+08	1.09835	0.628839
H9JL48	Uncharacterized protein	451570000	611760000	523620000	5.28983e+08	696980000	452850000	714240000	6.21357e+08	0.851336	0.391658
H9JL57	Uncharacterized protein	202950000	108110000	152520000	1.54527e+08	150300000	125750000	171800000	1.49283e+08	1.03512	0.871668
H9JL65	Uncharacterized protein	353080000	215380000	269810000	2.79423e+08	236290000	128240000	78729000	147753000	1.89115	0.0985046
H9JL72	ARID domain-containing protein	102780000	71195000		86987500	78548000	102460000	109030000	9.66793e+07	0.899753	0.604019
Q2F5Y2	Mitochondrial ribosomal protein L4	111950000	222570000	62307000	1.32276e+08	94197000	95418000	100200000	96605000	1.36924	0.493608
H9JLC2	Uncharacterized protein	102900000	98372000	119180000	1.06817e+08	142410000	105230000		123820000	0.862682	0.367915
H9JLC4	Thioredoxin domain-containing protein	254880000	467160000	162260000	2.94767e+08	562740000	391770000	518300000	4.90937e+08	0.600417	0.13168
H9JLC9	Uncharacterized protein	459760000	297950000	525770000	4.27827e+08	436760000	394180000	395290000	4.08743e+08	1.04669	0.796133
H9JLD0	Uncharacterized protein	38427000	62569000	92143000	6.43797e+07	56570000	54188000	76568000	62442000	1.03103	0.915128
H9JLD1	Uncharacterized protein	267530000	274460000	107890000	2.16627e+08	331640000	218070000	239080000	262930000	0.823895	0.513322
H9JLD2	Uncharacterized protein	509990000	730070000	506260000	5.82107e+08	321130000	537240000	453860000	437410000	1.3308	0.210538
H9JLD6	PC4 domain-containing protein	436740000	303270000	345620000	3.61877e+08	423560000	312930000	328980000	3.55157e+08	1.01892	0.904076
H9JLF1	N-acyl-L-amino-acid amidohydrolase	135640000		92300000	113970000	126340000	101940000	92463000	1.06914e+08	1.06599	0.756255
H9JLH5	Cytochrome c oxidase assembly protein COX20, mitochondrial	184520000	81273000	124090000	129961000	128590000	84489000	68517000	9.38653e+07	1.38455	0.359733
H9JLI0	Uncharacterized protein	1033200000	810860000	803610000	8.82557e+08	958860000	1167600000	1295900000	1.14079e+09	0.773639	0.105301
H9JLI7	DDB1- and CUL4-associated factor 13	183850000	218870000	82931000	1.61884e+08	178750000	435920000	406490000	3.40387e+08	0.475588	0.121062
H9JLK5	Uncharacterized protein	335720000	303270000	292410000	3.10467e+08	284280000	189740000	281450000	2.51823e+08	1.23287	0.156503
H9JLP4	Uncharacterized protein	585580000	390590000	582840000	519670000	624540000	505960000	360220000	4.96907e+08	1.04581	0.831164
H9JLR0	Uncharacterized protein	55971000		38987000	47479000	42239000	47944000	46590000	45591000	1.04141	0.796664
H9JLR2	Uncharacterized protein	975730000	330200000	1059700000	7.88543e+08	578250000	697890000	645780000	640640000	1.23087	0.560127
H9JLS3	TPR_REGION domain-containing protein	7857000000	7650100000	8039200000	7.84877e+09	7501800000	6552100000	7349100000	7.13433e+09	1.10014	0.0860223
H9JLS6	Uncharacterized protein	62221000	83621000	55878000	67240000	47779000	54677000	62802000	55086000	1.22064	0.267757
H9JLT6	Pre-mRNA-splicing factor SPF27	113160000	103530000	220460000	1.45717e+08	396380000	202470000	180890000	2.59913e+08	0.560636	0.217487
H9JLT7	Ubiquitinyl hydrolase 1	1336900000	722790000	259410000	7.73033e+08	977700000	847650000	902340000	909230000	0.850207	0.687142
H9JLU1	UBR-type domain-containing protein	425550000	413200000	728010000	5.22253e+08	394040000	403640000	161230000	3.19637e+08	1.6339	0.19386
H9JLU3	WD_REPEATS_REGION domain-containing protein	131660000	121810000	101570000	1.18347e+08	86544000		127180000	106862000	1.10747	0.58775
H9JLW8	Uncharacterized protein	300070000	450720000	177760000	3.09517e+08	627090000	471950000	419400000	5.06147e+08	0.611516	0.122284
L7WM53	Polypeptide N-acetylgalactosaminyltransferase (Fragment)	148300000	225740000	183910000	1.85983e+08	133920000	127800000	205970000	1.55897e+08	1.19299	0.421511
H9JM10	WD_REPEATS_REGION domain-containing protein	224810000	143430000		184120000	168080000	159190000	172390000	1.66553e+08	1.10547	0.607704
H9JM17	Nudix hydrolase domain-containing protein	163960000	132350000	165500000	1.53937e+08	154460000	127750000	163570000	1.48593e+08	1.03596	0.743545
H9JM20	Protein kinase domain-containing protein	246570000	471030000	102950000	2.73517e+08	350320000	306930000	380730000	3.45993e+08	0.790526	0.543269
H9JM25	Uncharacterized protein	364710000	241440000	324790000	3.10313e+08	241070000	231670000	172050000	214930000	1.44379	0.0869516
H9JM26	DAO domain-containing protein	770970000	661600000	612170000	681580000	660810000	520090000	649100000	610000000	1.11734	0.333042
H9JM43	TPR_REGION domain-containing protein	4209200000	3791700000	2657700000	3.55287e+09	3754800000	3463300000	3229100000	3482400000	1.02024	0.892131
H9JM67	t-SNARE coiled-coil homology domain-containing protein	323660000	269800000	320240000	3.04567e+08	226900000	358880000	539050000	3.74943e+08	0.812301	0.487497
H9JM68	Ribonucleoside-diphosphate reductase	1410900000	3238300000	1917000000	2.18873e+09	2544800000	1951400000	2256900000	2.25103e+09	0.972324	0.918379
H9JM82	Uncharacterized protein	1441700000	1589300000	894790000	1.3086e+09	1245100000	1244200000	1413800000	1.30103e+09	1.00581	0.974062
H9JM85	Uncharacterized protein	101970000	153880000	93519000	1.16456e+08	155570000	180460000	199460000	1.78497e+08	0.652429	0.0526048
H9JMA4	Importin N-terminal domain-containing protein	1856000000	2004700000	1814100000	1891600000	1536300000	1551800000	1796800000	1628300000	1.1617	0.0617061
H9JMB3	T-complex protein 1 subunit delta	66178000	359810000	67776000	164588000	376910000	452440000	245000000	3.58117e+08	0.459593	0.167408
H9JMB5	Uncharacterized protein	478610000	616920000	462640000	519390000	897320000	354790000	332650000	5.28253e+08	0.983221	0.965218
H9JMB7	Uncharacterized protein	462010000	455910000	383820000	4.33913e+08	331810000	348760000	398520000	3.59697e+08	1.20633	0.0819269
H9JMB8	Eukaryotic translation initiation factor 3 subunit K		190780000	217050000	203915000	508730000	316430000	226710000	3.50623e+08	0.581579	0.266892
H9JMC0	RNA helicase	1587100000	3471900000	2679600000	2.57953e+09	2758500000	2848100000	3009100000	2871900000	0.898197	0.623955
H9JMF7	Uncharacterized protein	426700000	186390000	306120000	3.06403e+08	381840000	267320000	461840000	3.70333e+08	0.827372	0.514224
H9JMH1	Vps24	181450000	96796000	125280000	1.34509e+08	243900000	137670000	127220000	1.69597e+08	0.793109	0.477358
H9JMI6	Nop domain-containing protein	4896200000	8319800000	6156800000	6457600000	5386100000	4966000000	5918100000	5423400000	1.19069	0.37504
H9JMJ1	C2H2-type domain-containing protein	2466400000	1946600000	2273700000	2228900000	1937800000	2287500000	2471600000	2232300000	0.998477	0.988303
H9JMJ8	Transcription factor BTF3	4651200000	4287400000	6235800000	5.05813e+09	8548200000	4785500000	4245600000	5.85977e+09	0.863197	0.616712
H9JMK3	SWIB domain-containing protein	911160000	1077800000	1567100000	1.18535e+09	765980000	927100000	796090000	8.29723e+08	1.42861	0.154616
H9JMK9	Uncharacterized protein	1993500000	657090000	1319300000	1.3233e+09	545850000	628390000	234110000	469450000	2.81882	0.102115
H9JMN2	Telomere length regulation protein TEL2 homolog	348750000	569380000	522480000	4.80203e+08	870320000	614870000	621480000	7.02223e+08	0.683833	0.107964
H9JMN5	Uncharacterized protein	1526700000	992620000	1160400000	1.22657e+09	1701900000	1190800000	2626200000	1.83963e+09	0.666749	0.243587
H9JMN6	Uncharacterized protein	147170000	58847000	87960000	9.79923e+07	187900000	154750000	78811000	140487000	0.697519	0.363179
H9JMN7	Succinate dehydrogenase [ubiquinone] iron-sulfur subunit, mitochondrial	283920000	417630000	238420000	3.13323e+08	745030000	410880000	490340000	548750000	0.570976	0.108347
H9JMN9	Uncharacterized protein	328840000	612910000	517250000	4.86333e+08	463910000	518110000	623460000	535160000	0.908762	0.636757
H9JMQ0	Uncharacterized protein	59033000	47140000		53086500	57773000	34120000	56611000	4.95013e+07	1.07243	0.763463
H9JMQ1	DNA-directed RNA polymerase	152060000	411100000	165130000	2.42763e+08	451110000	304600000	430610000	395440000	0.613907	0.186586
H9JMS4	Uncharacterized protein	135520000	97417000	120530000	1.17822e+08	174390000	124260000	152740000	1.50463e+08	0.783063	0.148419
H9JMS8	Serine/threonine-protein phosphatase 2A 55 kDa regulatory subunit B	81597000	75310000	205830000	1.20912e+08	108350000	95628000	94626000	9.95347e+07	1.21478	0.643113
H9JMT6	L-type lectin-like domain-containing protein	1667900000	1090800000	1187500000	1315400000	938620000	957700000	992080000	962800000	1.36622	0.120391
H9JMW4	40S ribosomal protein S4	31630000000	45386000000	34140000000	37052000000	47611000000	47864000000	55353000000	50276000000	0.736972	0.0551989
H9JN03	Proliferating cell nuclear antigen	4278600000	3353400000	5350700000	4.32757e+09	3778100000	3873900000	3525900000	3.72597e+09	1.16146	0.362879
H9JN27	Uncharacterized protein	913330000	895720000	785890000	864980000	932850000	948320000	1312700000	1.06462e+09	0.812475	0.200423
H9JN38	Signal recognition particle subunit SRP72	2474600000	2265900000	2958700000	2566400000	2214200000	2186300000	3380100000	2.59353e+09	0.989538	0.954168
H9JN41	Mab-21 domain-containing protein	114810000	65114000	76921000	85615000	69705000	92159000	97741000	86535000	0.989368	0.960061
H9JN52	CRIB domain-containing protein	112880000	59893000	128280000	100351000	65934000	82214000	60002000	6.93833e+07	1.44633	0.227606
H9JN55	Nuclear pore complex protein	445360000	402690000	425940000	4.24663e+08	397700000	309320000	347600000	351540000	1.20801	0.0617064
H9JN68	Uncharacterized protein	958440000	906070000	962700000	9.42403e+08	776890000	906420000	1058500000	9.13937e+08	1.03115	0.750013
H9JN69	Uncharacterized protein	937120000	664850000	644760000	748910000	544260000	678900000	778680000	667280000	1.12233	0.521101
H9JN71	WD_REPEATS_REGION domain-containing protein	70759000		82441000	76600000	86374000	95654000	65553000	82527000	0.928181	0.662537
H9JN72	Uncharacterized protein	282970000	114030000	208730000	201910000	182060000	185550000	188270000	1.85293e+08	1.08968	0.751195
H9JNA1	DDRGK domain-containing protein 1	180170000	106210000	138250000	1.41543e+08	42292000	64045000	147960000	8.47657e+07	1.66982	0.216075
H9JNA6	E3 UFM1-protein ligase 1 homolog	1698500000	1515800000	1210500000	1.47493e+09	1152200000	1361000000	1614100000	1.37577e+09	1.07208	0.638142
H9JNA9	MFS domain-containing protein	167460000	75796000	158050000	1.33769e+08	237700000	131630000	205890000	191740000	0.697657	0.247407
H9JNB0	MFS domain-containing protein	703730000	369590000	448490000	507270000	953870000	631950000	888410000	8.24743e+08	0.615064	0.0871421
H9JNB1	Histone deacetylase complex subunit SAP18	168590000	210130000	580300000	3.19673e+08	532750000	549760000	217210000	433240000	0.737867	0.540124
H9JNB6	tRNA-binding domain-containing protein	2799700000	1442000000	2589400000	2.27703e+09	2359600000	2310300000	2497600000	2.38917e+09	0.953066	0.80521
H9JNC6	Uncharacterized protein	2082200000	3744700000	3453200000	3.09337e+09	3124800000	3493400000	3232700000	3.28363e+09	0.942056	0.734943
H9JNC7	Importin N-terminal domain-containing protein	42871000		56648000	49759500	35601000	34635000		35118000	1.41692	0.168074
H9JND6	Structural maintenance of chromosomes protein 3	112120000	933810000	123450000	3.89793e+08	1273600000	607780000	1459200000	1.11353e+09	0.350053	0.12601
H9JND7	SMC_N domain-containing protein	266160000	187290000	231250000	2.28233e+08	288980000	262790000	443910000	3.31893e+08	0.687671	0.164206
H9JNE1	MMS19 nucleotide excision repair protein	107480000	153130000	95426000	1.18679e+08	299640000	178800000	167610000	215350000	0.551097	0.10228
H9JNE6	Probable methylthioribulose-1-phosphate dehydratase	222200000	139090000	261900000	207730000	230040000	216570000	176050000	2.07553e+08	1.00085	0.996659
H9JNG6	TPR_REGION domain-containing protein	88526000	83285000	80370000	8.40603e+07	84186000	71650000	121710000	9.25153e+07	0.90861	0.60831
H9JNG8	Uncharacterized protein	97289000	55256000		76272500	105660000	70698000	58525000	7.82943e+07	0.974177	0.938277
H9JNI8	Ribosome production factor 2 homolog	395420000	757680000	503830000	552310000	644350000	599960000	1001700000	748670000	0.737722	0.303403
H9JNJ9	Uncharacterized protein	209530000	190730000	209300000	2.03187e+08	227880000	305560000	472790000	335410000	0.605786	0.142359
H9JNK2	C2-set_2 domain-containing protein	369200000	405530000	466490000	413740000	302560000	324340000		313450000	1.31996	0.0755508
H9JNK3	Uncharacterized protein	177460000	104240000	197490000	159730000	123310000	124280000	135360000	127650000	1.25131	0.324833
H9JNM8	ANK_REP_REGION domain-containing protein	143010000	93740000	121390000	119380000		97306000	100800000	99053000	1.20521	0.351117
H9JNM9	Suf domain-containing protein	1220200000	1081900000	804070000	1035390000	723620000	694610000	870660000	7.62963e+08	1.35706	0.111717
H9JNS1	Uncharacterized protein		91482000	40826000	66154000	37857000	71340000		54598500	1.21165	0.740119
H9JNT1	Uncharacterized protein	221100000	113280000	150350000	1.61577e+08	135770000	147780000	168140000	1.50563e+08	1.07315	0.755397
H9JNT4	CN hydrolase domain-containing protein	281640000	179980000		230810000	154170000	197050000	221360000	190860000	1.20932	0.445371
H9JNT6	Non-specific serine/threonine protein kinase	196790000	119080000		157935000	122510000	176960000	110210000	136560000	1.15652	0.623829
H9JNW1	Uncharacterized protein	159680000	116490000	124560000	1.33577e+08	65034000	100760000	150910000	105568000	1.26531	0.377058
H9JNW4	Uncharacterized protein	7586300000	5126600000	7753500000	6.82213e+09	4252900000	4917200000	4790000000	4.65337e+09	1.46606	0.0679414
H9JNW5	Uncharacterized protein	714890000	4689700000	516110000	1.97357e+09		89062000	40832000	64947000	30.3873	0.356347
H9JNW8	Uncharacterized protein		67319000	37240000	52279500	150110000	302570000	273520000	2.42067e+08	0.215971	0.0536073
H9JNW9	Uncharacterized protein	211050000	167450000	230560000	203020000	273970000	281290000	194090000	2.49783e+08	0.812784	0.236213
H9JNX6	tRNA pseudouridine(55) synthase	117480000	168390000	113940000	133270000	164710000	210390000	158530000	1.77877e+08	0.749227	0.136839
H9JP10	RNA helicase	108440000	128620000	91643000	1.09568e+08	99609000	118420000	92531000	103520000	1.05842	0.670362
H9JP11	Uncharacterized protein	310830000	295230000	380020000	3.28693e+08	359320000	291500000	301320000	317380000	1.03565	0.753023
H9JP14	Coproporphyrinogen oxidase	165330000	309450000	141910000	2.05563e+08	375050000	407020000	308740000	3.63603e+08	0.565351	0.0575323
Q9XXZ5	40S ribosomal protein S27a	8335300000	16357000000	7318300000	10670200000	9837300000	13139000000	11871000000	1.16158e+10	0.918596	0.769551
H9JP20	Bms1-type G domain-containing protein	241830000	244860000	160280000	2.15657e+08	296350000	300350000	510260000	3.68987e+08	0.584457	0.11342
H9JP26	Uncharacterized protein		78904000	74621000	76762500		59266000	34365000	46815500	1.63968	0.14122
H9JP41	Uncharacterized protein	597050000	599400000	530190000	5.75547e+08	452630000	596330000	729250000	5.92737e+08	0.970999	0.846102
Q75RW2	Bm44	559080000	275810000	360250000	398380000	570920000	451820000	435820000	4.86187e+08	0.819397	0.403866
H9JP63	PX domain-containing protein	332680000	144100000	194860000	223880000	143140000	176850000	161510000	160500000	1.39489	0.329799
H9JP69	Complex I-B15	343790000	245880000	205940000	2.65203e+08	295100000	297170000	317650000	3.03307e+08	0.874374	0.411289
H9JP70	THAP-type domain-containing protein	79958000	105210000		92584000	65266000	54448000	61190000	6.03013e+07	1.53536	0.0513346
H9JP83	Gluconolactonase	190640000	397880000	449850000	3.46123e+08	512830000	462600000	356360000	443930000	0.77968	0.345931
H9JP90	Peptidase A1 domain-containing protein	1391800000	888850000	1640900000	1.30718e+09	1552000000	1033300000	890060000	1.15845e+09	1.12839	0.644901
H9JPA3	DJ-1 beta	3133300000	1666400000	2524300000	2.44133e+09	3597700000	1915200000	2159000000	2557300000	0.954653	0.872069
H9JPA6	Glycogen [starch] synthase	114130000	209170000	142800000	1.55367e+08	158870000	143830000	103070000	1.35257e+08	1.14868	0.571957
H9JPB8	ADF-H domain-containing protein	736040000	362870000	555580000	5.51497e+08	319230000	311790000	289290000	306770000	1.79775	0.0863472
H9JPC1	Omp85 domain-containing protein	197170000	272940000	84761000	184957000	269810000	166190000	306480000	2.47493e+08	0.747321	0.415658
H9JPC6	C3H1-type domain-containing protein	195370000	252460000	127840000	191890000	294620000	362150000	616500000	4.24423e+08	0.452119	0.0898896
H9JPC7	Uncharacterized protein	158750000	146240000	168250000	1.57747e+08	141670000		113190000	127430000	1.23791	0.109185
H9JPD2	Uncharacterized protein	312170000	530910000	134800000	325960000	443490000	286210000	167780000	299160000	1.08958	0.857153
H9JPE4	Fatty acyl-CoA reductase	122330000	123100000	116650000	1.20693e+08		115150000	73772000	94461000	1.27771	0.19214
H9JPE9	Uncharacterized protein	287230000	135710000	351770000	2.58237e+08	185680000	92085000	106290000	1.28018e+08	2.01719	0.137805
H9JPH1	Letm1 RBD domain-containing protein	744690000	1034800000	704260000	8.27917e+08	650100000	705140000	706200000	6.87147e+08	1.20486	0.253878
H9JPJ5	Nucleolar protein 16	160830000	212050000	183580000	1.85487e+08	208600000	158010000	178090000	1.81567e+08	1.02159	0.860198
H9JPK6	AAA domain-containing protein	198280000	234870000	311760000	2.48303e+08	176950000	177050000	156710000	1.70237e+08	1.45858	0.0840259
H9JPL2	60S ribosomal protein L18a	17542000000	43208000000	30435000000	30395000000	32898000000	35950000000	56031000000	4.16263e+10	0.730187	0.339722
H9JPL8	HIG1 domain-containing protein		355590000	211440000	283515000	298960000	301700000	139910000	2.46857e+08	1.1485	0.703376
H9JPM2	Phosphotransferase	822430000	1641700000	1123100000	1.19574e+09	1226400000	1252000000	1194100000	1.22417e+09	0.976781	0.911385
H9JPM4	Uncharacterized protein	223010000	480860000	212130000	3.05333e+08	243740000	346820000	300020000	296860000	1.02854	0.931592
H9JPM7	Uncharacterized protein	1208200000	1146900000	1473100000	1.27607e+09	1296600000	1370500000	1423300000	1.36347e+09	0.935899	0.458419
H9JPN6	Uncharacterized protein	116580000	296880000	217230000	210230000	380990000	273830000	417000000	3.57273e+08	0.588429	0.0952611
H9JPP9	ATP synthase subunit O, mitochondrial	7372000000	4995400000	6719400000	6.36227e+09	8575500000	6703000000	5785200000	7.02123e+09	0.906147	0.576332
H9JPQ3	Uncharacterized protein		1520800000	947960000	1234380000	1509900000	1631000000	1347800000	1.49623e+09	0.824992	0.352138
H9JPQ6	CULLIN_2 domain-containing protein	429850000	342220000	382650000	3.84907e+08	418310000	274710000	357350000	3.50123e+08	1.09935	0.514627
H9JPT1	DUF1741 domain-containing protein		73267000	70126000	71696500	52220000	48652000	76646000	5.91727e+07	1.21165	0.352835
H9JPT9	Protein kinase domain-containing protein	142520000	171540000	174070000	162710000	75773000	107660000	152620000	1.12018e+08	1.45254	0.107146
H9JPW3	Ipi1_N domain-containing protein	190330000	229500000	199440000	2.06423e+08	243990000	176740000	194780000	205170000	1.00611	0.959719
H9JPW7	JmjC domain-containing protein	148710000	184820000		166765000	266180000	169420000	230790000	222130000	0.750754	0.249769
H9JPY4	Uncharacterized protein	23995000000	12366000000	20602000000	1.89877e+10	15362000000	18684000000	26536000000	20194000000	0.940263	0.813381
H9JPZ2	BTB domain-containing protein		99119000	125180000	112149500	57066000		72582000	64824000	1.73006	0.0891636
H9JPZ9	Uncharacterized protein	843270000	664600000	746430000	7.51433e+08	817170000	792750000	978510000	862810000	0.870914	0.225837
H9JQ10	DNA topoisomerase 2	2404700000	2699100000	2234000000	2.44593e+09	2176700000	2366800000	2566000000	2.36983e+09	1.03211	0.688251
Q1HQ62	Cytochrome c1	1540100000	1390700000	1704300000	1.54503e+09	1422000000	1522900000	1435300000	1.46007e+09	1.05819	0.425823
H9JQ17	Armadillo repeat-containing protein 8	131210000	133620000	90577000	118469000	168270000		44180000	106225000	1.11526	0.821071
H9JQ19	Uncharacterized protein	49282000	475830000	242980000	2.56031e+08	492840000	466150000	352600000	4.37197e+08	0.585619	0.237637
H9JQ24	HP domain-containing protein	82633000	82228000	75863000	8.02413e+07	116140000	65614000	69927000	8.38937e+07	0.956465	0.833873
H9JQ33	Uncharacterized protein	321760000	178000000	385730000	2.95163e+08	241960000	237150000	116280000	1.98463e+08	1.48724	0.260891
H9JQ35	VHS domain-containing protein	116120000	120000000	136520000	1.24213e+08	126920000	155470000	152260000	1.44883e+08	0.857333	0.132999
H9JQ36	Uncharacterized protein	598060000	301350000	644110000	5.14507e+08	353420000	301670000	349070000	334720000	1.53713	0.1734
H9JQ44	RRM domain-containing protein	2538400000	2024200000	3197200000	2586600000	1730100000	2048900000	2497100000	2.09203e+09	1.2364	0.289973
H9JQ45	Anamorsin homolog	132300000	58944000	162880000	1.18041e+08	190390000	120210000	104560000	1.38387e+08	0.852982	0.642531
H9JQ53	Protein kinase domain-containing protein	303820000	386130000	228980000	306310000	401860000	309620000	501160000	4.04213e+08	0.757793	0.242988
H9JQ56	C3H1-type domain-containing protein	104640000	71348000	88829000	8.82723e+07	81001000	79166000	63877000	7.46813e+07	1.18199	0.285771
H9JQ57	Uncharacterized protein	647390000	223710000	462650000	4.44583e+08	335640000	286110000	407930000	3.43227e+08	1.29531	0.47159
[truncated: 565 more rows]

## Sheet: absent and present proteins
S3 Table. The list of the all the absent/prent proteins
Protein	Protein Name	LFQ intensity ΔFzr-1	LFQ intensity ΔFzr-2	LFQ intensity ΔFzr-3	LFQ intensity Ctrl-1	LFQ intensity Ctrl-2	LFQ intensity Ctrl-3
A0A076JP59	Integrin beta	66567000		38778000
H9J910	Integrin beta	127650000	68800000	91560000
A0A076JU39	Integrin alphaPS2	79244000	56716000	67034000
A0A1P1EMV3	RNA helicase-like protein	45712000		46149000
A0A1W7HDC3	Outer kinetochore Nnf1	113910000		84722000
Q9U5E1	Promoting Protein	246910000		216040000
H9JAK0	Kinesin motor domain-containing protein	646960000	754250000	545250000
A1E132	Kinesin-like protein	58319000	41182000	59481000
A1YVX2	eIF-4F 25 kDa subunit	886520000	440730000	762400000
H9J2P0	G2/mitotic-specific cyclin-B3	105330000	93586000	84494000
Q1HPN3	Putative hydroxypyruvate isomerase	281570000	194800000	217740000
B0ZT34	Heat shock protein 25.4	212090000	108480000	242710000
B1AAB5	CYP332A1		99525000	63290000
Q1HPS0	Myosin regulatory light chain 2	332290000	270260000	345890000
B5M9A1	Myosin heavy chain (Fragment)	416720000	499310000	331340000
B5M9A2	Myosin heavy chain (Fragment)	305580000	199700000	208980000
B6ZIV8	Globin		51242000	75312000
C0H6E0	Putative cuticle protein	45246000	28816000	35891000
O02388	Larval cuticle protein LCP-22	178370000		148090000
C0J8G3	Serpin-14	42776000	39552000	47575000
H9JKA2	Antichymotrypsin-2	117280000		127430000
C9EJW5	Glycerol-3-phosphate dehydrogenase		33624000	33666000
D0VEQ2	Putative cuticle protein CPH41	259180000	319460000	115780000
D0VEQ3	Putative cuticle protein CPH42	278770000	283130000	212010000
H9IWG3	CN hydrolase domain-containing protein		195500000	131960000
D6N9W6	Serine/threonine-protein kinase TOR		26042000	75662000
H9JL85	UDP-glucuronosyltransferase		72963000	128030000
H9JKP9	UDP-glucuronosyltransferase	32868000		64721000
E9JEJ3	TRAF6	62274000	49895000	51448000
H9JC27	Uncharacterized protein	37744000		32223000
H9IS39	PALP domain-containing protein	61813000	56047000	41585000
H9IS90	Uncharacterized protein	86943000	43633000
H9ITK2	Uncharacterized protein	91582000		63843000
H9ITV0	Glutamine synthetase	60355000	76681000	40896000
H9ITV2	Uncharacterized protein		35111000	51178000
H9ITW1	Uncharacterized protein	261320000	86777000	173770000
H9ITX3	Uncharacterized protein	55041000	50487000
H9IU69	Uncharacterized protein	246970000	243590000	187900000
H9IUC5	Uncharacterized protein	41119000	20779000	30840000
H9IUD2	Kinesin-like protein	42602000	30282000
H9IUV0	Uncharacterized protein		154790000	130340000
H9IV23	39S ribosomal protein L59, mitochondrial	160210000		177670000
H9IV80	Glutamine-dependent NAD(+) synthetase	34042000		37882000
H9IVA3	Receptor protein-tyrosine kinase		72177000	100760000
H9IVS0	Aldo-keto reductase	53042000	112200000	68224000
H9IWR1	F-box domain-containing protein	38785000	77079000	78603000
H9IWT4	Uncharacterized protein	135270000		120080000
H9IWX1	Uncharacterized protein	122780000		95227000
H9IWX2	Uncharacterized protein	111400000		52655000
H9IWX3	Uncharacterized protein		43287000	40814000
H9IX40	Uncharacterized protein	48032000	39952000
H9IXE8	Uncharacterized protein	39451000		43697000
H9IXJ3	TGc domain-containing protein	84729000	38615000
H9IYU7	V-type proton ATPase subunit a	117870000	42907000	95218000
H9IZH0	Rod_C domain-containing protein	138820000	131020000	128610000
H9IZN0	Uncharacterized protein		24673000	14070000
H9IZX3	Uncharacterized protein	24665000	15778000
H9J050	ZnMc domain-containing protein	57858000	58863000	101420000
H9J082	Protein lin-7 homolog	21798000	24303000	16461000
H9J0B1	Uncharacterized protein	112160000	93175000	97115000
H9J0V8	Uncharacterized protein	70277000		645360000
H9J0X4	Cir_N domain-containing protein	42298000		60192000
H9J189	Uncharacterized protein	180850000	113610000
H9J1M4	Uncharacterized protein	171360000		149650000
H9J1Z5	Pepdidase_M14_N domain-containing protein		361390000	207270000
H9J2D0	Solute carrier organic anion transporter family member	33204000		16788000
H9J2F1	Poly(U)-specific endoribonuclease	38257000	118260000	51307000
H9J2G3	Uncharacterized protein	128710000	87299000	85622000
H9J2K9	Uncharacterized protein	441930000	149490000	337640000
H9J3M1	RNA polymerase II subunit A C-terminal domain phosphatase	52470000		72319000
H9J3V3	Uncharacterized protein		72245000	142850000
H9J4C7	GCS light chain	39802000		39180000
H9J4G9	Calponin-homology (CH) domain-containing protein	106470000	89474000
H9J4M4	30K protein 8	221250000	112220000	170570000
H9J4Y1	Uncharacterized protein	108860000		118920000
H9J4Y4	AA_permease domain-containing protein	39266000	23322000
H9J4Z0	LIM zinc-binding domain-containing protein	27857000		41132000
H9J5J7	TACC_C domain-containing protein	114310000	69247000	109960000
H9J657	Mannanase	58370000		64087000
Q2F694	Glucosamine 6-phosphate N-acetyltransferase	71229000	96528000
H9J708	Uncharacterized protein	26374000	38203000	23237000
H9J714	FHA domain-containing protein	31295000		34892000
H9J768	Component of oligomeric Golgi complex 8	36852000	52867000	26415000
H9J794	Uncharacterized protein	118270000		52991000
H9J797	MFS domain-containing protein	58928000	46352000	66105000
H9J7M0	Uncharacterized protein	36822000	31537000
H9J7V2	ASH domain-containing protein		124270000	149520000
H9J7Y3	SUN domain-containing protein	145080000	119270000	128990000
H9J7Z2	Uncharacterized protein	240970000		283130000
H9J8G3	COesterase domain-containing protein	27808000	68046000	55115000
H9J8V4	Cnn_1N domain-containing protein	187330000	105550000	131460000
H9J9E8	FCP1 homology domain-containing protein	30804000		36209000
H9J9J8	Queuine tRNA-ribosyltransferase	34738000		38515000
H9J9L7	Anaphase-promoting complex subunit 5	28233000		62665000
H9J9M9	WD_REPEATS_REGION domain-containing protein	56518000	25188000
H9J9S3	CHK domain-containing protein	17332000	31768000	21530000
H9J9U5	Chromo domain-containing protein	60756000		60043000
H9J9W2	Uncharacterized protein	110380000	107850000	106240000
H9J9Y3	ANK_REP_REGION domain-containing protein	135660000		71687000
H9JAD0	Uncharacterized protein	139390000	77754000	113540000
H9JAG5	Myosin light chain alkali	234980000	142960000	164080000
H9JAP5	Uncharacterized protein		64258000	188970000
H9JAT5	Uncharacterized protein	61569000	77083000	35928000
H9JAX4	Ubiquitinyl hydrolase 1	52141000		27648000
H9JAY2	Protein kinase domain-containing protein	385370000	284770000	327030000
H9JBL3	Uncharacterized protein	69359000		47488000
H9JCI6	Kinetochore protein Spc25		51255000	60360000
H9JD79	Uncharacterized protein	41906000	69367000
H9JE38	Uncharacterized protein	40664000		35926000
Q9XTN0	Peptidoglycan recognition protein	337650000		340200000
H9JF40	2Fe-2S ferredoxin-type domain-containing protein	52115000		88251000
H9JF64	Uncharacterized protein		92144000	89101000
H9JF65	Tetraspanin	148070000	124560000	93248000
H9JFE1	Sema domain-containing protein	162740000		120410000
H9JFJ4	RRF domain-containing protein	243290000		302490000
H9JFT9	BRCT domain-containing protein		29773000	38873000
H9JG20	Uncharacterized protein	853590000	1403000000	922470000
H9JGG5	Phosphatidylinositol 4-kinase type 2		65941000	43591000
H9JGI9	Calponin-homology (CH) domain-containing protein	51298000	34240000
H9JGJ5	Uncharacterized protein	36167000	26774000	37094000
H9JGK3	Cyclin-dependent kinases regulatory subunit	111830000	53824000	58706000
H9JGS9	Kinesin-like protein KLP2	71927000	407950000	50542000
H9JGT7	DPPIV_N domain-containing protein	27648000		38077000
H9JH70	Uncharacterized protein	154140000	113550000	195060000
H9JHX0	UBC core domain-containing protein	95181000		76597000
H9JI64	Uncharacterized protein		28804000	28447000
H9JI75	E3 ubiquitin-protein ligase		34806000	33775000
H9JIE7	Uncharacterized protein	48538000		44021000
H9JIK5	Uncharacterized protein	46434000		29435000
Q2F5Z0	Lysosomal thiol reductase IP30 isoform 2	89572000	84422000	72460000
H9JJD5	Uncharacterized protein	63639000		70937000
H9JJJ4	Glyco_18 domain-containing protein	33152000		22287000
H9JJY3	UMA domain-containing protein	53075000		43121000
H9JK71	Uncharacterized protein	26804000		29573000
H9JK95	VWFA domain-containing protein	121740000		110910000
H9JLD4	Uncharacterized protein	124650000		69512000
H9JLG3	RING-type domain-containing protein	38461000	37592000
H9JLP8	Uncharacterized protein	31098000		62250000
H9JLR8	Uncharacterized protein	338390000	264870000	187090000
H9JMT5	Uncharacterized protein	217620000	88508000	204820000
H9JN76	Uncharacterized protein	80894000		105580000
H9JNN8	HSac2 domain-containing protein	18456000		24049000
H9JNT9	Kinesin-like protein	355680000	527870000	507050000
H9JP27	Trafficking protein particle complex subunit 5	56948000	38956000	75123000
H9JP36	Uncharacterized protein	97910000		132660000
H9JP97	Importin subunit alpha	989120000	837460000	753780000
H9JPN5	DNA_MISMATCH_REPAIR_2 domain-containing protein	59637000	87076000	92306000
H9JPS0	Uncharacterized protein	330300000	244600000	347060000
H9JQG8	Purine nucleoside phosphorylase	62339000	38326000	61182000
H9JQJ1	General transcription and DNA repair factor IIH helicase subunit XPB	80374000		67100000
H9JQM1	Uncharacterized protein	36670000	90585000
H9JQQ9	Uncharacterized protein	45228000	40964000	49328000
H9JQU1	PCNA-associated factor	56255000		77884000
H9JQW8	Uncharacterized protein	729650000	737810000	698150000
H9JRN3	PlsC domain-containing protein	44688000		53497000
H9JRT8	Uncharacterized protein	104410000		99396000
H9JS46	Complex I-MNLL	81452000		74909000
H9JSP5	Importin subunit alpha	59099000	72872000	25540000
H9JSW1	General transcription factor IIH subunit 4	43399000		37216000
H9JT43	Uncharacterized protein	43715000	46043000
H9JT72	HORMA domain-containing protein	245130000	179460000	219860000
H9JTU0	Sulfatase domain-containing protein	74408000	48312000	63047000
H9JTW4	Protein kinase domain-containing protein	136420000		145480000
H9JU65	Rab-GAP TBC domain-containing protein	33139000	39180000	33766000
H9JUN7	Phosphatidylinositol-3-phosphate phosphatase	93639000	30060000
H9JV02	UBC core domain-containing protein	146540000		137670000
H9JV03	Uncharacterized protein	47455000		32905000
H9JV07	FERM domain-containing protein	63307000	88515000	71504000
H9JV11	Uncharacterized protein	1000500000	876930000	883810000
H9JVE6	Arrestin_C domain-containing protein	57087000		57676000
H9JVH1	Uncharacterized protein	103220000	57854000	74392000
H9JVQ1	Uncharacterized protein	56042000		81309000
H9JVT1	Uncharacterized protein	316740000	253050000	307080000
H9JVZ1	Uncharacterized protein	29269000	56512000	58172000
H9JW68	Uncharacterized protein	387460000	185490000	141530000
H9JWD5	SERPIN domain-containing protein	71721000	49664000	54779000
H9JWT1	Fibronectin type-III domain-containing protein	83356000	91825000	146640000
H9JX44	Rho-GAP domain-containing protein	51715000	67006000	56931000
H9JXG0	Uncharacterized protein	415340000	273610000	529630000
H9JXH5	Uncharacterized protein	506460000	381190000	476480000
H9JXY6	Uncharacterized protein	22947000		27137000
O01953	Serine protease	75050000		90374000
H9JYC8	Cu2_monoox_C domain-containing protein	237470000		199770000
L8B3S6	Non-specific serine/threonine protein kinase	126790000	155660000	138070000
O96052	Cuticle protein LCP18	239900000	105460000	156500000
P07856	Sericin 1	2926500000	2077900000	3284500000
P48816	Lysozyme	202930000	140850000	172850000
P98092	Hemocytin	82527000		56774000
Q1HPK4	Thymosin isoform 2	327000000	249800000	185100000
Q1HPU0	Tropomyosin-1	579350000	293210000	560380000
Q1HPV1	Ubiquinone biosynthesis protein COQ4 homolog, mitochondrial	68062000	53249000	56341000
Q2F618	Centrin	53536000		51068000
Q2F641	Unc-50-like protein	53448000	50364000
Q2F684	Hydroxymethylglutaryl-CoA lyase		796990000	1883900000
Q5FYZ4	Troponin I	112330000	120400000	48644000
Q86PP4	Glutathione S-transferase 1	184000000	102820000	165530000
Q8T113	27 kDa glycoprotein	246810000	135070000	285260000
Q8WPH3	Fibrillin-like protein	128080000		131580000
H9IWH7	Uncharacterized protein				26556000	38114000
A0A0S0AE03	ATP-binding cassette sub-family A ABCA1					38345000	33750000
B0M0V1	Glycerol kinase					84475000	76464000
B8Y9B7	Endoplasmic reticulum oxidoreduction 1-like protein				20781000	21701000	30041000
D2CVI6	Flavone synthase I				34774000	39261000	37380000
D2KQN9	Serpin-4 (Fragment)				49929000	41361000	38963000
D6RUU7	UDP-glucuronosyltransferase				186340000	155400000	122520000
H9JNS5	Uncharacterized protein				16207000	22934000
G9LPU0	UDP-glucuronosyltransferase				10887000	25788000	22161000
H6VTQ4	DnaJ-14				71153000	62290000	46625000
H9IS73	Uncharacterized protein				14610000	26022000	22245000
H9ISY2	U1-type domain-containing protein					26496000	40223000
H9IU68	KH domain-containing protein				91242000	111370000	75882000
H9IUE9	GMP_PDE_delta domain-containing protein				19333000	36688000
H9IUJ2	Uncharacterized protein				43381000	49691000	41328000
H9IUQ0	TIP41-like protein				99503000	30366000
H9IUY1	Fe2OG dioxygenase domain-containing protein				73891000	77079000	68692000
H9IVI7	HECT domain-containing protein					49802000	38381000
H9IVP9	WW domain-containing protein				49937000		89449000
H9IVY5	WD_REPEATS_REGION domain-containing protein					251570000	262750000
H9IWL3	Uncharacterized protein				85804000	83136000	60470000
H9IWM3	PX domain-containing protein					34449000	28073000
H9IWU3	Aconitase_C domain-containing protein				347700000	290990000	304950000
H9IX36	Uncharacterized protein				67408000	118730000	73752000
H9IX37	Uncharacterized protein				175740000	181100000	140920000
H9IX58	Carboxylesterase ae27				141190000	73356000	41277000
H9IXG6	Uncharacterized protein				34627000		19913000
Q0ZAL2	Polyadenylate binding protein 2				242390000	179360000	143970000
H9IXK1	Uncharacterized protein				54945000	93701000	40366000
H9IXK7	CRAL-TRIO domain-containing protein				69950000	89681000	64586000
H9IY02	Letm1 RBD domain-containing protein				43992000	115640000	108230000
H9IY17	SRF-dependent transcription regulation-associated protein				48608000	71431000	89822000
H9IY75	Uncharacterized protein				376210000	113180000	154410000
H9IYB8	Uncharacterized protein					26316000	29724000
H9IYE0	Uncharacterized protein					77209000	94331000
H9IYH0	Protein SHQ1 homolog					125610000	138320000
H9IYV0	Uncharacterized protein				40747000	63352000
H9IYZ3	Methylthioribose-1-phosphate isomerase				65981000	90422000
H9IZ09	Protein kinase domain-containing protein				46280000		31900000
H9IZC5	Uncharacterized protein				49712000	113360000
H9IZF3	Na_H_Exchanger domain-containing protein				46850000	52416000
H9IZN3	Uncharacterized protein					38973000	48438000
H9IZZ5	Uncharacterized protein				48332000	53282000
H9J004	Uncharacterized protein				36191000	27090000
H9J053	ANK_REP_REGION domain-containing protein					15836000	21875000
H9J054	Fe_hyd_SSU domain-containing protein					47326000	71578000
H9J098	Uncharacterized protein				267610000	123630000	104270000
H9J0I6	C3H1-type domain-containing protein				65007000	29226000	80996000
H9J0J8	Rab3 GTPase-activating protein catalytic subunit				46464000	36844000	60526000
H9J0N4	Uncharacterized protein				73786000	47844000
H9J0X1	Uncharacterized protein				147950000	142060000
H9J110	40S ribosomal protein S18				98051000	69817000	80083000
H9J138	PID domain-containing protein				162410000	201780000	159320000
H9J1P8	Uncharacterized protein				24360000	48721000
H9J1T5	Uncharacterized protein				67322000	85660000	96726000
H9J1W0	DNA helicase				63844000	77905000	102390000
H9J212	RF_PROK_I domain-containing protein				55191000	31970000
M1Q038	Nonvisual arrestin				39680000	38297000	46013000
H9J2F8	Sulfotransfer_1 domain-containing protein				27629000	39457000
H9J2J3	Tudor domain-containing protein				95774000		51329000
H9J2X1	Uncharacterized protein				19700000	32743000
H9J354	Uncharacterized protein				51463000	41356000	49361000
H9J3N3	Uncharacterized protein				36683000		28163000
H9J3P0	Phosphorylated adapter RNA export protein				49226000	35315000	39445000
H9J3Z2	Uncharacterized protein					35444000	26668000
I7H180	Dysbindin-like protein					39045000	35556000
H9J4B4	RRM domain-containing protein				25064000	45622000
H9J4D4	Uncharacterized protein					22155000	27611000
H9J4S1	MFS domain-containing protein					91620000	50694000
H9J4Z3	Uncharacterized protein				45444000	39422000	41777000
H9J547	AAR2 splicing factor homolog				29390000		22421000
H9J552	Uncharacterized protein					29947000	43927000
H9J559	PH domain-containing protein				59892000	63405000
H9J5G4	Uncharacterized protein				170570000	204100000
H9J608	Uncharacterized protein				100820000	50104000	96923000
H9J635	ARID domain-containing protein				24015000		24808000
H9J6C5	MADF domain-containing protein				68642000	64748000
H9J6I5	Sage-protein				44996000		27399000
H9J6L6	DNA polymerase alpha subunit B				94275000	125330000	133220000
H9J6N9	Uncharacterized protein				27042000	19125000	20737000
H9J6P0	Glyco_transf_20 domain-containing protein				91769000	109650000	145660000
H9J6Z3	PPIase FKBP-type domain-containing protein					29109000	16733000
H9J7E1	Uncharacterized protein					45516000	39153000
H9J7S3	YL1_C domain-containing protein				29116000	24009000	20912000
H9J7U2	Uncharacterized protein				41764000		35082000
H9J7U4	CS domain-containing protein				57646000	34326000
H9J7V8	Chloride channel protein				29038000	25349000
H9J844	Rap-GAP domain-containing protein				35761000		16388000
H9J889	Uncharacterized protein					179090000	119500000
H9J8B7	UBP-type domain-containing protein					57688000	80498000
H9J8C6	Uncharacterized protein					28607000	31065000
H9J8H1	CBFD_NFYB_HMF domain-containing protein					32825000	37787000
H9J8L0	Uncharacterized protein				71606000	59652000	56936000
H9J8Q3	AMMECR1 domain-containing protein				77433000	74072000	73959000
H9J8W3	CRAL-TRIO domain-containing protein				404490000	315750000	420400000
H9J8X7	CYCLIN domain-containing protein				33177000	42496000	36309000
H9J919	Complex I-51kD				68517000	43003000
H9J928	S4 RNA-binding domain-containing protein				43066000	39448000
H9J991	Uncharacterized protein				129680000	71953000	69190000
H9J9C2	Methyltransf_11 domain-containing protein				24470000	37347000	26644000
Q1HQA5	Chitin deacetylase 2				32920000	40530000	49381000
H9J9M3	Alanine--tRNA ligase, cytoplasmic				392270000	641490000	405740000
H9J9N9	Uncharacterized protein				20597000	16908000
H9J9P1	Uncharacterized protein				61399000		29255000
H9J9P2	Uncharacterized protein				137530000	176930000	193990000
H9J9R6	Uncharacterized protein				11859000	13461000	29352000
H9J9S2	Uncharacterized protein				156290000	98774000	82570000
H9J9W6	Transket_pyr domain-containing protein				48269000	42966000	28941000
H9JA26	Uncharacterized protein				52239000	52696000
H9JAB4	A20-type domain-containing protein				19889000	24693000	21865000
H9JAB5	AN1-type domain-containing protein					137150000	78800000
H9JAE6	WAPL domain-containing protein				25411000	39972000
H9JAI4	MFS domain-containing protein				28773000	29236000
H9JB76	Peptidyl-prolyl cis-trans isomerase				88911000	70696000	66731000
H9JBG8	F-box domain-containing protein				64191000	11740000	33861000
H9JBQ8	Uncharacterized protein				50004000	38890000	35863000
H9JC15	Evolutionarily conserved signaling intermediate in Toll pathway, mitochondrial				67742000	26254000	32379000
H9JCE6	General transcription and DNA repair factor IIH helicase subunit XPD				7164000		11592000
H9JCM5	Uncharacterized protein				62575000	52758000	60600000
H9JCN6	MFS domain-containing protein					52651000	47502000
H9JCU9	CUE domain-containing protein				11295000		26855000
H9JCZ5	MADF domain-containing protein				26863000	23554000	34591000
H9JD03	Uncharacterized protein					19511000	26131000
H9JD44	Inositol-3-phosphate synthase				97995000	68152000	68498000
H9JDA4	CAP10 domain-containing protein					19917000	31006000
H9JDH0	Uncharacterized protein					38133000	31204000
H9JDK5	DUF775 domain-containing protein				281450000	167640000	107220000
H9JDX9	BCS1-like protein				27462000	9102600
H9JEJ7	Uncharacterized protein				53178000		73475000
H9JEM8	C2 NT-type domain-containing protein				19556000		27889000
H9JER0	Macro domain-containing protein				41942000	35772000
H9JFC6	Uncharacterized protein				134880000	68614000	56371000
H9JFC7	WD_REPEATS_REGION domain-containing protein				276020000	317600000	239920000
H9JFF7	Uncharacterized protein				14577000	24735000
H9JFJ3	Uncharacterized protein				44027000	31445000	33741000
H9JFQ0	Uncharacterized protein				116560000	47185000	58698000
H9JFR3	Uncharacterized protein					66958000	54350000
H9JG05	Uncharacterized protein				76586000	52096000	67782000
H9JG47	N-acetyltransferase domain-containing protein					22656000	31930000
H9JG56	RRM domain-containing protein				22756000		29538000
H9JG76	Uncharacterized protein				106740000	207150000	183260000
H9JG77	Uncharacterized protein					69108000	57331000
H9JGB8	Uncharacterized protein				87845000	58112000
H9JGC1	OAR domain-containing protein				25446000	28357000	24151000
H9JGG7	PX domain-containing protein				21750000		31574000
H9JGH4	Uncharacterized protein				74036000	74275000	90323000
H9JGT2	Uncharacterized protein				29787000	41733000	20481000
H9JGT3	BSD domain-containing protein				62569000	40142000	29388000
H9JGT5	Uncharacterized protein					35888000	48789000
H9JGV5	Uncharacterized protein				30798000	25657000	34462000
H9JHK6	GRIP domain-containing protein					86502000	99421000
H9JHL9	Rho-GAP domain-containing protein				53880000		48609000
H9JHP8	Nudix hydrolase domain-containing protein				26076000	24648000	27407000
H9JHU9	Uncharacterized protein				28714000	25482000
H9JID8	Phosphatidylinositol-3-phosphate phosphatase					43138000	32209000
H9JIM2	Uncharacterized protein				25396000	23307000	25130000
H9JIW5	Uncharacterized protein				56894000	28712000
H9JJ03	Ubiquitin-fold modifier 1					44763000	52939000
H9JJ71	Uncharacterized protein				27194000		27721000
H9JJB1	Prolyl-tRNA synthetase				44138000	39934000	49713000
H9JJP8	Uncharacterized protein				47730000	79467000	94899000
H9JJP9	Peptidase S1 domain-containing protein				170550000	99784000	101000000
H9JJQ9	Coatomer subunit zeta				40193000	35986000	74844000
H9JJV7	AdoHcyase_NAD domain-containing protein					40835000	47839000
H9JK21	Alkaline phosphatase				30467000		42489000
H9JK39	Glyco_18 domain-containing protein				42338000	40562000	69204000
H9JK47	Uncharacterized protein				72501000	93180000	64230000
H9JKD3	Uncharacterized protein				112220000	48721000
H9JKH0	C2H2-type domain-containing protein				26884000	41492000	46553000
H9JKI1	Uncharacterized protein					86824000	73238000
H9JKR5	CRAL-TRIO domain-containing protein				86102000	102940000	115580000
H9JL09	Gamma-glutamylcyclotransferase				37774000	41704000
Q2F5N6	Peroxisomal assembly protein PEX3				39524000		13460000
H9JL66	LAM_G_DOMAIN domain-containing protein				32108000	16881000
H9JL70	Katanin p60 ATPase-containing subunit A1					18079000	38373000
H9JLP7	Rab-GAP TBC domain-containing protein				70336000	77698000	48530000
H9JLU7	Uncharacterized protein				175280000	199540000	226370000
H9JLX2	ELMO domain-containing protein				41511000	38020000	39843000
H9JM64	WW domain-containing protein				41766000		62724000
H9JMA2	Menin					130410000	89884000
H9JMN8	Glutamyl-tRNA(Gln) amidotransferase subunit A, mitochondrial				27037000		17030000
H9JMP9	Uncharacterized protein				66108000	46430000	80498000
H9JMQ2	DNA-directed RNA polymerase				68271000		57723000
H9JMS7	Uncharacterized protein				39701000	39390000	44467000
H9JMV0	Gelsolin-like domain-containing protein					56898000	30040000
H9JMY4	Uncharacterized protein				68279000	63378000	83698000
H9JNH0	SET domain-containing protein					88307000	79528000
H9JNT0	HMG box domain-containing protein				77905000		83721000
H9JNW7	Uncharacterized protein				42022000	36584000
H9JNY0	Uncharacterized protein				109070000	113840000
H9JNY4	BTB domain-containing protein				43968000	25471000	27915000
H9JP29	Protein kinase domain-containing protein				34307000	66098000	41154000
H9JP65	Integrator complex subunit 7				35896000	67497000
H9JPF3	Uncharacterized protein					277370000	407550000
H9JPM1	FHA domain-containing protein				70801000	62160000	72755000
H9JPT4	Uncharacterized protein				42585000	45612000
H9JQA5	RNB domain-containing protein				89316000	119560000	143120000
H9JQE3	Uncharacterized protein				78245000	92555000	88575000
H9JQK3	Uncharacterized protein				25357000	34224000	22497000
H9JQQ4	Uncharacterized protein					35811000	17944000
H9JQR1	Uncharacterized protein				40822000	50227000
H9JQR5	Cation_ATPase_N domain-containing protein				24845000	36274000	41272000
H9JQZ7	CHK domain-containing protein				50941000		30086000
H9JR15	Uncharacterized protein				88763000	60741000	56147000
H9JR18	Uncharacterized protein				415410000	293250000	435340000
H9JR93	Aa_trans domain-containing protein				62533000	45259000
H9JRA9	Non-specific serine/threonine protein kinase				48393000	42158000	72710000
H9JRG0	Uncharacterized protein				76807000	82634000	63482000
H9JRV0	Uncharacterized protein				29032000	23660000
H9JSA2	Uncharacterized protein				33648000	43185000	51302000
H9JSL2	Uncharacterized protein				76071000	63946000	66869000
H9JSS7	Tafazzin family protein					16811000	21405000
H9JSW6	Uncharacterized protein				72983000	55045000
Q2F636	Acyl-CoA-binding domain-containing protein 6				44871000	36492000
H9JSZ8	Uncharacterized protein				58007000	172390000	115090000
H9JTL8	Uncharacterized protein				48385000	38404000
H9JTP3	Uncharacterized protein				484820000	158590000	30821000
H9JTT0	FABP domain-containing protein				96701000	72031000	80766000
H9JU06	Uncharacterized protein				52838000		61935000
H9JU17	Uncharacterized protein					57725000	63283000
H9JU25	Uncharacterized protein				24702000	43659000
H9JUJ0	UBP-type domain-containing protein				22849000	31987000	19748000
H9JUX7	Dihydrofolate reductase				50603000	43757000
H9JUY8	U3 small nucleolar ribonucleoprotein protein MPP10					49348000	87300000
H9JVK0	SH2 domain-containing protein				65728000	47879000	61479000
H9JVP0	Protein SMG8				25201000	22731000
H9JVQ0	TPR_REGION domain-containing protein					19574000	19828000
H9JW17	Uncharacterized protein				38027000	40741000
H9JW71	Regulatory protein zeste				20543000	34338000	15291000
H9JWG2	Uncharacterized protein				26406000		29179000
H9JWP6	Uncharacterized protein				63030000	17423000	38184000
H9JWS1	GATA zinc finger domain-containing protein 1				40102000	43923000
H9JX02	CID domain-containing protein				57677000	49175000
H9JX58	Uncharacterized protein					38258000	40760000
H9JXH0	Uncharacterized protein				97114000	42712000	64459000
H9JY25	Tyrosine--tRNA ligase				38417000	38125000
O17506	Xanthine dehydrogenase				58302000	67311000	71593000
Q1HPK9	Sorbitol dehydrogenase				70761000		33001000
Q1HPR3	Ornithine decarboxylase					21886000	20361000
Q1HPS1	MD-2-related lipid-recognition protein 1				106590000	111840000	105490000
Q1HQ46	Protein pelota homolog				58868000	51650000	31650000
Q1HQ51	U6 snRNA-associated Sm-like protein LSm1				73095000	61222000
Q1HQ69	WD repeat domain 61				161370000	86514000	124340000
Q2F5J3	Partner of Y14 and mago					69873000	62251000
Q2F5P1	N-acetyltransferase				65276000	69913000	74905000
Q6SA01	Protein yippee-like				42898000	28638000	28130000
Q75T82	Protein tyrosine phosphatase				42799000		72220000
Q9NBL4	Acyl-CoA binding protein				54471000	56222000	67707000
