# Supplementary material for: Fzr regulates silk gland growth by promoting endoreplication and protein synthesis in the silkworm
Source: PLoS Genet. 2023 Jan 18;19(1):e1010602. doi: 10.1371/journal.pgen.1010602 (PMC9886304; doi:10.1371/journal.pgen.1010602)
Supplement: S4 Table — (XLSX) [file pgen.1010602.s010.xlsx]

## Sheet: GO. BP
S4 Table. The list of the DEGs and absent/present proteins that classified in biological process
GO_ID	Term	P value	FDR	RichFactor
GO:0051726	regulation of cell cycle	0.00018952	0.141306	0.666667
GO:0007049	cell cycle	0.000255218	0.141306	0.421053
GO:0000278	mitotic cell cycle	0.00344786	0.414066	0.45
GO:0045103	intermediate filament-based process	0.00373931	0.414066	0.8
GO:0045104	intermediate filament cytoskeleton organization	0.00373931	0.414066	0.8
GO:0006575	cellular modified amino acid metabolic process	0.00524731	0.439367	0.625
GO:0007155	cell adhesion	0.00579459	0.439367	0.4
GO:0022610	biological adhesion	0.00579459	0.439367	0.4
GO:0032501	multicellular organismal process	0.00774175	0.494579	0.466667
GO:0006952	defense response	0.00969267	0.596001	0.666667
GO:0006468	protein phosphorylation	0.0176374	0.596001	0.75
GO:0006749	glutathione metabolic process	0.0176374	0.596001	0.75
GO:0022402	cell cycle process	0.0183237	0.596001	0.380952
GO:0007346	regulation of mitotic cell cycle	0.0195617	0.596001	0.571429
GO:0007010	cytoskeleton organization	0.0249065	0.596001	0.288462
GO:0043171	peptide catabolic process	0.0295057	0.596001	1
GO:0006751	glutathione catabolic process	0.0295057	0.596001	1
GO:1904029	regulation of cyclin-dependent protein kinase activity	0.0295057	0.596001	1
GO:0009790	embryo development	0.0295057	0.596001	1
GO:0042219	cellular modified amino acid catabolic process	0.0295057	0.596001	1
GO:0018149	peptide cross-linking	0.0295057	0.596001	1
GO:0030203	glycosaminoglycan metabolic process	0.0295057	0.596001	1
GO:0044273	sulfur compound catabolic process	0.0295057	0.596001	1
GO:0000079	regulation of cyclin-dependent protein serine/threonine kinase activity	0.0295057	0.596001	1
GO:0065009	regulation of molecular function	0.0312248	0.596001	0.4
GO:1901987	regulation of cell cycle phase transition	0.0384845	0.596001	0.6
GO:0044772	mitotic cell cycle phase transition	0.0384845	0.596001	0.6
GO:0044770	cell cycle phase transition	0.0384845	0.596001	0.6
GO:0000075	cell cycle checkpoint	0.0384845	0.596001	0.6
GO:0007093	mitotic cell cycle checkpoint	0.0384845	0.596001	0.6
GO:1901990	regulation of mitotic cell cycle phase transition	0.0384845	0.596001	0.6
GO:0042325	regulation of phosphorylation	0.0384845	0.596001	0.6
GO:0006955	immune response	0.0384845	0.596001	0.6
GO:0045786	negative regulation of cell cycle	0.0384845	0.596001	0.6
GO:0045930	negative regulation of mitotic cell cycle	0.0384845	0.596001	0.6
GO:0051301	cell division	0.040732	0.596001	0.416667
GO:1903047	mitotic cell cycle process	0.042905	0.596001	0.375

## Sheet: GP. MF
S4 Table. The list of the DEGs and absent/present proteins that classified in molecular function
GO_ID	Term	P value	FDR	RichFactor
GO:0008017	microtubule binding	0.000439317	0.182426	0.526316
GO:0015020	glucuronosyltransferase activity	0.00229089	0.414066	0.714286
GO:0008092	cytoskeletal protein binding	0.00237606	0.414066	0.301205
GO:0015631	tubulin binding	0.00281431	0.414066	0.434783
GO:0000062	fatty-acyl-CoA binding	0.00373931	0.414066	0.8
GO:0015662	ATPase activity, coupled to transmembrane movement of ions, phosphorylative mechanism	0.00373931	0.414066	0.8
GO:1901567	fatty acid derivative binding	0.00373931	0.414066	0.8
GO:0003774	motor activity	0.00479603	0.439367	0.375
GO:0016842	amidine-lyase activity	0.00505917	0.439367	1
GO:0016755	transferase activity, transferring amino-acyl groups	0.00505917	0.439367	1
GO:0005509	calcium ion binding	0.00581943	0.439367	0.30303
GO:1901681	sulfur compound binding	0.0174637	0.596001	0.5
GO:0033218	amide binding	0.0174637	0.596001	0.5
GO:0008194	UDP-glycosyltransferase activity	0.0174637	0.596001	0.5
GO:0005484	SNAP receptor activity	0.0176374	0.596001	0.75
GO:0016840	carbon-nitrogen lyase activity	0.0176374	0.596001	0.75
GO:0005388	calcium-transporting ATPase activity	0.0176374	0.596001	0.75
GO:0022804	active transmembrane transporter activity	0.0225884	0.596001	0.323529
GO:0022857	transmembrane transporter activity	0.026175	0.596001	0.25
GO:0005215	transporter activity	0.0269548	0.596001	0.245614
GO:0042302	structural constituent of cuticle	0.0275691	0.596001	0.454545
GO:0003785	actin monomer binding	0.0295057	0.596001	1
GO:0015108	chloride transmembrane transporter activity	0.0295057	0.596001	1
GO:0070569	uridylyltransferase activity	0.0295057	0.596001	1
GO:0061783	peptidoglycan muralytic activity	0.0295057	0.596001	1
GO:0003839	gamma-glutamylcyclotransferase activity	0.0295057	0.596001	1
GO:0003810	protein-glutamine gamma-glutamyltransferase activity	0.0295057	0.596001	1
GO:0030414	peptidase inhibitor activity	0.0338761	0.596001	0.5
GO:0008509	anion transmembrane transporter activity	0.040732	0.596001	0.416667
