# Supplementary material for: Fzr regulates silk gland growth by promoting endoreplication and protein synthesis in the silkworm
Source: PLoS Genet. 2023 Jan 18;19(1):e1010602. doi: 10.1371/journal.pgen.1010602 (PMC9886304; doi:10.1371/journal.pgen.1010602)
Supplement: S5 Table — (XLSX) [file pgen.1010602.s011.xlsx]

## Sheet: Enrichment
S5 Table. The enriched KEGG pathways
Map_ID	Map_Name	Test_Seq	P value	FDR	RichFactor
bmor00980	Metabolism of xenobiotics by cytochrome P450	B5AU20 D6RUU7 H9J0E3 H9J991 Q5CCJ4 Q60GK5 Q86PP4	0.00153323	0.105793	0.583333
bmor00590	Arachidonic acid metabolism	H9J0E3 H9J991 Q5CCJ4 Q5CCL6	0.00969267	0.233432	0.666667
bmor00982	Drug metabolism - cytochrome P450	B5AU20 D6RUU7 Q5CCJ4 Q60GK5 Q86PP4	0.0101492	0.233432	0.555556
bmor00053	Ascorbate and aldarate metabolism	B5AU20 D6RUU7 Q1HPM7 Q2F5I9	0.0528576	0.67619	0.444444
bmor00040	Pentose and glucuronate interconversions	B5AU20 D6RUU7 Q1ET59	0.0672764	0.67619	0.5
bmor00480	Glutathione metabolism	Q2I0J6 H9JL09 Q1HPR3 Q5CCJ4 Q60GK5 Q86PP4	0.0735252	0.67619	0.333333
bmor04142	Lysosome	Q9U5E1 H9J797 H9JTU0 Q1HPJ9 Q1HPS1 Q2F605	0.0735252	0.67619	0.333333
bmor00564	Glycerophospholipid metabolism	C9EJW5 H9JSS7	0.0783988	0.67619	0.666667
bmor00561	Glycerolipid metabolism	B0M0V1 Q1HPM7 Q2F5I9	0.103062	0.69761	0.428571
bmor00790	Folate biosynthesis	Q2I0J6 H9J0E3 H9J991	0.103062	0.69761	0.428571
bmor00280	Valine, leucine and isoleucine degradation	E9NYX5 H9J3Q3 H9JGH4 H9JSZ8 Q1HPM7 Q2F5I9	0.113851	0.69761	0.3
bmor00340	Histidine metabolism	Q1HPM7 Q2F5I9	0.13916	0.69761	0.5
bmor00830	Retinol metabolism	B5AU20 D6RUU7	0.13916	0.69761	0.5
bmor00062	Fatty acid elongation	E9NYX5 H9IVW5 H9JSZ8	0.144574	0.69761	0.375
bmor00100	Steroid biosynthesis	H9J893	0.171875	0.69761	1
bmor00531	Glycosaminoglycan degradation	H9JTU0	0.171875	0.69761	1
bmor00604	Glycosphingolipid biosynthesis - ganglio series	H9J7E1	0.171875	0.69761	1
bmor00330	Arginine and proline metabolism	Q1HPM7 Q1HPR3 Q2F5I9	0.190432	0.702514	0.333333
bmor01240	Biosynthesis of cofactors	B5AU20 D6RUU7 H9J272 H9JC74 H9JL59 Q1HPM7 Q2F5I9	0.193446	0.702514	0.25
bmor00983	Drug metabolism - other enzymes	B5AU20 D6RUU7 Q60GK5 Q86PP4	0.209255	0.72193	0.285714
bmor00380	Tryptophan metabolism	E9NYX5 Q1HPM7 Q2F5I9	0.23928	0.786207	0.3
bmor00860	Porphyrin and chlorophyll metabolism	B5AU20 D6RUU7	0.275778	0.801934	0.333333
bmor00981	Insect hormone biosynthesis	Q1HPM7 Q2F5I9	0.275778	0.801934	0.333333
bmor00310	Lysine degradation	E9NYX5 Q1HPM7 Q2F5I9	0.289865	0.801934	0.272727
bmor00071	Fatty acid degradation	E9NYX5 H9JSZ8 Q1HPM7 Q2F5I9	0.290556	0.801934	0.25
bmor00760	Nicotinate and nicotinamide metabolism	H9JQG8	0.314244	0.833956	0.5
bmor00250	Alanine, aspartate and glutamate metabolism	H9JC74 H9JCE2	0.344864	0.849843	0.285714
bmor00770	Pantothenate and CoA biosynthesis	Q1HPM7 Q2F5I9	0.344864	0.849843	0.285714
bmor00130	Ubiquinone and other terpenoid-quinone biosynthesis	H9JG77	0.432167	0.948329	0.333333
bmor04512	ECM-receptor interaction	A0A076JVB8	0.432167	0.948329	0.333333
bmor04745	Phototransduction - fly	Q2F5T2	0.432167	0.948329	0.333333
bmor00620	Pyruvate metabolism	Q1HPM5 Q1HPM7 Q2F5I9	0.44183	0.948329	0.214286
bmor00051	Fructose and mannose metabolism	H9JL59 Q1ET59	0.474826	0.948329	0.222222
bmor00410	beta-Alanine metabolism	Q1HPM7 Q2F5I9	0.474826	0.948329	0.222222
bmor00562	Inositol phosphate metabolism	H9JD44	0.529836	0.948329	0.25
bmor01040	Biosynthesis of unsaturated fatty acids	H9IVW5	0.529836	0.948329	0.25
bmor04070	Phosphatidylinositol signaling system	Q2F5T2	0.529836	0.948329	0.25
bmor04624	Toll and Imd signaling pathway	H9IZ09 Q9XTN0	0.533712	0.948329	0.2
bmor00230	Purine metabolism	H9J272 H9JC74 H9JQG8	0.536012	0.948329	0.1875
bmor00260	Glycine, serine and threonine metabolism	Q3HR36	0.610726	0.996362	0.2
bmor04136	Autophagy - other	D6N9W6	0.610726	0.996362	0.2
bmor00010	Glycolysis / Gluconeogenesis	H9JFU4 Q1HPM7 Q2F5I9	0.620458	0.996362	0.166667
bmor00630	Glyoxylate and dicarboxylate metabolism	Q1HPN3	0.733191	0.996362	0.142857
bmor00650	Butanoate metabolism	E9NYX5	0.733191	0.996362	0.142857
bmor03015	mRNA surveillance pathway	Q0ZAL2 H9JIM2 Q1HQ46 Q2F5J3	0.75999	0.996362	0.137931
bmor04130	SNARE interactions in vesicular transport	H9J098	0.779128	0.996362	0.125
bmor04120	Ubiquitin mediated proteolysis	E9JEJ3 H9IVI7 H9JHX0	0.782935	0.996362	0.130435
bmor00520	Amino sugar and nucleotide sugar metabolism	Q2F694 H9JL59	0.789182	0.996362	0.125
bmor03018	RNA degradation	Q1HQ51 Q1HQ69	0.81713	0.996362	0.117647
bmor00240	Pyrimidine metabolism	H9JQG8	0.817166	0.996362	0.111111
bmor00970	Aminoacyl-tRNA biosynthesis	H9J390	0.817166	0.996362	0.111111
bmor04150	mTOR signaling pathway	A1YVX2 D6N9W6 Q1HPJ9	0.829576	0.996362	0.12
bmor04214	Apoptosis - fly	E9JEJ3	0.874737	0.996362	0.0909091
bmor03008	Ribosome biogenesis in eukaryotes	H9J272 H9JLU7 Q2F5L8	0.883314	0.996362	0.107143
bmor04137	Mitophagy - animal	H9JLP7	0.896325	0.996362	0.0833333
bmor04146	Peroxisome	Q2F5N6	0.896325	0.996362	0.0833333
bmor04213	Longevity regulating pathway - multiple species	D6N9W6	0.896325	0.996362	0.0833333
bmor04140	Autophagy - animal	D6N9W6 E9JEJ3	0.8985	0.996362	0.0952381
bmor04145	Phagosome	A0A076JVB8 Q1HPJ9	0.912759	0.996362	0.0909091
bmor00020	Citrate cycle (TCA cycle)	H9JHK2	0.914198	0.996362	0.0769231
bmor04144	Endocytosis	E9JEJ3 M1Q038 Q0N2S2	0.921409	0.996362	0.0967742
bmor03060	Protein export	Q0N2R9	0.928993	0.996362	0.0714286
bmor04068	FoxO signaling pathway	H9J2P0	0.928993	0.996362	0.0714286
bmor04013	MAPK signaling pathway - fly	E9JEJ3	0.94124	0.996362	0.0666667
bmor00190	Oxidative phosphorylation	H9IUJ3 H9JHK2 H9JS46 H9JTJ5 Q1HPJ9	0.977614	0.996362	0.0877193
bmor03040	Spliceosome	H9ISY2 H9J2J3 H9JB76 Q2F5L8	0.981309	0.996362	0.08
bmor04141	Protein processing in endoplasmic reticulum	C7AQZ5 H9J9S2 H9JK13	0.995042	0.996362	0.06
bmor03010	Ribosome	Q5UAT7 Q5UAL8 Q5UAL2 H9JU17 Q5UAM7 Q5UAN1 Q5UAR4 Q5UAT1	0.995128	0.996362	0.0851064
bmor03013	RNA transport	A1YVX2 H9J3P0 Q2F5J3	0.996362	0.996362	0.0576923
